# Supplementary material for: Fast approximate inference for variable selection in Dirichlet process mixtures, with an application to pan-cancer proteomics
Source: Stat Appl Genet Mol Biol. Author manuscript; Available in PMC 2023 Jan 3. (PMC7614016; doi:10.1515/sagmb-2018-0065)
Supplement: Supplementary File [file EMS158447-supplement-Supplementary_File.zip]

Archive with 22 entries (21 files):
- j_sagmb-2018-0065_suppl/abstract.tex
- j_sagmb-2018-0065_suppl/AUTH_README.txt
- j_sagmb-2018-0065_suppl/dgruyter.sty
- j_sagmb-2018-0065_suppl/golubgene.pdf
- j_sagmb-2018-0065_suppl/methods.log
- j_sagmb-2018-0065_suppl/natbib.bst
- j_sagmb-2018-0065_suppl/results1.log
- j_sagmb-2018-0065_suppl/SAGMB.2018.0065 supplement.pdf
- j_sagmb-2018-0065_suppl/sugsReferences.bib
- j_sagmb-2018-0065_suppl/sugs_manuscript_supplement.aux
- j_sagmb-2018-0065_suppl/sugs_manuscript_supplement.bbl
- j_sagmb-2018-0065_suppl/sugs_manuscript_supplement.blg
- j_sagmb-2018-0065_suppl/sugs_manuscript_supplement.idx
- j_sagmb-2018-0065_suppl/sugs_manuscript_supplement.log
- j_sagmb-2018-0065_suppl/sugs_manuscript_supplement.out
- j_sagmb-2018-0065_suppl/sugs_manuscript_supplement.pdf
- j_sagmb-2018-0065_suppl/sugs_manuscript_supplement.synctex.gz
- j_sagmb-2018-0065_suppl/sugs_manuscript_supplement.tex
- j_sagmb-2018-0065_suppl/sugs_manuscript_supplement_revised.pdf
- j_sagmb-2018-0065_suppl/TCPAheathclust.pdf
- j_sagmb-2018-0065_suppl/Thumbs.db
- j_sagmb-2018-0065_suppl/
