# Supplementary material for: Fast approximate inference for variable selection in Dirichlet process mixtures, with an application to pan-cancer proteomics
Source: Stat Appl Genet Mol Biol. Author manuscript; Available in PMC 2023 Jan 3. (PMC7614016; doi:10.1515/sagmb-2018-0065)
Supplement: Supplementary File [file EMS158447-supplement-Supplementary_File.zip › j_sagmb-2018-0065_suppl/dgruyter.sty]

%%
%% This is file `dgruyter.sty',
%% generated with the docstrip utility.
%%
%% The original source files were:
%%
%% dgruyter.dtx  (with options: `package')
%% -----------------------------------------------------------------
%% Author:     le-tex publishing services
%% Maintainer: le-tex publishing services
%% 
%% This file is part of the dgruyter package for preparing
%% books for Walter de Gruyter GmbH.
%% 
%%       Copyright (C) 2015, 2016, 2017 Walter de Gruyter GmbH
%% -----------------------------------------------------------------
\NeedsTeXFormat{LaTeX2e}[2014/05/01]
\ProvidesPackage{dgruyter}
    [2017/09/19 v2.00 De Gruyter layout]
\ifx\directlua\undefined\else\ifnum\luatexversion>84\relax
  \IfFileExists{luatex85.sty}{\RequirePackage{luatex85}}{}
\fi\fi
\emergencystretch1em
\p@=1bp\relax
\def\@carsix#1#2#3#4#5#6\@nil{#1#2#3#4#5}
\def\@roundnum#1.#2.#3\to#4{%
  \edef\X{\@carsix#200000\@nil}%
  \@tempcntb=\expandafter\@car\X\@nil\relax
  \@tempcnta=\expandafter\@cdr\X\@nil\relax
  \ifnum\@tempcnta>5000\relax
    \advance\@tempcntb by\@ne
  \fi
  \@tempcnta=#1\relax
  \ifnum\@tempcntb=10\relax
    \advance\@tempcnta by\@ne
    \@tempcntb=\z@
  \fi
  \edef#4{\the\@tempcnta.\the\@tempcntb}}
\def\set@fontsize#1#2#3{%
    \@defaultunits\@tempdimb#2bp\relax\@nnil
    \@tempdimb\dimexpr\@tempdimb*7200/7227\relax
    \edef\f@size{\strip@pt\@tempdimb}%
    \expandafter\@roundnum\f@size..\to\f@size
    \@defaultunits\@tempskipa#3bp\relax\@nnil
    \edef\f@baselineskip{\the\@tempskipa}%
    \edef\f@linespread{#1}%
    \let\baselinestretch\f@linespread
      \def\size@update{%
        \baselineskip\f@baselineskip\relax
        \baselineskip\f@linespread\baselineskip
        \normalbaselineskip\baselineskip
        \setbox\strutbox\hbox{%
          \vrule\@height.7\baselineskip
                \@depth.3\baselineskip
                \@width\z@}%
        \let\size@update\relax}}
\frenchspacing
\clubpenalty\@M
\widowpenalty\@M
\let\orig@doendpe\@doendpe
\def\enumerate{%
  \ifnum \@enumdepth >\thr@@\@toodeep\else
    \advance\@enumdepth\@ne
    \edef\@enumctr{enum\romannumeral\the\@enumdepth}%
      \expandafter
      \list
        \csname label\@enumctr\endcsname
        {\topsep\z@
         \labelsep\z@
         \labelwidth\csname leftmargin\romannumeral\the\@enumdepth\endcsname
         \usecounter\@enumctr\def\makelabel##1{\upshape##1\hss}}%
  \fi}
\def\endenumerate{%
  \ifnum\@listdepth=\@ne\advance\@topsepadd\baselineskip\fi
  \endlist
  \gdef\@doendpe{%
    \@endpetrue
    \everypar{{\setbox\z@\lastbox}\everypar{}\@endpefalse}%
    \global\let\@doendpe\orig@doendpe}}
\def\itemize{%
  \ifnum \@itemdepth >\thr@@\@toodeep\else
    \advance\@itemdepth\@ne
    \edef\@itemitem{labelitem\romannumeral\the\@itemdepth}%
    \expandafter
    \list
      \csname\@itemitem\endcsname
      {\topsep\z@
       \labelsep\z@
       \labelwidth\csname leftmargin\romannumeral\the\@itemdepth\endcsname
       \def\makelabel##1{##1\hss}}%
  \fi}
\def\enditemize{%
  \ifnum\@listdepth=\@ne\advance\@topsepadd\baselineskip\fi
  \endlist
  \gdef\@doendpe{%
    \@endpetrue
    \everypar{{\setbox\z@\lastbox}\everypar{}\@endpefalse}%
    \global\let\@doendpe\orig@doendpe}}
\def\@seccntformat#1{%
  {\edef\noexpand\DGMetaScience@figurealign{T}\fontfamily{\noexpand\sfdefault}\selectfont\addfontfeature{Numbers=Monospaced}%
   \csname the#1\endcsname}%
  \enskip}
\def\@starttoc#1{%
  \begingroup
    \parindent\z@
    \sffamily\mathversion{ss}%
    \makeatletter
    \@input{\jobname.#1}%
    \if@filesw
      \expandafter\newwrite\csname tf@#1\endcsname
      \immediate\openout \csname tf@#1\endcsname \jobname.#1\relax
    \fi
    \@nobreakfalse
  \endgroup}
\def\fussy{%
  \emergencystretch1em
  \tolerance 200%
  \hfuzz .1\p@
  \vfuzz\hfuzz}
\def\@dottedtocline#1#2#3#4#5{%
  \ifnum #1>\c@tocdepth \else
    \ifx\lastentry@author\@undefined
      \vskip#2\@plus.2\p@
    \fi
    {\parindent\z@
     \raggedright
     \@afterindenttrue
     \interlinepenalty\@M
     \leavevmode
     \ifnum#1=\m@ne\@tempdima12mm\relax
     \else
       \ifnum\c@tocdepth=\z@\@tempdima6mm\else\@tempdima12mm\fi
       \ifnum#1>\z@\advance\@tempdima6mm\fi
     \fi
     \leftskip\@tempdima\relax
     #3%overwriting style
     \null\nobreak\hskip -\leftskip
     {\ifnum#1<\@ne\mathversion{ssbold}\bfseries\fi#4}%
     \ifnum#1<\z@
     \else
       \nobreakspace{\small\dg@barone}\nobreak\space
       \textbf{#5}
     \fi%
     \par}%
    \ifnum#1<\z@\global\leftskip\z@\fi
    \let\lastentry@author\@undefined
  \fi}
\DeclareRobustCommand*\numberline[1]{%
  \hb@xt@\@tempdima{%
    {\edef\DGMetaScience@figurealign{T}\fontfamily{\sfdefault}\selectfont\addfontfeature{Numbers=Monospaced}#1}\hfil}}
\DeclareRobustCommand*\partnumberline[1]{%
  \setbox\z@\hbox{\edef\DGMetaScience@figurealign{T}\fontfamily{\sfdefault}\selectfont\addfontfeature{Numbers=Monospaced}#1}%
  \ifdim\wd\z@>\@tempdima\hskip\dimexpr\leftskip-\wd\z@\relax\global\leftskip\wd\z@\fi
  \unhbox\z@}
\def\cleardoublepage{\clearpage\if@twoside \ifodd\c@page\else
    \hbox{}\thispagestyle{empty}\newpage\if@twocolumn\hbox{}\newpage\fi\fi\fi}
\ifx\IncludeInRelease\@undefined
  \RequirePackage{fixltx2e}[2014/05/13]
\else
  \IncludeInRelease{2015/01/01}{\fixltx2e}{Nowadays obsolete fixes}
    \relax
  \EndIncludeInRelease
  \IncludeInRelease{0000/00/00}{\fixltx2e}{Nowadays obsolete fixes}
    \RequirePackage{fixltx2e}[2014/05/13]
  \EndIncludeInRelease
\fi
\def\addpenalty#1{%
  \ifvmode
    \if@minipage
    \else
      \if@nobreak
      \else
        \ifdim\lastskip=\z@
          \penalty#1\relax
        \else
          \@tempskipb\lastskip
          \begingroup
            \@tempskipa\@tempskipb
            \advance \@tempskipb
              \ifdim\prevdepth>\maxdepth\maxdepth\else
                 \ifdim \prevdepth < -996\p@ \z@ \else \prevdepth \fi
               \fi
             \vskip -\@tempskipb
             \penalty#1%
             \ifdim\@tempskipa=\@tempskipb
             \else
               \advance\@tempskipb -\@tempskipa
               \vskip \@tempskipb
             \fi
             \vskip \@tempskipa
          \endgroup
        \fi
      \fi
    \fi
  \else
    \@noitemerr
  \fi}%
\def\@DeclareMathSizes #1#2#3#4#5{%
  \@defaultunits\dimen@#2bp\relax\@nnil
  \dimen@\dimexpr\dimen@*7200/7227\relax
  \edef\@tempa{\strip@pt\dimen@}%
  \expandafter\@roundnum\@tempa..\to\@tempa
  \if $#3$%
    \expandafter\let\csname S@\strip@pt\dimen@\endcsname\math@fontsfalse
  \else
    \@defaultunits\dimen@ii#3bp\relax\@nnil
    \dimen@ii\dimexpr\dimen@ii*7200/7227\relax
    \edef\@tempb{\strip@pt\dimen@ii}%
    \expandafter\@roundnum\@tempb..\to\@tempb
    \@defaultunits\@tempdima #4bp\relax\@nnil
    \@tempdima\dimexpr\@tempdima*7200/7227\relax
    \edef\@tempc{\strip@pt\@tempdima}%
    \expandafter\@roundnum\@tempc..\to\@tempc
    \@defaultunits\@tempdimb #5bp\relax\@nnil
    \@tempdimb\dimexpr\@tempdimb*7200/7227\relax
    \edef\@tempd{\strip@pt\@tempdimb}%
    \expandafter\@roundnum\@tempd..\to\@tempd
    \toks@{#1}%
    \expandafter\xdef\csname S@\@tempa\endcsname{%
      \gdef\noexpand\tf@size{\@tempb}%
      \gdef\noexpand\sf@size{\@tempc}%
      \gdef\noexpand\ssf@size{\@tempd}%
      \the\toks@
    }%
  \fi}
\@ifclassloaded{article}
  {\relax}
  {\@ifclassloaded{book}
     {\relax}
     {\PackageWarningNoLine{dgruyter}
       {Neither document class 'article' nor 'book' in use.\MessageBreak
        See the package documentation}}}
\def\f@rmatError{%
  \PackageError{dgruyter}
    {You mustn't specify more than one format option}
    {Please provide at least one of "small", "medium", or "big"\MessageBreak
     as an optional argument to the \string\usepackage\space command.\MessageBreak
     You shouldn't try to proceed from here, type x to quit.}}
\DeclareOption{small}
  {\ifx\f@rmat\@undefined
     \let\f@rmat=s
   \else
     \f@rmatError
   \fi}
\DeclareOption{medium}
  {\@ifclassloaded{article}
    {\PackageError{dgruyter}
       {Format "medium" is not available for articles}
       {Please use one of "medium" or "big"\MessageBreak
        as an optional argument to the \string\usepackage\space command.\MessageBreak
        You shouldn't try to proceed from here, type x to quit.}}
    {\ifx\f@rmat\@undefined
       \let\f@rmat=m
     \else
       \f@rmatError
     \fi}}
\DeclareOption{big}
  {\ifx\f@rmat\@undefined
     \let\f@rmat=b
   \else
     \f@rmatError
   \fi}
\DeclareOption{margincol}{\global\let\@margincollayout\relax}
\DeclareOption{online}   {\let\m@de=o}
\DeclareOption{print}    {\let\m@de=p}
\DeclareOption{printona4}{\let\m@de=a}
\DeclareOption{work}     {\let\m@de=w}
\ExecuteOptions{online}
\ProcessOptions
\ifx\f@rmat\@undefined
  \PackageError{dgruyter}
    {You haven't specified a format option}
    {You need to specify a format as an optional\MessageBreak
     argument to the \string\usepackage\space command;\MessageBreak
     available format options are small, medium, or big.\MessageBreak
     You shouldn't try to proceed from here, type x to quit.}
\fi
\ifx\f@rmat s
  \paperwidth 155mm
  \paperheight230mm
\else
  \ifx\f@rmat m
    \paperwidth 170mm
    \paperheight240mm
  \else
    \paperwidth 210mm
    \paperheight280mm
  \fi
\fi
\@ifclassloaded{article}
  {\@twosidetrue}
  {\ifx\f@rmat b
     \let\@tempa\@undefined
     \@for\CurrentOption:=\@classoptionslist\do{%
       \ifx\CurrentOption\@empty\else
         \def\@tempa{onecolumn}%
         \ifx\CurrentOption\@tempa\let\@tempb\relax\fi
       \fi}
     \ifx\@tempb\relax\else\@twocolumntrue\fi
   \fi}
\renewcommand\normalsize{%
   \@setfontsize\normalsize{9.5}{13}%
   \abovedisplayskip9.5\p@\@plus2\p@\@minus5\p@
   \abovedisplayshortskip\z@\@plus3\p@
   \belowdisplayshortskip6\p@\@plus3\p@\@minus3\p@
   \belowdisplayskip\abovedisplayskip
   \let\@listi\@listI}
\@setfontsize\normalsize\@xpt{13}%
\AtBeginDocument{\normalsize}
\renewcommand\small{%
   \@setfontsize\small{8}{11}%
   \abovedisplayskip8\p@\@plus3\p@\@minus3\p@
   \abovedisplayshortskip\z@\@plus2\p@
   \belowdisplayshortskip3\p@\@plus2\p@\@minus2\p@
   \belowdisplayskip\abovedisplayskip
   \def\@listi{\leftmargin\leftmargini}%
   \def\@listii{\leftmargin\leftmarginii}}
\let\footnotesize\small
\renewcommand\scriptsize{\@setfontsize\scriptsize{7}{8}}
\renewcommand\tiny{\@setfontsize\tiny{5}{6}}
\renewcommand\large{\@setfontsize\large{12}{15}}
\renewcommand\Large{\@setfontsize\Large{15}{19.5}}
\renewcommand\LARGE{\@setfontsize\LARGE{17}{19.5}}
\renewcommand\huge{\@setfontsize\huge{22}{26}}
\renewcommand\Huge{\@setfontsize\Huge{24}{26}}
\DeclareMathSizes{9.5}{9.5}{\@viipt}{\@vpt}
\DeclareMathSizes{15}{15}{\@xpt}{\@viiipt}
\DeclareMathSizes{22}{22}{15}{13}
\DeclareMathSizes{24}{24}{\@xxpt}{\@xviipt}
\setlength\parindent{6mm}
\setlength\smallskipamount{3.25\p@\@plus1\p@\@minus1\p@}
\setlength\medskipamount{6.5\p@\@plus2\p@\@minus2\p@}
\setlength\bigskipamount{13\p@\@plus4\p@\@minus4\p@}
\def\showinmm#1{%
  \@tempdima=0.35146 #1\relax
  \edef\@tempa{\strip@pt\@tempdima\space mm}
  \show\@tempa}
\newdimen\gridwidth
\ifx\f@rmat s
  \gridwidth6mm
\else
  \ifx\f@rmat m
    \gridwidth6.5mm
  \else
    \if@twocolumn
      \gridwidth10.5mm
    \else
      \gridwidth9.25mm
    \fi
  \fi
\fi
\textwidth\dimexpr12\gridwidth+44mm\relax
\oddsidemargin18mm
\evensidemargin\dimexpr\paperwidth-\textwidth-\oddsidemargin\relax%21mm/30mm/37mm
\marginparwidth5mm
\marginparsep4mm
\ifx\@margincollayout\relax
  \RequirePackage[strict]{changepage}
  \long\def\@savemarbox#1#2{%adapted from latex.ltx!!
    \global\setbox#1%
    \color@vbox
    \vtop{%
      \hsize\marginparwidth
      \@parboxrestore
      \@marginparreset
      \sffamily\small
      \hskip\z@skip
      \checkoddpage
      \ifodd\cp@tempcnt\RaggedRight\else\RaggedLeft\fi
      #2%
      \@minipagefalse
      \outer@nobreak
    }%
    \color@endbox}
  \g@addto@macro\mainmatter{%
    \xdef\@margincolreset{%
      \textwidth\the\textwidth
      \columnwidth\textwidth
      \MFL@columnwidth\columnwidth%for manyfoot.sty
      \linewidth\textwidth
      \hsize\textwidth
      \evensidemargin\the\evensidemargin
      \marginparwidth\the\marginparwidth}%
    \advance\textwidth\dimexpr-2\gridwidth-8mm\relax
    \columnwidth\textwidth
    \MFL@columnwidth\columnwidth%for manyfoot.sty
    \linewidth\textwidth
    \hsize\textwidth
    \advance\evensidemargin\dimexpr2\gridwidth+8mm\relax
    \marginparwidth\dimexpr3\gridwidth+8mm\relax}
  \g@addto@macro\backmatter{%
    \@margincolreset}
\fi
\topskip9.5\p@
\ifx\f@rmat b\topmargin12mm\else\topmargin10mm\fi
\headheight3.5mm
\advance\topmargin-1mm
\ifx\f@rmat b\headsep23mm\else\headsep21mm\fi
\advance\headsep-\topmargin
\advance\headsep-\headheight
\ifx\f@rmat s
  \textheight\dimexpr39\baselineskip+\topskip\relax
\else
  \ifx\f@rmat m
    \textheight\dimexpr41\baselineskip+\topskip\relax
  \else
    \textheight\dimexpr50\baselineskip+\topskip\relax
  \fi
\fi
\footskip7mm\relax
\setlength{\skip\footins}{2\baselineskip plus0\baselineskip minus0.5\baselineskip}
\footnotesep8\p@
\setlength\floatsep    {13\p@\@plus2\p@\@minus\z@}
\setlength\textfloatsep{19.5\p@\@plus2\p@\@minus\z@}
\setlength\intextsep   {19.5\p@\@plus2\p@\@minus\z@}
\setlength\dblfloatsep    {13\p@ \@plus 2\p@ \@minus 2\p@}
\setlength\dbltextfloatsep{19.5\p@ \@plus 2\p@ \@minus 4\p@}
\setlength\@fptop{0\p@}
\setlength\@dblfptop{0\p@}
\partopsep\z@
\parsep\z@
\itemsep\z@
\def\@listi  {\leftmargin\leftmargini
              \topsep11\p@\@plus\z@\@minus\z@}
\let\@listI\@listi
\@listi
\def\@listii {\leftmargin\leftmarginii
              \labelwidth\leftmarginii
              \advance\labelwidth-\labelsep
              \topsep\z@}
\def\@listiii{\leftmargin\leftmarginiii
              \labelwidth\leftmarginiii
              \advance\labelwidth-\labelsep
              \topsep\z@}
\def\@listiv {\leftmargin\leftmarginiv
              \labelwidth\leftmarginiv
              \advance\labelwidth-\labelsep}
\def\@listv  {\leftmargin\leftmarginv
              \labelwidth\leftmarginv
              \advance\labelwidth-\labelsep}
\def\@listvi {\leftmargin\leftmarginvi
              \labelwidth\leftmarginvi
              \advance\labelwidth-\labelsep}
\parskip\z@
\def\DOI#1{\gdef\@DOI{https://doi.org/#1}}
\let\@DOI\@empty
\newcommand*\contributioncopyright[4][]{%
  \gdef\@contributioncopyright{%
    \leavevmode
    \ifx\@openaccess\relax\lower1bp\hbox{\includegraphics[height=2.8mm]{Open_Access}}\nobreakspace Open Access.\fi
    \if!#2!\else\space\textcopyright\,#2\fi%
    \if!#3!\else\space#3\fi
    \if!#1!\else\space\lower1bp\hbox{\includegraphics[height=3.1mm,clip]{#1}}\fi%-> real 2.8mm
    \if!#4!\else\space#4\fi
    \hfill\break}}%
\let\@contributioncopyright\@empty
\newcommand*\reviewauthor[1]{%
  \let\@review\relax
  \author{{\noexpand\mdseries\reviewedbyname\space}#1}}
\@ifclassloaded{article}
  {\def\ps@plain{%
     \let\@mkboth\@gobbletwo
     \def\@oddhead{%
       \rlap{\vrule\@width\textwidth\@height-6\p@\@depth7.5\p@}%
       \sffamily\small
       \usebox\dg@wordmark
       \hfil
       \ifx\@pstring\@undefined\else\quad\@pstring\fi
       \ifx\@openaccess\relax\smash{\lower2.7mm\rlap{\kern5mm\includegraphics[height=4.5mm]{Open_Access}}}\fi}%
     \def\@evenhead{%
       \ifx\@openaccess\relax\smash{\lower2.7mm\llap{\includegraphics[height=4.5mm]{Open_Access}\kern5mm}}\fi
       \rlap{\vrule\@width\textwidth\@height-6\p@\@depth7.5\p@}%
       \sffamily\small
       \ifx\@pstring\@undefined\else\@pstring\quad\fi
       \global\let\@DOI\@empty
       \hfil
       \usebox\dg@wordmark}%
     \def\@oddfoot{%
       \ifx\@openaccess\relax\ifx\@contributioncopyright\@empty
          \PackageWarningNoLine{dgruyter}
            {Please provide copyright year and holder via \string\contributioncopyright}%
       \fi\fi
       \vtop{\sffamily\scriptsize\@contributioncopyright\hfil}%
       \global\let\@contributioncopyright\@empty}%
     \let\@evenfoot\@oddfoot}}
  {\def\ps@plain{%
     \let\@mkboth\@gobbletwo
     \let\@oddhead\@empty
     \let\@evenhead\@empty
     \def\@oddfoot{\vtop{\sffamily\scriptsize\@contributioncopyright\@DOI\hfil}%
       \global\let\@DOI\@empty
       \ifx\thesection\theplainsection
         \global\let\@contributioncopyright\@empty
       \fi}%
     \let\@evenfoot\@oddfoot}}
\@ifclassloaded{article}
  {\def\ps@headings{%
    \let\@oddfoot\@empty
    \let\@evenfoot\@empty
    \def\@oddhead{%
      \small\sffamily\mathversion{ss}%
      \usebox\dg@wordmark
      \hfil
      \rightmark
      \quad\dg@bartwo\quad
      \bfseries\normalsize\thepage}
    \def\@evenhead{%
      \small\sffamily\mathversion{ss}%
      {\bfseries\normalsize\thepage}%
      \quad\dg@bartwo\quad
      \leftmark
      \hfil
      \usebox\dg@wordmark}%
    \let\@mkboth\markboth
    \let\sectionmark\@gobble
    \let\subsectionmark\@gobble}}
  {\def\ps@headings{%
    \let\@oddfoot\@empty
    \let\@evenfoot\@empty
    \def\@oddhead{%
      \small\sffamily\mathversion{ss}%
      \hfil
      \rightmark
      \quad\dg@bartwo\quad
      \bfseries\normalsize\thepage}
    \def\@evenhead{%
      \small\sffamily\mathversion{ss}%
      {\bfseries\normalsize\thepage}%
      \quad\dg@bartwo\quad
      \leftmark
      \hfil}%
    \let\@mkboth\markboth
    \def\chaptermark##1{%
      \markboth{\ifx\thesection\theinchapsection
                  \ifnum\c@secnumdepth>\m@ne\if@mainmatter\thechapter\enskip\fi\fi\fi##1}
               {\ifx\thesection\theinchapsection
                  \ifnum\c@secnumdepth>\m@ne\if@mainmatter\thechapter\enskip\fi\fi\fi##1}}%
    \def\sectionmark##1{%
      \ifx\thesection\theinchapsection
        \markright{\ifnum\c@secnumdepth>\z@\thesection\enskip\fi##1}%
      \fi}}}
\pagestyle{headings}
\def\@authorwarning{\@latex@warning@no@line{No \noexpand\author given}}
\def\publisherlogo#1{\gdef\@publisherlogo{#1}}
\bgroup
  \def\input@path{{logos/}}
  \IfFileExists{dg-degruyter.eps}
    {\gdef\@publisherlogo{dg-degruyter}}
    {\IfFileExists{dg-degruyter.pdf}
      {\gdef\@publisherlogo{dg-degruyter}}
      {\gdef\@publisherlogo{warn}}}
\egroup
{\global\let\Hyphen-\catcode`\-=\active\let-\@empty
 \@ifclassloaded{article}
   {}
   {\gdef\eisbnpdf{\bgroup\catcode`\-=\active\let-\@empty\xeisbnpdf}%
    \gdef\xeisbnpdf#1{%
      \xdef\bookDOI{10.1515/#1}\egroup
      \write\@auxout{\string\gdef\string\bookDOI{\bookDOI}}%
      \let-\Hyphen\xdef\@eisbnpdf{#1}}}}
\@ifclassloaded{article}
  {}
  {\def\transtitle#1{\def\@transtitle{#1}}%Maria.Dassing@degruyter.com
   \def\distributionseries#1{\def\@distributionseries{#1}}
   \let\@distributionseries\@empty
   \def\seriestitle#1{\gdef\@seriestitle{#1}}
   \def\transseriestitle#1{\def\@transseriestitle{#1}}%Maria.Dassing@degruyter.com
   \def\seriessubtitle#1{\gdef\@seriessubtitle{#1}}
   \def\seriesvolume#1{\gdef\@seriesvolume{#1}}
   \def\subtitle#1{\gdef\@subtitle{#1}}
   \def\serieseditor#1{\gdef\@serieseditor{#1}}
   \def\collaborator#1{\gdef\@collaborator{#1}}
   \def\edition#1{\gdef\@edition{#1}}
   \def\editor#1{\gdef\@editor{#1}}
   \def\authorinfo#1{\gdef\@authorinfo{#1}}
   \def\isbn#1{\gdef\@isbn{#1}}
   \def\eisbnepub#1{\gdef\@eisbnepub{#1}}
   \def\setisbn#1{\gdef\@setisbn{#1}}
   \def\issn#1{\gdef\@issn{#1}}
   \def\copyrightyear#1{\gdef\@copyrightyear{#1}}
     \gdef\@copyrightyear{\the\year}
   \def\cover#1{\gdef\@cover{#1}}
   \def\copyrighttext#1{\gdef\@copyrighttext{#1}}
   \def\typesetter#1{\gdef\@typesetter{#1}}
   \def\printbind#1{\gdef\@printbind{#1}}
   \long\def\dg@barpage#1#2{%
     \if@twocolumn
       \onecolumn
       \@tempswatrue
     \else
       \@tempswafalse
     \fi
     \bgroup
       \thispagestyle{empty}%
       \ifx\f@rmat s
         \@tempdima\dimexpr98.52mm-3.5mm-\topmargin-\headheight-\headsep\relax
       \else
         \ifx\f@rmat m
           \@tempdima\dimexpr99.347mm-3.5mm-\topmargin-\headheight-\headsep\relax
         \else
           \@tempdima\dimexpr101.347mm-3.5mm-\topmargin-\headheight-\headsep\relax
         \fi
       \fi
       \parindent\z@
       \vtop to\@tempdima{\vss#1}\par
       {\fontsize{16}{13}\sffamily\dg@barone}\par
       #2\par
     \egroup
     \par
     \if@tempswa\twocolumn\else\vfil\break\fi}
   \def\maketitle{%
     \if@twocolumn
       \onecolumn
       \@tempswatrue
     \else
       \@tempswafalse
     \fi
     \bgroup
       \thispagestyle{empty}%
       \parindent\z@
       \raggedright
       \sffamily
       \normalsize
       \ifx\@author\@authorwarning\@editor\else\@author\fi\par
       \textbf{\@title}\par
       \@distributionseries\par
       \vfill
       \break
       \ifx\@seriestitle\@undefined
         \thispagestyle{empty}%
         \null\par
         \ifx\@makeadvertisement\@empty
         \else
           \ifx\r@makeadvertisement\@undefined\@makeadvertisement\fi
         \fi
         \break
       \else
         \dg@barpage
           {\vbox to156\p@{%
              {\ifx\f@rmat b\fontsize{33}{35.1}\else\Huge\fi
               \bfseries\@seriestitle
               \ifx\@transseriestitle\@undefined%Claudia.Braeuer@degruyter.com
               \else
                 \par\bigskip\mdseries\@transseriestitle
               \fi
               \par\vfill}}}
           {\ifx\@seriessubtitle\@undefined\else
              {\ifx\f@rmat b\relax\Huge\else\fontsize{14}{17}\fi
               \rmfamily\@seriessubtitle\par}%
              \vskip28\p@
            \fi
            \ifx\@serieseditor\@undefined\else
              {\fontsize{14}{17}\selectfont
               \setbox\z@\hbox{\@serieseditor}%
               \ifdim\wd\z@>\hsize\normalsize\fi
               \iflanguage{ngerman}{Herausgegeben von}{Editor in Chief}\\
               \@serieseditor
               \par}
              \vskip17\p@
            \fi
            \ifx\@seriesvolume\@undefined\else
              {\Huge\bfseries\iflanguage{ngerman}{Band}{Volume}\space\@seriesvolume}\par
            \fi}
       \fi
       \dg@barpage
         {\ifx\@author\@authorwarning\else
            \setbox\z@\hbox{\Huge\@author}%
            \ifdim\wd\z@>\hsize\LARGE\else\Huge\fi
          \fi
          \@author
          \strut\par
          \vskip-0.3\baselineskip
          \vskip19.5\p@
          \setbox\z@\vbox{%
            \fontsize{42}{45.5}\bfseries\@title
             \ifx\@transtitle\@undefined%Claudia.Braeuer@degruyter.com
             \else
               \par\bigskip\mdseries\@transtitle
             \fi}%
          \ifdim\ht\z@<140\p@
            \def\title@fontsize{\fontsize{42}{45.5}}%
          \else
            \ifx\f@rmat b\relax
              \def\title@fontsize{\fontsize{33}{35.1}}%
            \else
              \setbox\z@\vbox{%
                \fontsize{33}{35.1}\bfseries\@title
                \ifx\@transtitle\@undefined%Claudia.Braeuer@degruyter.com
                \else
                  \par\bigskip\mdseries\@transtitle
                \fi}%
              \ifdim\ht\z@<150\p@
                \def\title@fontsize{\fontsize{33}{35.1}}%
              \else
                \let\title@fontsize\Huge
              \fi
            \fi
          \fi
          \vbox to156\p@{%
             \title@fontsize\bfseries\@title
             \ifx\@transtitle\@undefined%Claudia.Braeuer@degruyter.com
             \else
               \par\bigskip\mdseries\@transtitle
             \fi
             \par\vss}}%
         {\fontsize{14}{17}\selectfont
          \ifx\@subtitle\@undefined\else
            {\rmfamily\ifx\f@rmat b\relax\Huge\fi\@subtitle\par}\vskip28\p@
          \fi
          \ifx\@editor\@undefined\else
            \iflanguage{ngerman}{Herausgegeben von}{Edited by}\\
            \@editor\par\vskip11pt
          \fi
          \ifx\@collaborator\@undefined\else
            \iflanguage{ngerman}{In Zusammenarbeit mit}{Editors}\\
            \@collaborator\par\vskip11pt
          \fi
          \ifx\@edition\@undefined\else
            \@edition\par\vskip11pt
          \fi
          \vfill
          \ifx\f@rmat b\relax
            \includegraphics[scale=1.143]{\@publisherlogo}%
          \else
            \includegraphics{\@publisherlogo}%
          \fi
          \hskip7mm %fill in cooperator-logo here
          \par}%
       \thispagestyle{empty}%
       \small
       \multicolsep\z@
       \ifx\@classification\@undefined
       \else
         \vskip0.5\baselineskip
         \ifx\classificationName\@undefined\let\classificationName\classificationname\fi
         {\bfseries\classificationName\par}\@classification\par\vskip\baselineskip
         \global\let\@classification\@undefined
       \fi
       \ifx\@authorinfo\@undefined
         \null
       \else
         \ifx\f@rmat b\relax\begin{multicols}{2}\fi
         \@authorinfo
         \ifx\f@rmat b\relax\end{multicols}\fi
       \fi
       \par\vfill
       \ifx\f@rmat b\relax\begin{multicols}{2}\fi
       \par\vskip\baselineskip
       \ifx\@isbn\@undefined\else ISBN\space\@isbn\\\fi
       \ifx\@eisbnpdf\@undefined\else e-ISBN (PDF)\space\@eisbnpdf\\\fi
       \ifx\@eisbnepub\@undefined\else e-ISBN (EPUB)\space\@eisbnepub\\\fi
       \ifx\@setisbn\@undefined\else Set-ISBN\space\@setisbn\\\fi
       \ifx\@issn\@undefined\else ISSN\space\@issn\\\fi
       \vskip\baselineskip
       \ifx\@openaccess\relax
         \includegraphics[height=11bp,clip]{by-nc-nd}\break
         \iflanguage{ngerman}
           {Dieses Werk ist lizenziert unter der Creative Commons Attribution-Non-\break
            Commercial-NoDerivatives 4.0 International Lizenz. Weitere Informationen\break
            finden Sie unter\space}%
           {This work is licensed under the Creative Commons Attribution-\break
            NonCommercial-NoDerivatives 4.0 License. For details go to\break}%
         \url{http://creativecommons.org/licenses/by-nc-nd/4.0/}.
         \vskip\baselineskip
       \fi
       \textbf{Library of Congress Cataloging-in-Publication Data}\\
       A CIP catalog record for this book has been applied
         for at the Library of Congress.\par
       \vskip\baselineskip
       \iflanguage{ngerman}
        {\textbf{Bibliografische Information der Deutschen Nationalbibliothek}\\
         Die Deutsche Nationalbibliothek verzeichnet diese Publikation in der
         Deutschen Nationalbibliografie; detaillierte bibliografische Daten sind
         im Internet \"uber\break \url{http://dnb.dnb.de} abrufbar.}
        {\textbf{Bibliographic information published by the Deutsche Nationalbibliothek}\\
         The Deutsche Nationalbibliothek lists this publication in the
         Deutsche Nationalbibliografie;\\ detailed bibliographic data are
         available on the Internet at \url{http://dnb.dnb.de}.}%
       \par\vskip\baselineskip
       \ifx\f@rmat b\relax\columnbreak\fi
       \textcopyright\space\@copyrightyear
       \ifx\@copyrighttext\@undefined
       \else
         \space\@copyrighttext,%
       \fi
       \ifx\@openaccess\relax\space\iflanguage{ngerman}{publiziert von}{published by}\fi%Claudia.Braeuer@degruyter.com
       \space Walter de Gruyter GmbH, Berlin/Boston
       \newline
       \ifx\@openaccess\relax
         \iflanguage{ngerman}
           {Dieses Buch ist als Open-Access-Publikation verfügbar über www.degruyter.com.}
           {The book is published with open access at www.degruyter.com.}
         \\[\baselineskip]
       \fi
       \ifx\@cover\@undefined\else
         \iflanguage{ngerman}{Umschlaggestaltung}{Cover image}:\space\@cover\\
       \fi
       \ifx\@typesetter\@undefined\else
         \iflanguage{ngerman}{Satz}{Typesetting}:\space\@typesetter\\
       \fi
       \ifx\@printbind\@undefined\else
         \iflanguage{ngerman}{Druck und Bindung}{Printing and binding}:\space\@printbind\\
       \fi
       \ifx\dgf@nts\relax
         \ifx\f@encoding\UTFencname\char"267E\else{\fontencoding{TS1}\selectfont\char"C9}\fi
       \else
         \textcircled{\raise0.4ex\hbox{\fontsize{4}{4}\selectfont$\infty$}}%
       \fi
       \space
       \iflanguage{ngerman}
         {Gedruckt auf s\"aurefreiem Papier}
         {Printed on acid-free paper}%
       \\
       Printed in Germany\par
       \vskip\baselineskip
       \url{www.degruyter.com}\par
       \ifx\f@rmat b\relax\end{multicols}\fi
     \egroup
     \if@tempswa\twocolumn\else\break\fi}}
\setcounter{secnumdepth}{4}
\def\thefrontmatterpage{\csname @Roman\endcsname\c@page}
\@ifclassloaded{article}
 {}
 {\def\frontmatter{\cleardoublepage\@mainmatterfalse\pagenumbering{Roman}}
  \def\backmatter{\cleardoublepage\@mainmatterfalse\ifx\@margincolreset\@undefined\else\@margincolreset\fi}}

\@ifclassloaded{article}
 {\renewcommand\part{%
    \if@noskipsec\leavevmode\fi
    \par
    \addvspace{2\baselineskip}%
    \@afterindentfalse
    \secdef\@part\@spart}
  \def\@part[#1]#2{%
    \ifnum\c@secnumdepth>\m@ne
      \refstepcounter{part}%
      \addcontentsline{toc}{part}{\thepart\space#1}%
    \else
      \addcontentsline{toc}{part}{#1}%
    \fi
    {\parindent\z@\raggedright
     \interlinepenalty\@M
     \sffamily\Large
     \ifnum\c@secnumdepth>\m@ne
       \partname\nobreakspace\thepart
       \if!#2!\@empty\else:\space\fi
       \par\nobreak
     \fi
     \if!#2!\@empty\else\bfseries#2\fi
     \par}%
    \nobreak
    \vskip13\p@
    \@afterheading}
  \def\@spart#1{%
    {\parindent\z@\raggedright
     \interlinepenalty\@M
     \sffamily\Large
     \bfseries#1\par}%
    \nobreak
    \vskip13\p@
    \@afterheading}}
 {\let\@partmotto\@empty
  \def\partmotto#1{%
    \def\@partmotto{\vskip\dimexpr\baselineskip+2\p@\relax
                    \quote#1\endquote\global\let\@partmotto\@empty}}%
  \renewcommand\part{%
   \cleardoublepage
   \global\let\firstCh@fPart\relax
   \secdef\@part\@spart}
  \def\@part[#1]#2{%
    \ifnum\c@secnumdepth>-2\relax
      \refstepcounter{part}%
      \addcontentsline{toc}{part}{\protect\partnumberline{\mdseries\partname\ \thepart:\enskip}#1}%
    \else
      \addcontentsline{toc}{part}{#1}%
    \fi
    \markboth{\partname\ \thepart\enskip#1}{\partname\ \thepart\enskip#1}%
    \dg@barpage
      {}
      {\parindent\z@\raggedright
       \interlinepenalty\@M
       {\sffamily\Large
        \ifnum\c@secnumdepth>-2\relax
          \setbox\z@\hbox{%
            \partname\nobreakspace\thepart
            \if!#2!\@empty\else:\space\fi}%
          \hangindent\wd\z@
          \unhbox\z@
        \fi
        \if!#2!\@empty\else\bfseries#2\fi\par}%
        \@partmotto}}
  \def\@spart#1{%
    \dg@barpage
      {}
      {\parindent\z@\raggedright
       \interlinepenalty\@M
       {\sffamily\Large
        \bfseries#1\par}%
       \@partmotto}}}
\@ifclassloaded{article}
  {\relax}
  {\g@addto@macro\frontmatter{\global\let\componentd@i\z@}%
   \g@addto@macro\mainmatter{\global\let\componentd@i\z@}%
   \renewcommand\chapter{%
     \if@openright
       \cleardoublepage
     \else
       \ifx\firstCh@fPart\@undefined
         \clearpage
       \else
         \global\let\firstCh@fPart\@undefined
         \cleardoublepage
       \fi
     \fi
     \thispagestyle{plain}%
     \global\@topnum\z@
     \@afterindentfalse
     \secdef\@chapter\@schapter}
   \def\@chapter[#1]#2{%
     \let\thesection\theinchapsection
     \let\theequation\theinchapequation
     \let\thefigure\theinchapfigure
     \let\thetable\theinchaptable
     \ifx\bookDOI\@undefined
     \else
       \@tempcnta\numexpr\componentd@i+\@ne\relax
       \xdef\componentd@i{\the\@tempcnta}%
       \xdef\@DOI{%
         https://doi.org/\bookDOI
         -\ifx\thepage\thefrontmatterpage2\else\ifnum\@tempcnta<100 0\fi\fi
         \ifnum\@tempcnta<10 0\fi\componentd@i}%
     \fi
     \ifnum \c@secnumdepth >\m@ne
       \if@mainmatter
         \refstepcounter{chapter}%
         \typeout{\@chapapp\space\thechapter.}%
         \addcontentsline{toc}{chapter}{\protect\numberline{\thechapter}#1}%
       \else
         \addcontentsline{toc}{schapter}{#1}%
       \fi
     \else
       \addcontentsline{toc}{schapter}{#1}%
     \fi
     \chaptermark{#1}%
     \addtocontents{lof}{\protect\addvspace{13\p@}}%
     \addtocontents{lot}{\protect\addvspace{13\p@}}%
     \if@twocolumn
       \@topnewpage[\@makechapterhead{#2}]%
     \else
       \@makechapterhead{#2}%
       \@afterheading
     \fi}
   \def\@makechapterhead#1{%
     {\parindent\z@
      \raggedright
      \leavevmode
      \vrule\@width\z@\@height\dimexpr\topskip+0.5\baselineskip\relax\@depth\z@
      \sffamily\mathversion{ssbold}\bfseries
      \Large%should better be \LARGE
      \settowidth\hangindent{\thechapter\enskip}%
      \interlinepenalty\@M
      \ifnum \c@secnumdepth >\m@ne
        \if@mainmatter
          \thechapter\enskip
        \fi
      \fi
      #1\par\nobreak
      \vskip13\p@}%
     \ifx\@chapsubtitle\@undefined
     \else
       \@chapsubtitle\global\let\@chapsubtitle\@undefined
     \fi}
   \def\@schapter#1{%
     \setcounter{section}{\z@}%
     %%\let\thesection\theplainsection %remove 'cause as switch does harm
     \let\theequation\theplainequation
     \let\thefigure\theplainfigure
     \let\thetable\theplaintable
     \ifx\bookDOI\@undefined
     \else
       \@tempcnta\numexpr\componentd@i+\@ne\relax
       \xdef\componentd@i{\the\@tempcnta}%
       \xdef\@DOI{%
         https://doi.org/\bookDOI
         -\ifx\thepage\thefrontmatterpage2\else0\fi
         \ifnum\@tempcnta<10 0\fi\componentd@i}%
     \fi
     \addcontentsline{toc}{schapter}{#1}%
     \chaptermark{#1}%
     \if@twocolumn
       \@topnewpage[\@makeschapterhead{#1}]%
     \else
       \@makeschapterhead{#1}%
       \@afterheading
     \fi}
   \def\@makeschapterhead#1{%
     {\parindent\z@
      \raggedright
      \leavevmode
      \vrule\@width\z@\@height\dimexpr\topskip+0.5\baselineskip\relax\@depth\z@
      \sffamily\mathversion{ssbold}\bfseries
      \Large%should better be \LARGE
      \interlinepenalty\@M
      #1\par\nobreak
      \vskip13\p@}}
   \let\theinchapsection\thesection
   \def\theplainsection{\arabic{section}}
   \let\theinchapequation\theequation
   \def\theplainequation{\arabic{equation}}
   \let\theinchapfigure\thefigure
   \def\theplainfigure{\arabic{figure}}
   \let\theinchaptable\thetable
   \def\theplaintable{\arabic{table}}}
\renewcommand\section{%
  \suppressfloats[t]%
  \@startsection{section}{1}{\z@}%
    {\ifx\thesection\theinchapsection-24\p@\else-26\p@\fi}%
    {13\p@}%
    {\raggedright\sffamily\bfseries\mathversion{ssbold}%
     \ifx\thesection\theinchapsection
       \large
     \else
       \Large\leavevmode\vrule\@width\z@\@height\dimexpr\topskip+6.5\p@\relax\@depth\z@
     \fi}}
\renewcommand\subsection{%
  \@startsection{subsection}{2}{\z@}%
    {\ifx\thesection\theinchapsection-26\p@\else-24\p@\fi}%
    {13\p@\@plus\z@\@minus4\p@}%
    {\raggedright\sffamily\bfseries\mathversion{ssbold}%
     \ifx\thesection\theinchapsection
       \normalsize
     \else
       \large
     \fi}}
\renewcommand\subsubsection{%
  \@startsection{subsubsection}{3}{\z@}%
    {\ifx\thesection\theinchapsection-19.5\p@\else-26\p@\fi}%
    {\ifx\thesection\theinchapsection1sp\else13\p@\fi}%
    {\raggedright\sffamily \normalsize\bfseries\mathversion{ssbold}}}
\renewcommand\paragraph{%
  \@startsection{paragraph}{4}{\z@}%
    {-19.5\p@}%
    {1sp}%
    {\raggedright\sffamily\normalsize\bfseries\mathversion{ssbold}}}
\renewcommand\subparagraph{%
  \@startsection{subparagraph}{5}{\z@}%
    {-19.5\p@}%
    {1sp}%
    {\raggedright\sffamily\normalsize\bfseries\mathversion{ssbold}}}
\leftmargini\parindent
\leftmargin\leftmargini
\leftmarginii\leftmargini
\leftmarginiii\leftmargini
\leftmarginiv\leftmargini
\leftmarginv\leftmargini
\def\labelitemi{\normalfont\textendash}
\def\labelitemii{\normalfont\textendash}
\renewenvironment{description}
 {\list{}{\topsep\z@
          \labelwidth\z@ \itemindent-\leftmargin
          \let\makelabel\descriptionlabel}}
 {\ifnum\@listdepth=\@ne\advance\@topsepadd\baselineskip\fi
  \endlist
  \gdef\@doendpe{%
    \@endpetrue
    \everypar{{\setbox\z@\lastbox}\everypar{}\@endpefalse}%
    \global\let\@doendpe\orig@doendpe}}
\renewenvironment{quotation}
 {\list{}{\listparindent\parindent
          \itemindent   \listparindent
          \parsep       \z@}%
          \small
          \item\relax}
 {\endlist
  \gdef\@doendpe{%
    \@endpetrue
    \everypar{{\setbox\z@\lastbox}\everypar{}\@endpefalse}%
    \global\let\@doendpe\orig@doendpe}}
\renewenvironment{quote}
 {\list{}{}%
          \small
          \item\relax}
 {\endlist
  \gdef\@doendpe{%
    \@endpetrue
    \everypar{{\setbox\z@\lastbox}\everypar{}\@endpefalse}%
    \global\let\@doendpe\orig@doendpe}}
\newenvironment{legaltext}
 {\list{}{\topsep\baselineskip}%
          \bfseries
          \item
          \vrule\@height1.7\baselineskip\@width\z@}
 {\topsep\baselineskip
  \endlist}
\renewcommand\tableofcontents{%
  \cleardoublepage
  \ifx\f@rmat b\else
    \if@twocolumn
      \@restonecoltrue\onecolumn
    \else
      \@restonecolfalse
    \fi
  \fi
  \thispagestyle{plain}%
  \@afterindentfalse
  \chaptermark{\contentsname}%
  \@makeschapterhead{\contentsname}%
  \let\lastentry@author\relax
  \@starttoc{toc}%
  \ifx\f@rmat b\else\if@restonecol\twocolumn\fi\fi}
\let\@issuetwocolcontentsline\@empty
\def\issuetableofcontents{%
  \global\c@tocdepth\z@
  \cleardoublepage
  \let\@mkboth\@gobbletwo
  \def\@pstring{%
    \ifx\@journalname\@undefined\else
      \@journalname
      \quad\dg@bartwo\quad
      \@journalyear
      \ifx\@journalvolume\@undefined\else
        \space|\space\volumename\space\@journalvolume
        \ifx\@journalissue\@undefined\else
          \space|\space\issuename\space\@journalissue
        \fi
      \fi
    \fi}
  \def\@oddhead{%
    \sffamily\small
    \usebox\dg@wordmark
    \hfil
    \@pstring}%
  \def\@evenhead{%
    \sffamily\small
    \@pstring
    \global\let\@DOI\@empty
    \hfil
    \usebox\dg@wordmark}%
  \let\@oddfoot\@empty
  \let\@evenfoot\@empty
  \ifx\f@rmat b%
    \setlength\dbltextfloatsep{49.5\p@ \@plus 2\p@ \@minus 4\p@}
    \twocolumn[%
      \vspace*{-26\p@}\section*{\contentsname}\vskip3\p@
      \ifx\@issuetwocolcontentsline\@empty\else
        \vskip3\p@%Maria.Dassing@degruyter.com
        \sffamily\mathversion{ss}\@issuetwocolcontentsline\vskip24\p@
      \fi]%
    %\@nobreakfalse
  \else
    \section*{\contentsname}%
  \fi
  \let\lastentry@author\relax
  \@starttoc{toc}}
\def\l@part{\@dottedtocline{-1}{24\p@}{\bfseries\large}}
\def\l@chapter{\@dottedtocline{0}{13\p@}{}}
\def\l@schapter{\@dottedtocline{0}{13\p@}{\leftskip\z@}}
\def\l@section{\@dottedtocline{1}{\z@}{}}
\def\l@subsection{\@dottedtocline{2}{\z@}{}}
\def\l@subsubsection{\@dottedtocline{3}{\z@}{}}
\def\l@paragraph{\@dottedtocline{4}{\z@}{}}
\def\l@subparagraph{\@dottedtocline{5}{\z@}{}}
\def\l@author#1#2{\vskip13\p@{\raggedright#1\par}\let\lastentry@author\relax}
\def\l@tocsection#1#2{%only for issuetocs
  \if@nobreak\vspace*{-2\p@}\@nobreakfalse\if@twocolumn\else\vskip\baselineskip\fi\else\vskip24\p@\fi
  {\raggedright\large\bfseries#1\par}\vskip1sp}
\def\l@tocsubsection#1#2{%only for issuetocs
  \if@nobreak\vskip-\tw@\p@\@nobreakfalse\else\ifdim\lastskip>\z@\vskip6\p@\else\vskip24\p@\fi\fi % 6 statt 13 %Maria.Dassing@degruyter.com
  {\raggedright\large\mdseries#1\par}}
\def\addissuecontentsline#1#2{\@writefile{toc}{\contentsline{#1}{#2}{}{}}}%only for issuetocs
\def\addissuetwocolcontentsline#1#2{%
  \protected@write\@auxout{}{\string\g@addto@macro\string\@issuetwocolcontentsline{\string\contentsline{#1}{#2}{}{}}}}%only for issuetocs
\renewcommand\listoffigures{%
  \if@twocolumn
    \@restonecoltrue\onecolumn
  \else
    \@restonecolfalse
  \fi
  \chapter*{\listfigurename}%
  {\small%Maria.Dassing@degruyter.com
   \@starttoc{lof}}%
  \if@restonecol\twocolumn\fi}
\def\l@figure{\@dottedtocline{1}{\z@}{}}
\renewcommand\listoftables{%
  \if@twocolumn
    \@restonecoltrue\onecolumn
  \else
    \@restonecolfalse
  \fi
  \chapter*{\listtablename}%
  {\small%Maria.Dassing@degruyter.com
   \@starttoc{lot}}%
  \if@restonecol\twocolumn\fi}
\def\l@table{\@dottedtocline{1}{\z@}{}}
\bibindent\parindent
\let\indexpreamble\@empty
\renewenvironment{theindex}
 {\if@twocolumn
    \@restonecolfalse
  \else
    \@restonecoltrue
  \fi
  \sffamily\mathversion{ss}\small
  \begin{multicols}{2}%
    [\chapter*{\indexname}%
     \indexpreamble]
  \raggedright
  \parskip\z@ \@plus .3\p@\relax
  \columnseprule \z@
  \let\item\@idxitem}
 {\end{multicols}%
  \if@restonecol\onecolumn\fi
  \cleardoublepage}
\renewcommand\@idxitem{\par\let\idxlevel=\@ne\hangindent6mm}
\renewcommand\subitem{\par
  \ifx\idxlevel\@ne\let\idxlevel=\tw@\nopagebreak\fi
  \hangindent6mm\leavevmode\hb@xt@0.75em{\textendash\hss}}
\renewcommand\subsubitem{\par
  \ifx\idxlevel\tw@\let\idxlevel=\thr@@\nopagebreak\fi
  \hangindent6mm\leavevmode\hb@xt@1.5em{\kern0.75em\textendash\hss}}
\renewcommand\indexspace{\par\vskip11\p@\@plus5\p@\@minus3\p@\relax}
\columnsep4mm
\raggedbottom
\ifx\XeTeXcharclass\@undefined
  \ifx\directlua\undefined\ifnum\pdfoutput>\z@
    \IfFileExists{dummy-space.pfb}{\pdfinterwordspaceon}{}
    \RequirePackage{cmap}
  \fi\fi
  \InputIfFileExists{glyphtounicode.tex}{}{}
  \pdfgentounicode=1
\fi
\@ifpackageloaded{fontspec}
 {\ifx\IfFontExistsTF\@undefined
    \PackageError{dgruyter}
      {Version `2017/03/31' of package fontspec is required}%
      {Please update the fontspec package, or font support might be incomplete.\space}
    \let\IfFontExistsTF\@thirdofthree
  \fi
  \RequirePackage[intlimits,tbtags]{amsmath}
  \RequirePackage{unicode-math}[2015/07/29 v0.8]
  \ifx\symnormal\@undefined
    \PackageError{dgruyter}
      {Version `2015/07/29' of package unicode-math is required}%
      {Please update the unicode-math package, or math-font support won't work.\space}
  \fi}
 {\let\addfontfeature\@gobble
  \let\addfontfeatures\@gobble
  \let\old@sups\sups
  \let\sups\@undefined
  \RequirePackage[safe]{tipa}
  \let\sups\old@sups
  \RequirePackage[T1]{fontenc}}
\RequirePackage{textcomp}
\DeclareMathVersion{ss}
\DeclareMathVersion{ssbold}
\@ifpackageloaded{fontspec}
 {\IfFontExistsTF{Inconsolatazi4-Regular.otf}
   {\setmonofont[StylisticSet=3,%Maria.Dassing@degruyter.com
                 BoldFont  =Inconsolatazi4-Bold.otf]
                           {Inconsolatazi4-Regular.otf}
    \setmathfontface\mathtt{Inconsolatazi4-Regular.otf}
    \setmathfontface\mathtt{Inconsolatazi4-Bold.otf}[version=bold]
    \setmathfontface\mathtt{Inconsolatazi4-Bold.otf}[version=ssbold]}
   {\setmonofont[ItalicFont=lmmonolt10-oblique.otf,
           BoldFont        =lmmonolt10-bold.otf,
           BoldItalicFont  =lmmonolt10-boldoblique.otf]
                           {lmmonolt10-regular.otf}
    \setmathfontface\mathtt{lmmonolt10-regular.otf}
    \setmathfontface\mathtt{lmmonolt10-bold.otf}[version=bold]
    \setmathfontface\mathtt{lmmonolt10-bold.otf}[version=ssbold]}}
 {\IfFileExists{zi4.sty}
   {\RequirePackage{zi4}}
   {\def\ttdefault{lmtt}\let\lmtt@use@light@as@normal\@empty}}
\ifx\f@encoding\UTFencname
  \IfFontExistsTF{DGMetaSerifScience-Regular.otf}{\let\dgf@nts\relax}{}
\else
  \IfFileExists{DGMetaSerifScience.sty}{\let\dgf@nts\relax}{}
\fi
\ifx\dgf@nts\@undefined
  \@ifpackageloaded{unicode-math}{}{\RequirePackage{amssymb}}
\else
  \@ifpackageloaded{fontspec}
   {\ifx\bfseries@rm\@undefined\else\let\bfdefault\bfseries@rm\fi%avoid mweights--fontspec trouble
    \setmainfont[ItalicFont    =DGMetaSerifScience-Italic.otf,
                 BoldFont      =DGMetaSerifScience-Bold.otf,
                 BoldItalicFont=DGMetaSerifScience-BoldItalic.otf]
                               {DGMetaSerifScience-Regular.otf}
    \setsansfont[ItalicFont    =DGMetaScience-Italic.otf,
                 BoldFont      =DGMetaScience-Bold.otf,
                 BoldItalicFont=DGMetaScience-BoldItalic.otf]
                               {DGMetaScience-Regular.otf}
    \RequirePackage{realscripts}
    \IfFontExistsTF{MinionMath-Medium.otf}
     {%from typoma GmbH:
      \setmathfont{MinionMath-Medium.otf}%
        [SizeFeatures  = {
          {Size = -6   , RawFeature = {+ssty=1}, Font = MinionMath-MediumTiny.otf},
          {Size = 6-8.4, RawFeature = {+ssty=1}, Font = MinionMath-MediumCapt.otf},
          {Size = 8.4- , RawFeature = {+ssty=1}, Font = MinionMath-Medium.otf}}]
      \setmathfont{MinionMath-Bold.otf}[range={bfup->up,bfit->it}]
      \setmathfont{MinionMath-Bold.otf}[version=bold]
      \setmathfont{MinionMath-Medium.otf}[version=ss]
      \setmathfont{MinionMath-Bold.otf}[version=ssbold]}
     {\setmathfont{latinmodern-math.otf}
      \setmathfont{latinmodern-math.otf}[version=ss]
      \setmathfont{latinmodern-math.otf}[version=ssbold]}
    %\setmathfont{DGMetaSerifScience-Italic.otf}[range=it/{latin,Latin,num,Greek,greek},LetterSpace=5.5]
    %\setmathfont{DGMetaSerifScience-BoldItalic.otf}[version=bold,range=it/{latin,Latin,num,Greek,greek},LetterSpace=5.5] % -- geht nicht
    %\setmathfont{DGMetaScience-Italic.otf}[version=ss,range=it/{latin,Latin,num,Greek,greek},LetterSpace=5.5] % -- geht nicht
    %\setmathfont{DGMetaScience-BoldItalic.otf}[version=ssbold,range=it/{latin,Latin,num,Greek,greek},LetterSpace=5.5] % -- geht nicht
    %\setmathfontface\mathrm{DGMetaSerifScience-Regular.otf}
    %\setmathfontface\mathrm{DGMetaSerifScience-Bold.otf}[version=bold]
    %\setmathfontface\mathrm{DGMetaScience-Regular.otf}[version=ss]%mind
    %\setmathfontface\mathrm{DGMetaScience-Bold.otf}[version=ssbold]%mind
    %\setmathfontface\mathit{DGMetaSerifScience-Italic.otf}
    %\setmathfontface\mathit{DGMetaSerifScience-BoldItalic.otf}[version=bold]
    %\setmathfontface\mathit{DGMetaScience-Italic.otf}[version=ss]%mind
    %\setmathfontface\mathit{DGMetaScience-BoldItalic.otf}[version=ssbold]%mind
    %\setmathfontface\mathbf{DGMetaSerifScience-Bold.otf}
    %\setmathfontface\mathbf{DGMetaScience-Bold.otf}[version=ss]%mind
    %\setmathfontface\mathbf{DGMetaScience-Bold.otf}[version=ssbold]%mind
    %\setmathfontface\mathsf{DGMetaScience-Regular.otf}
    %\setmathfontface\mathsf{DGMetaScience-Bold.otf}[version=bold]
    %\setmathfontface\mathsf{DGMetaScience-Bold.otf}[version=ssbold]
    \let\mathfrak\@undefined
    \RequirePackage{eucal,eufrak,mathrsfs}
    \SetMathAlphabet\EuScript{ssbold}{U}{eus}{b}{n}
    \SetMathAlphabet\EuFrak{ssbold}{U}{euf}{b}{n}
    \IfFontExistsTF{Inconsolatazi4-Regular.otf}
     {\setmathfontface\mathtt{Inconsolatazi4-Regular.otf}
      \setmathfontface\mathtt{Inconsolatazi4-Bold.otf}[version=bold]
      \setmathfontface\mathtt{Inconsolatazi4-Bold.otf}[version=ssbold]}
     {\setmathfontface\mathtt{lmmonolt10-regular.otf}
      \setmathfontface\mathtt{lmmonolt10-bold.otf}[version=bold]
      \setmathfontface\mathtt{lmmonolt10-bold.otf}[version=ssbold]}}
   {\usepackage[lining,proportional]{DGMetaScience}
    \usepackage[lining,proportional]{DGMetaSerifScience}
    \def\thestandardf@@tnote{\@arabic\c@footnote}
    \def\@makefnmark{%
      \hbox{%
        \ifx\thefootnote\thestandardf@@tnote
          \expandafter\ifx\thempfn\thempfootnote
            \@textsuperscript{\selectfont\thempfn}%
          \else
            \fontencoding{U}\upshape\@thefnmark
          \fi
        \else
          \@textsuperscript{\upshape\@thefnmark}%
        \fi}}
    \IfFileExists{minionmath.sty}
      {\IfFileExists{mmathdgm.sty}
         {\RequirePackage[withamsmath,amssymb,extraops]{mmathdgm}}
         {\RequirePackage[withamsmath,amssymb,extraops]{minionmath}
          \SetMathAlphabet{\mathrm}    {bold}  {T1} {minionmath}{b}{n} %mind! (gives more flexibility)
          \SetMathAlphabet{\mathrm}    {ss}    {T1} {cmss}      {m}{n} %mind! (gives more flexibility)
          \SetMathAlphabet{\mathrm}    {ssbold}{T1} {cmss}      {bx}{n} %mind! (gives more flexibility)
          \SetSymbolFont{operators}    {ssbold}{T1} {minionmath}{b} {n}
          \SetSymbolFont{letters}      {ssbold}{MSP}{minionmath-rsfs}{b} {n}
          \SetSymbolFont{symbols}      {ssbold}{MC} {minionmath}{b} {n}
          \SetMathAlphabet{\mathit}    {ssbold}{T1} {minionmath}{b} {it}
          \SetMathAlphabet{\mathsf}    {ssbold}{T1} {cmss}      {bx}{n}
          \SetSymbolFont{largesymbols} {ssbold}{MXP}{minionmath}{b} {\@extshape}
          \DeclareMathAlphabet{\mathit}  {T1}{MinionPro-TLF}{m}{it}%patch (because resp. minionmath font not provided)
          \SetMathAlphabet{\mathit}{bold}{T1}{MinionPro-TLF}{b}{it}%patch (because resp. minionmath font not provided)
          \DeclareMathAlphabet{\mathbold}{T1}{MinionPro-TLF}{b}{it}%patch (because resp. minionmath font not provided)
          \SetMathAlphabet{\mathbold}{ss}{T1}{cmss}{bx}{it}%
          \SetMathAlphabet{\mathbold}{ssbold}{T1}{cmss}{bx}{it}%
          \DeclareMathSizes{8}{8.8}{\@viipt}{\@vpt}%"scale" minionmath-Fonts to 110%
          \DeclareMathSizes{9.5}{10.5}{\@viipt}{\@vpt}%"scale" minionmath-Fonts to 110%
          \DeclareMathSizes{15}{16.5}{\@xpt}{\@viiipt}%"scale" minionmath-Fonts to 110%
          \DeclareMathSizes{22}{24.2}{15}{13}%"scale" minionmath-Fonts to 110%
          \DeclareMathSizes{24}{26.4}{\@xxpt}{\@xviipt}}%"scale" minionmath-Fonts to 110%
      \SetSymbolFont{symbolsb}     {ssbold}{MS1}{minionmath}{b}{n}
      \SetSymbolFont{symbolsc}     {ssbold}{MS2}{minionmath-eufr}{b}{n}
      \@ifisencoding{MX1}{\SetSymbolFont{largesymbolsb}{ssbold}{MX1}{minionmath}{b}{\@extshape}}{}
      \DeclareMathSymbol{\triangle}{\mathord}{letters}{"86}%patch
      \global\let\restriction\upharpoonright%patch (cf. amssymb.sty)
      \DeclareSymbolFontAlphabet{\mathscr}{letters}
      \RequirePackage{eucal}
      \SetMathAlphabet\EuScript{ssbold}{U}{eus}{b}{n}
      \let\Alpha\Alphait
      \let\Beta\Betait
      \let\Gamma\Gammait
      \let\Delta\Deltait
      \let\Epsilon\Epsilonit
      \let\Zeta\Zetait
      \let\Eta\Etait
      \let\Theta\Thetait
      \let\Iota\Iotait
      \let\Kappa\Kappait
      \let\Lambda\Lambdait
      \let\Mu\Muit
      \let\Nu\Nuit
      \let\Xi\Xiit
      \let\Omicron\Omicronit
      \let\Pi\Piit
      \let\Rho\Rhoit
      \let\Sigma\Sigmait
      \let\Tau\Tauit
      \let\Upsilon\Upsilonit
      \let\Phi\Phiit
      \let\Chi\Chiit
      \let\Psi\Psiit
      \let\Omega\Omegait
      \let\varUpsilon\varUpsilonit
      \let\varChi\varChiit
      \let\upAlpha\Alphaup
      \let\upBeta\Betaup
      \let\upGamma\Gammaup
      \let\upDelta\Deltaup
      \let\upEpsilon\Epsilonup
      \let\upZeta\Zetaup
      \let\upEta\Etaup
      \let\upTheta\Thetaup
      \let\upIota\Iotaup
      \let\upKappa\Kappaup
      \let\upLambda\Lambdaup
      \let\upMu\Muup
      \let\upNu\Nuup
      \let\upXi\Xiup
      \let\upOmicron\Omicronup
      \let\upPi\Piup
      \let\upRho\Rhoup
      \let\upSigma\Sigmaup
      \let\upTau\Tauup
      \let\upUpsilon\Upsilonup
      \let\upPhi\Phiup
      \let\upChi\Chiup
      \let\upPsi\Psiup
      \let\upOmega\Omegaup
      \let\upvarUpsilon\varUpsilonup
      \let\upvarChi\varChiup
      \let\upalpha\alphaup
      \let\upbeta\betaup
      \let\upgamma\gammaup
      \let\updelta\deltaup
      \let\upepsilon\epsilonup
      \let\upzeta\zetaup
      \let\upeta\etaup
      \let\uptheta\thetaup
      \let\upiota\iotaup
      \let\upkappa\kappaup
      \let\uplambda\lambdaup
      \let\upmu\muup
      \let\upnu\nuup
      \let\upxi\xiup
      \let\upomicron\omicronup
      \let\uppi\piup
      \let\uprho\rhoup
      \let\upsigma\sigmaup
      \let\uptau\tauup
      \let\upupsilon\upsilonup
      \let\upphi\phiup
      \let\upchi\chiup
      \let\uppsi\psiup
      \let\upomega\omegaup
      \let\upvarepsilon\varepsilonup
      \let\upvartheta\varthetaup
      \let\upvarkappa\varkappaup
      \let\upvarpi\varpiup
      \let\upvarrho\varrhoup
      \let\upvarsigma\varsigmaup
      \let\upvarphi\varphiup}
     {\RequirePackage{amssymb}
      \DeclareSymbolFont{operators}          {OT1}{DGMetaSerifScience-TLF}{m}{n}
      \DeclareSymbolFont{dgmetaletters}      {OML}{DGMetaSerifScience-TLF}{m}{it}
      \DeclareSymbolFont{dgmetalettersup}    {OML}{DGMetaSerifScience-TLF}{m}{n}
      \DeclareSymbolFont{dgmetasymbols}      {OMS}{DGMetaSerifScience-TLF}{m}{n}
      \DeclareMathAlphabet\mathbf            {OT1}{DGMetaSerifScience-TLF}{b}{n}
      \DeclareMathAlphabet\mathsf            {OT1}{DGMetaScience-TLF}     {m}{n}
      \DeclareMathAlphabet\mathit            {OT1}{DGMetaSerifScience-TLF}{m}{it}
      \DeclareMathAlphabet\mathtt            {OT1}{\ttdefault}            {m}{n}
      \SetSymbolFont{dgmetaletters}  {bold}  {OML}{DGMetaSerifScience-TLF}{b}{it}
      \SetSymbolFont{dgmetalettersup}{bold}  {OML}{DGMetaSerifScience-TLF}{b}{n}
      \SetSymbolFont{dgmetasymbols}  {bold}  {OMS}{DGMetaSerifScience-TLF}{b}{n}
      \SetSymbolFont{operators}      {bold}  {OT1}{DGMetaSerifScience-TLF}{b}{n}
      \SetMathAlphabet\mathsf        {bold}  {OT1}{DGMetaScience-TLF}     {b}{n}
      \SetMathAlphabet\mathit        {bold}  {OT1}{DGMetaSerifScience-TLF}{b}{it}
      \SetSymbolFont{operators}      {ss}    {OT1}{\sfdefault}            {m}{n}
      \SetSymbolFont{letters}        {ss}    {OML}{cmss}                  {m}{it}
      \SetSymbolFont{dgmetaletters}  {ss}    {OML}{DGMetaScience-TLF}     {m}{it}
      \SetSymbolFont{dgmetalettersup}{ss}    {OML}{DGMetaScience-TLF}     {m}{n}
      \SetSymbolFont{dgmetasymbols}  {ss}    {OMS}{DGMetaScience-TLF}     {m}{n}
      \SetMathAlphabet\mathit        {ss}    {OT1}{\sfdefault}            {m}{it}
      \SetMathAlphabet\mathbf        {ss}    {OT1}{\sfdefault}            {b}{n}
      \SetMathAlphabet\mathtt        {ss}    {OT1}{\ttdefault}            {m}{n}
      \SetSymbolFont{operators}      {ssbold}{OT1}{\sfdefault}            {b}{n}
      \SetSymbolFont{letters}        {ssbold}{OML}{cmss}                  {b}{it}
      \SetSymbolFont{symbols}        {ssbold}{OMS}{cmss}                  {b}{n}
      \SetSymbolFont{dgmetaletters}  {ssbold}{OML}{DGMetaScience-TLF}     {b}{it}
      \SetSymbolFont{dgmetalettersup}{ssbold}{OML}{DGMetaScience-TLF}     {b}{n}
      \SetSymbolFont{dgmetasymbols}  {ssbold}{OMS}{DGMetaScience-TLF}     {b}{n}
      \SetMathAlphabet\mathit        {ssbold}{OT1}{\sfdefault}            {b}{it}
      \SetMathAlphabet\mathbf        {ssbold}{OT1}{\sfdefault}            {b}{n}
      \SetMathAlphabet\mathsf        {ssbold}{OT1}{\sfdefault}            {b}{n}
      \SetMathAlphabet\mathtt        {ssbold}{OT1}{\ttdefault}            {b}{n}
      \DeclareMathSymbol{a}{\mathalpha}{dgmetaletters}{`a}
      \DeclareMathSymbol{b}{\mathalpha}{dgmetaletters}{`b}
      \DeclareMathSymbol{c}{\mathalpha}{dgmetaletters}{`c}
      \DeclareMathSymbol{d}{\mathalpha}{dgmetaletters}{`d}
      \DeclareMathSymbol{e}{\mathalpha}{dgmetaletters}{`e}
      \DeclareMathSymbol{f}{\mathalpha}{dgmetaletters}{`f}
      \DeclareMathSymbol{g}{\mathalpha}{dgmetaletters}{`g}
      \DeclareMathSymbol{h}{\mathalpha}{dgmetaletters}{`h}
      \DeclareMathSymbol{i}{\mathalpha}{dgmetaletters}{`i}
      \DeclareMathSymbol{j}{\mathalpha}{dgmetaletters}{`j}
      \DeclareMathSymbol{k}{\mathalpha}{dgmetaletters}{`k}
      \DeclareMathSymbol{l}{\mathalpha}{dgmetaletters}{`l}
      \DeclareMathSymbol{m}{\mathalpha}{dgmetaletters}{`m}
      \DeclareMathSymbol{n}{\mathalpha}{dgmetaletters}{`n}
      \DeclareMathSymbol{o}{\mathalpha}{dgmetaletters}{`o}
      \DeclareMathSymbol{p}{\mathalpha}{dgmetaletters}{`p}
      \DeclareMathSymbol{q}{\mathalpha}{dgmetaletters}{`q}
      \DeclareMathSymbol{r}{\mathalpha}{dgmetaletters}{`r}
      \DeclareMathSymbol{s}{\mathalpha}{dgmetaletters}{`s}
      \DeclareMathSymbol{t}{\mathalpha}{dgmetaletters}{`t}
      \DeclareMathSymbol{u}{\mathalpha}{dgmetaletters}{`u}
      \DeclareMathSymbol{v}{\mathalpha}{dgmetaletters}{`v}
      \DeclareMathSymbol{w}{\mathalpha}{dgmetaletters}{`w}
      \DeclareMathSymbol{x}{\mathalpha}{dgmetaletters}{`x}
      \DeclareMathSymbol{y}{\mathalpha}{dgmetaletters}{`y}
      \DeclareMathSymbol{z}{\mathalpha}{dgmetaletters}{`z}
      \DeclareMathSymbol{A}{\mathalpha}{dgmetaletters}{`A}
      \DeclareMathSymbol{B}{\mathalpha}{dgmetaletters}{`B}
      \DeclareMathSymbol{C}{\mathalpha}{dgmetaletters}{`C}
      \DeclareMathSymbol{D}{\mathalpha}{dgmetaletters}{`D}
      \DeclareMathSymbol{E}{\mathalpha}{dgmetaletters}{`E}
      \DeclareMathSymbol{F}{\mathalpha}{dgmetaletters}{`F}
      \DeclareMathSymbol{G}{\mathalpha}{dgmetaletters}{`G}
      \DeclareMathSymbol{H}{\mathalpha}{dgmetaletters}{`H}
      \DeclareMathSymbol{I}{\mathalpha}{dgmetaletters}{`I}
      \DeclareMathSymbol{J}{\mathalpha}{dgmetaletters}{`J}
      \DeclareMathSymbol{K}{\mathalpha}{dgmetaletters}{`K}
      \DeclareMathSymbol{L}{\mathalpha}{dgmetaletters}{`L}
      \DeclareMathSymbol{M}{\mathalpha}{dgmetaletters}{`M}
      \DeclareMathSymbol{N}{\mathalpha}{dgmetaletters}{`N}
      \DeclareMathSymbol{O}{\mathalpha}{dgmetaletters}{`O}
      \DeclareMathSymbol{P}{\mathalpha}{dgmetaletters}{`P}
      \DeclareMathSymbol{Q}{\mathalpha}{dgmetaletters}{`Q}
      \DeclareMathSymbol{R}{\mathalpha}{dgmetaletters}{`R}
      \DeclareMathSymbol{S}{\mathalpha}{dgmetaletters}{`S}
      \DeclareMathSymbol{T}{\mathalpha}{dgmetaletters}{`T}
      \DeclareMathSymbol{U}{\mathalpha}{dgmetaletters}{`U}
      \DeclareMathSymbol{V}{\mathalpha}{dgmetaletters}{`V}
      \DeclareMathSymbol{W}{\mathalpha}{dgmetaletters}{`W}
      \DeclareMathSymbol{X}{\mathalpha}{dgmetaletters}{`X}
      \DeclareMathSymbol{Y}{\mathalpha}{dgmetaletters}{`Y}
      \DeclareMathSymbol{Z}{\mathalpha}{dgmetaletters}{`Z}
      \DeclareMathSymbol{,}{\mathpunct}{dgmetalettersup}{"3B}
      \DeclareMathSymbol{.}{\mathord}{dgmetalettersup}{"3A}
      \DeclareMathSymbol{<}{\mathrel}{dgmetalettersup}{"3C}
      \DeclareMathSymbol{>}{\mathrel}{dgmetalettersup}{"3E}
      \DeclareMathSymbol{/}{\mathord}{dgmetalettersup}{"3D}
      \DeclareMathSymbol{\imath}{\mathord}{dgmetaletters}{"7B}
      \DeclareMathSymbol{\jmath}{\mathord}{dgmetaletters}{"7C}
      \DeclareMathSymbol{\partial}{\mathord}{dgmetaletters}{"40}
      \DeclareMathSymbol{\ldotp}{\mathpunct}{dgmetaletters}{"3A}
      \DeclareMathSymbol{\Gamma}{\mathord}{dgmetaletters}{0}
      \DeclareMathSymbol{\Delta}{\mathord}{dgmetaletters}{1}
      \DeclareMathSymbol{\Theta}{\mathord}{dgmetaletters}{2}
      \DeclareMathSymbol{\Lambda}{\mathord}{dgmetaletters}{3}
      \DeclareMathSymbol{\Xi}{\mathord}{dgmetaletters}{4}
      \DeclareMathSymbol{\Pi}{\mathord}{dgmetaletters}{5}
      \DeclareMathSymbol{\Sigma}{\mathord}{dgmetaletters}{6}
      \DeclareMathSymbol{\Upsilon}{\mathord}{dgmetaletters}{7}
      \DeclareMathSymbol{\Phi}{\mathord}{dgmetaletters}{8}
      \DeclareMathSymbol{\Psi}{\mathord}{dgmetaletters}{9}
      \DeclareMathSymbol{\Omega}{\mathord}{dgmetaletters}{10}
      \DeclareMathSymbol{\alpha}{\mathord}{dgmetaletters}{"0B}
      \DeclareMathSymbol{\beta}{\mathord}{dgmetaletters}{"0C}
      \DeclareMathSymbol{\gamma}{\mathord}{dgmetaletters}{"0D}
      \DeclareMathSymbol{\delta}{\mathord}{dgmetaletters}{"0E}
      \DeclareMathSymbol{\epsilon}{\mathord}{dgmetaletters}{"0F}
      \DeclareMathSymbol{\zeta}{\mathord}{dgmetaletters}{"10}
      \DeclareMathSymbol{\eta}{\mathord}{dgmetaletters}{"11}
      \DeclareMathSymbol{\theta}{\mathord}{dgmetaletters}{"12}
      \DeclareMathSymbol{\iota}{\mathord}{dgmetaletters}{"13}
      \DeclareMathSymbol{\kappa}{\mathord}{dgmetaletters}{"14}
      \DeclareMathSymbol{\lambda}{\mathord}{dgmetaletters}{"15}
      \DeclareMathSymbol{\mu}{\mathord}{dgmetaletters}{"16}
      \DeclareMathSymbol{\nu}{\mathord}{dgmetaletters}{"17}
      \DeclareMathSymbol{\xi}{\mathord}{dgmetaletters}{"18}
      \DeclareMathSymbol{\pi}{\mathord}{dgmetaletters}{"19}
      \DeclareMathSymbol{\rho}{\mathord}{dgmetaletters}{"1A}
      \DeclareMathSymbol{\sigma}{\mathord}{dgmetaletters}{"1B}
      \DeclareMathSymbol{\tau}{\mathord}{dgmetaletters}{"1C}
      \DeclareMathSymbol{\upsilon}{\mathord}{dgmetaletters}{"1D}
      \DeclareMathSymbol{\phi}{\mathord}{dgmetaletters}{"1E}
      \DeclareMathSymbol{\chi}{\mathord}{dgmetaletters}{"1F}
      \DeclareMathSymbol{\psi}{\mathord}{dgmetaletters}{"20}
      \DeclareMathSymbol{\omega}{\mathord}{dgmetaletters}{"21}
      \DeclareMathSymbol{\varepsilon}{\mathord}{dgmetaletters}{"22}
      \DeclareMathSymbol{\vartheta}{\mathord}{dgmetaletters}{"23}
      \DeclareMathSymbol{\varpi}{\mathord}{dgmetaletters}{"24}
      \DeclareMathSymbol{\varrho}{\mathord}{dgmetaletters}{"25}
      \DeclareMathSymbol{\varsigma}{\mathord}{dgmetaletters}{"26}
      \DeclareMathSymbol{\varphi}{\mathord}{dgmetaletters}{"27}
      \DeclareMathSymbol{\upGamma}{\mathord}{dgmetalettersup}{0}
      \DeclareMathSymbol{\upDelta}{\mathord}{dgmetalettersup}{1}
      \DeclareMathSymbol{\upTheta}{\mathord}{dgmetalettersup}{2}
      \DeclareMathSymbol{\upLambda}{\mathord}{dgmetalettersup}{3}
      \DeclareMathSymbol{\upXi}{\mathord}{dgmetalettersup}{4}
      \DeclareMathSymbol{\upPi}{\mathord}{dgmetalettersup}{5}
      \DeclareMathSymbol{\upSigma}{\mathord}{dgmetalettersup}{6}
      \DeclareMathSymbol{\upUpsilon}{\mathord}{dgmetalettersup}{7}
      \DeclareMathSymbol{\upPhi}{\mathord}{dgmetalettersup}{8}
      \DeclareMathSymbol{\upPsi}{\mathord}{dgmetalettersup}{9}
      \DeclareMathSymbol{\upOmega}{\mathord}{dgmetalettersup}{10}
      \DeclareMathSymbol{\upalpha}{\mathord}{dgmetalettersup}{"0B}
      \DeclareMathSymbol{\upbeta}{\mathord}{dgmetalettersup}{"0C}
      \DeclareMathSymbol{\upgamma}{\mathord}{dgmetalettersup}{"0D}
      \DeclareMathSymbol{\updelta}{\mathord}{dgmetalettersup}{"0E}
      \DeclareMathSymbol{\upepsilon}{\mathord}{dgmetalettersup}{"0F}
      \DeclareMathSymbol{\upzeta}{\mathord}{dgmetalettersup}{"10}
      \DeclareMathSymbol{\upeta}{\mathord}{dgmetalettersup}{"11}
      \DeclareMathSymbol{\uptheta}{\mathord}{dgmetalettersup}{"12}
      \DeclareMathSymbol{\upiota}{\mathord}{dgmetalettersup}{"13}
      \DeclareMathSymbol{\upkappa}{\mathord}{dgmetalettersup}{"14}
      \DeclareMathSymbol{\uplambda}{\mathord}{dgmetalettersup}{"15}
      \DeclareMathSymbol{\upmu}{\mathord}{dgmetalettersup}{"16}
      \DeclareMathSymbol{\upnu}{\mathord}{dgmetalettersup}{"17}
      \DeclareMathSymbol{\upxi}{\mathord}{dgmetalettersup}{"18}
      \DeclareMathSymbol{\uppi}{\mathord}{dgmetalettersup}{"19}
      \DeclareMathSymbol{\uprho}{\mathord}{dgmetalettersup}{"1A}
      \DeclareMathSymbol{\upsigma}{\mathord}{dgmetalettersup}{"1B}
      \DeclareMathSymbol{\uptau}{\mathord}{dgmetalettersup}{"1C}
      \DeclareMathSymbol{\upupsilon}{\mathord}{dgmetalettersup}{"1D}
      \DeclareMathSymbol{\upphi}{\mathord}{dgmetalettersup}{"1E}
      \DeclareMathSymbol{\upchi}{\mathord}{dgmetalettersup}{"1F}
      \DeclareMathSymbol{\uppsi}{\mathord}{dgmetalettersup}{"20}
      \DeclareMathSymbol{\upomega}{\mathord}{dgmetalettersup}{"21}
      \DeclareMathSymbol{\upvarepsilon}{\mathord}{dgmetalettersup}{"22}
      \DeclareMathSymbol{\upvartheta}{\mathord}{dgmetalettersup}{"23}
      \DeclareMathSymbol{\upvarpi}{\mathord}{dgmetalettersup}{"24}
      \DeclareMathSymbol{\upvarrho}{\mathord}{dgmetalettersup}{"25}
      \DeclareMathSymbol{\upvarsigma}{\mathord}{dgmetalettersup}{"26}
      \DeclareMathSymbol{\upvarphi}{\mathord}{dgmetalettersup}{"27}
      \DeclareMathSymbol{\star}{\mathbin}{dgmetalettersup}{"3F}
      \DeclareMathSymbol{*}{\mathbin}{dgmetasymbols}{"03} % \ast
      \DeclareMathSymbol{-}{\mathbin}{dgmetasymbols}{"00}
      \DeclareMathSymbol{\infty}{\mathord}{dgmetasymbols}{"31}
      \DeclareMathSymbol{\prime}{\mathord}{dgmetasymbols}{"30}
      \DeclareMathSymbol{\neg}{\mathord}{dgmetasymbols}{"3A}
          \let\lnot=\neg
      \DeclareMathSymbol{\diamondsuit}{\mathord}{dgmetasymbols}{"7D}
      \DeclareMathSymbol{\smallint}{\mathop}{dgmetasymbols}{"73}
      \DeclareMathSymbol{\ddagger}{\mathbin}{dgmetasymbols}{"7A}
      \DeclareMathSymbol{\dagger}{\mathbin}{dgmetasymbols}{"79}
      \DeclareMathSymbol{\bullet}{\mathbin}{dgmetasymbols}{"0F}
      \DeclareMathSymbol{\div}{\mathbin}{dgmetasymbols}{"04}
      \DeclareMathSymbol{\pm}{\mathbin}{dgmetasymbols}{"06}
      \DeclareMathSymbol{\bigcirc}{\mathbin}{dgmetasymbols}{"0D}
      \DeclareMathSymbol{\setminus}{\mathbin}{dgmetasymbols}{"6E}
      \DeclareMathSymbol{\cdot}{\mathbin}{dgmetasymbols}{"01}
      \DeclareMathSymbol{\ast}{\mathbin}{dgmetasymbols}{"03}
      \DeclareMathSymbol{\times}{\mathbin}{dgmetasymbols}{"02}
      \DeclareMathSymbol{\parallel}{\mathrel}{dgmetasymbols}{"6B}
      \DeclareMathSymbol{\mid}{\mathrel}{dgmetasymbols}{"6A}
      \DeclareMathSymbol{\nearrow}{\mathrel}{dgmetasymbols}{"25}
      \DeclareMathSymbol{\searrow}{\mathrel}{dgmetasymbols}{"26}
      \DeclareMathSymbol{\nwarrow}{\mathrel}{dgmetasymbols}{"2D}
      \DeclareMathSymbol{\swarrow}{\mathrel}{dgmetasymbols}{"2E}
      \DeclareMathSymbol{\leq}{\mathrel}{dgmetasymbols}{"14}
         \let\le=\leq
      \DeclareMathSymbol{\geq}{\mathrel}{dgmetasymbols}{"15}
         \let\ge=\geq
      \DeclareMathSymbol{\approx}{\mathrel}{dgmetasymbols}{"19}
      \def\neq{\kern-0.2ex\not{\kern-0.4ex=\kern0.4ex}\kern0.2ex}
      \DeclareMathSymbol{\leftrightarrow}{\mathrel}{dgmetasymbols}{"24}
      \DeclareMathSymbol{\leftarrow}{\mathrel}{dgmetasymbols}{"20}
         \let\gets=\leftarrow
      \DeclareMathSymbol{\rightarrow}{\mathrel}{dgmetasymbols}{"21}
         \let\to=\rightarrow
      \DeclareMathSymbol{\cdotp}{\mathpunct}{dgmetasymbols}{"01}
      \RequirePackage{eucal,eufrak}\let\mathscr\mathcal}}
\fi
\newbox\dg@wordmark
\AtBeginDocument{%
  \sbox\dg@wordmark{\includegraphics[height=2.1mm]{\@publisherlogo}}}
\ifx\dgf@nts\@undefined
  \DeclareRobustCommand*\dg@barone{%
    \expandafter\ifdim\f@size\p@<10\p@\relax
      \vrule\@width15\p@\@height3\p@\@depth-2\p@
    \else%\f@size:=16
      \vrule\@width30\p@\@height4\p@\@depth-2\p@
    \fi}
  \def\dg@bartwo{\vrule\@width15\p@\@height3.5\p@\@depth-2\p@}
\else
  \def\dg@barone{%
    \ifx\f@encoding\UTFencname\char"F5F0\else{\fontencoding{TS1}\selectfont\char"CA}\fi}
  \def\dg@bartwo{%
     \ifx\f@encoding\UTFencname\char"F5F1\else{\fontencoding{TS1}\selectfont\char"CB}\fi}
\fi
\@ifpackagewith{inputenc}{utf8}{\DeclareUnicodeCharacter{2007}{\leavevmode\hphantom{0}}}{}
\@tempswatrue
\@for\CurrentOption:=\@classoptionslist\do{%
  \ifx\CurrentOption\@empty\else
    \@expandtwoargs\in@{,\CurrentOption,}{,english,}%
    \ifin@
      \@tempswafalse
    \else
    \fi
  \fi}%
\if@tempswa
  \let\old@classoptionslist\@classoptionslist
  \edef\@classoptionslist{english,\old@classoptionslist}
\fi
\RequirePackage{babel}
\if@tempswa
  \let\@classoptionslist\old@classoptionslist
\fi
\ifx\f@encoding\UTFencname
  \ProvideTextCommand{\glq}{\UTFencname}{\textormath{\quotesinglbase}{\mbox{\quotesinglbase}}}
  \ProvideTextCommand{\grq}{\UTFencname}{\textormath{\textquoteleft}{\mbox{\textquoteleft}}}
  \ProvideTextCommand{\glqq}{\UTFencname}{\textormath{\quotedblbase}{\mbox{\quotedblbase}}}
  \ProvideTextCommand{\grqq}{\UTFencname}{\textormath{\textquotedblleft}{\mbox{\textquotedblleft}}}
\fi
\def\@tempa{%
  \def\figurename{Fig.}%
  \def\tablename{Tab.}%
  \def\keywordsname{Keywords}%
  \def\correctionnotename{Erratum to}%
  \def\notename{Note}%
  \def\classificationname{Classification}%
  \def\receivedname{Received}%
  \def\revisedname{revised}%
  \def\acceptedname{accepted}%
  \def\communicatedname{Communicated by}%
  \def\fundingname{Funding}%
  \def\conflictofinterestname{Conflict of Interest}%
  \def\reviewedbyname{Reviewed by}%
  \def\graphicalabstractname{Graphical abstracts}%
  \def\listauthorname{List of contributors}%
  \def\adverttitlename{Also of Interest}%
  \def\volumename{Volume}%
  \def\issuename{Issue}}
\expandafter\addto\expandafter\captionsbritish\expandafter{\@tempa}
\expandafter\addto\expandafter\captionsUKenglish\expandafter{\@tempa}
\expandafter\addto\expandafter\captionsenglish\expandafter{\@tempa}
\expandafter\addto\expandafter\captionsamerican\expandafter{\@tempa}
\expandafter\addto\expandafter\captionsUSenglish\expandafter{\@tempa}
\def\@tempa{%
  \def\acknowledgementname{Acknowledgement}}
\expandafter\addto\expandafter\captionsbritish\expandafter{\@tempa}
\expandafter\addto\expandafter\captionsUKenglish\expandafter{\@tempa}
\def\@tempa{%
  \def\acknowledgementname{Acknowledgment}}
\expandafter\addto\expandafter\captionsenglish\expandafter{\@tempa}
\expandafter\addto\expandafter\captionsamerican\expandafter{\@tempa}
\expandafter\addto\expandafter\captionsUSenglish\expandafter{\@tempa}
\def\@tempa{%
  \def\figurename{Abb.}%
  \def\tablename{Tab.}%
  \def\bibname{Literatur}%
  \def\contentsname{Inhalt}%
  \def\indexname{Stichwortverzeichnis}%
  \def\keywordsname{Schlagwörter}%
  \def\correctionnotename{Erratum zu}%
  \def\notename{Anmerkung}%
  \def\classificationname{Klassifikation}%
  \def\receivedname{Empfangen}%
  \def\revisedname{überarbeitet}%
  \def\acceptedname{angenommen}%
  \def\communicatedname{Übermittelt von}%
  \def\acknowledgementname{Danksagung}%
  \def\fundingname{Funding}%
  \def\conflictofinterestname{Conflict of Interest}%
  \def\reviewedbyname{Besprochen von}%
  \def\graphicalabstractname{Kurzzusammenfassungen}%
  \def\listauthorname{Autorenverzeichnis}%
  \def\adverttitlename{Weitere empfehlenswerte Titel}%
  \def\volumename{Band}%
  \def\issuename{Heft}}
\expandafter\addto\expandafter\captionsngerman\expandafter{\@tempa}
\expandafter\addto\expandafter\captionsgerman\expandafter{\@tempa}
\RequirePackage{ragged2e}
\RequirePackage[bottom]{footmisc}
\renewcommand\footnoterule{%
  \kern-3\p@
  \hrule\@width30\p@\@height3.5\p@\@depth-2\p@
  \kern1.5\p@}
\renewcommand\@makefntext[1]{%
  \noindent
  \ifx\@thefnmark\@empty\else\textbf{\@thefnmark}\enskip\fi
  \def\reserved@a{bold}\ifx\math@version\reserved@a\mathversion{normal}\fi
  \def\reserved@a{ssbold}\ifx\math@version\reserved@a\mathversion{ss}\fi
  #1}
\RequirePackage[intlimits,tbtags]{amsmath}
\@ifpackageloaded{minionmath}
 {\RequirePackage{minionamsmath}
  \let\varDelta\Deltait}
 {}
\RequirePackage{amsthm}
\def\thmhead@plain#1#2#3{%
  \hbox{%explicitly desired  by DeG
  \thmname{#1}\thmnumber{\@ifnotempty{#1}{ }\@upn{#2}}%
  \thmnote{ {\the\thm@notefont(#3)}}}}
\def\@begintheorem#1#2[#3]{%
  \global\advance\@listdepth\@ne
  \deferred@thm@head{\the\thm@headfont \thm@indent
    \@ifempty{#1}{\let\thmname\@gobble}{\let\thmname\@iden}%
    \@ifempty{#2}{\let\thmnumber\@gobble}{\let\thmnumber\@iden}%
    \@ifempty{#3}{\let\thmnote\@gobble}{\let\thmnote\@iden}%
    \thm@swap\swappedhead\thmhead{#1}{#2}{#3}%
    \the\thm@headpunct
    \thmheadnl % possibly a newline.
    \hskip\thm@headsep
  }%
  \ignorespaces}
\def\@endtheorem{%
  \global\advance\@listdepth\m@ne
  \endtrivlist
  \gdef\@doendpe{%
    \@endpetrue
    \everypar{{\setbox\z@\lastbox}\everypar{}\@endpefalse}%
    \global\let\@doendpe\orig@doendpe}}
\renewenvironment{proof}[1][\proofname]
 {\par
  \pushQED{\qed}%
  \normalfont \topsep6\p@\@plus6\p@\relax
  \trivlist
  \item[\hskip\labelsep
        \itshape
    #1\@addpunct{.}]\ignorespaces}
 {\popQED
  \endtrivlist
  \gdef\@doendpe{%
    \@endpetrue
    \everypar{{\setbox\z@\lastbox}\everypar{}\@endpefalse}%
    \global\let\@doendpe\orig@doendpe}}
\thm@notefont{\normalfont}
\newtheoremstyle{dgthm}
  {.5\baselineskip}
  {.5\baselineskip}
  {\itshape}
  {}
  {\sffamily\bfseries}
  {\ifx\thmnote\@gobble.\else\normalfont.\fi}
  {.5em}
  {}
\newtheoremstyle{dgdef}
  {.5\baselineskip}
  {.5\baselineskip}
  {\normalfont}
  {}
  {\sffamily\bfseries}
  {\ifx\thmnote\@gobble.\else\normalfont.\fi}
  {.5em}
  {}
\RequirePackage{graphicx}
\graphicspath{{logos/}}
\RequirePackage{array}
\RequirePackage{multirow}
\RequirePackage{tabularx}[2014/05/13]
\def\TX@endtabularx{%
   \expandafter\expandafter\expandafter
     \TX@find@endtabularxa\csname end\TX@\endcsname
     \endtabularx\TX@\endtabularx\TX@find@endtabularxa
  \expandafter\TX@newcol\expandafter{\tabularxcolumn{\TX@col@width}}%
  \let\verb\TX@verb
  \def\@elt##1{\value{##1}\the\value{##1}\relax}%
  \edef\TX@ckpt{\cl@@ckpt}%
  \let\@elt\relax
  \TX@old@table\maxdimen
  \TX@col@width\TX@target
  \global\TX@cols\@ne
  \TX@typeout@
    {\@spaces Table Width\@spaces Column Width\@spaces X Columns}%
  \TX@trial{\def\NC@rewrite@X{%
          \global\advance\TX@cols\@ne\NC@find p{\TX@col@width}}}%
  \loop
    \TX@arith
    \ifTX@
    \TX@trial{}%
  \repeat
  {\let\@footnotetext\TX@ftntext\let\@xfootnotenext\TX@xftntext
    \csname tabular*\expandafter\endcsname\expandafter\TX@target
      \the\toks@
    \csname endtabular*\endcsname}%
  \global\TX@ftn\expandafter{\expandafter}\the\TX@ftn
  \ifnum0=`{\fi}%
   \expandafter\expandafter\expandafter
   \TX@find@endtabularxbb
    \expandafter\end\expandafter{\TX@}%
    \endtabularx\TX@\endtabularx\TX@find@endtabularxb}
\RequirePackage{bigstrut}
\RequirePackage{supertabular}
\let\bareST@newpage\ST@newpage
\expandafter\def\expandafter\ST@newpage\expandafter{%
  \ST@newpage\noalign{\gdef\@tablefont{\tablefont}}}
\expandafter\def\expandafter\endsupertabular\expandafter{%Claudia.Braeuer@degruyter.com
  \endsupertabular\par\vskip\baselineskip}
\expandafter\let\csname endsupertabular*\endcsname\endsupertabular
\RequirePackage{booktabs}
\newcolumntype{e}{!{\extracolsep{\fill}}}
\let\@barearray\@array
\let\@baretabular\@tabular
\let\@bareclassz\@classz
\let\@@barearray\@@array
\let\endbaretabular\endtabular
\expandafter\let\csname endbaretabular*\endcsname=\endtabular
\let\baretablehead\tablehead
\let\baretablefirsthead\tablefirsthead
\let\baretabletail\tabletail
\let\baretablelasttail\tablelasttail
\def\baretabulars{%
  \let\@array\@barearray
  \let\@tabular\@baretabular
  \let\@classz\@bareclassz
  \let\@@array\@@barearray
  \let\endtabular\endbaretabular
  \expandafter\let\csname endtabular*\endcsname=\endtabular
  \let\tablehead\baretablehead
  \let\tablefirsthead\baretablefirsthead
  \let\tabletail\baretabletail
  \let\tablelasttail\baretablelasttail
  \let\ST@newpage\bareST@newpage}
\def\@array[#1]#2{%
  \@tempdima \ht \strutbox
  \advance \@tempdima by\extrarowheight
  \setbox \@arstrutbox \hbox{\vrule
             \@height \arraystretch \@tempdima
             \@depth \arraystretch \dp \strutbox
             \@width \z@}%
  \begingroup
  \@mkpream{#2}%
  \xdef\@preamble{\noexpand \ialign \@halignto
                  \bgroup
                    \expandafter\ifx\d@llarbegin\begingroup\hskip-\col@sep\fi
                    \@arstrut \@preamble
                    \expandafter\ifx\d@llarbegin\begingroup\hskip-\col@sep\fi
                          \tabskip \z@ \cr}%
  \endgroup
  \@arrayleft
  \if #1t\vtop \else \if#1b\vbox \else \vcenter \fi \fi
  \bgroup
  \let \@sharp ##\let \protect \relax
  \lineskip \z@
  \baselineskip \z@
  \m@th
  \leftmargini4mm\relax
  \leftmarginii\leftmargini
  \leftmarginiii\leftmargini
  \ifx\d@llarbegin\begingroup\@minipagetrue\let\@minipagefalse\relax\fi%no \addvspace before lists, ¡oiga!
  \let\\\@arraycr \let\tabularnewline\\\let\par\@empty \@preamble}
\def\@tabular{%
  \leavevmode
  \hbox \bgroup\tablefont $\col@sep\tabcolsep \let\d@llarbegin\begingroup%$
                                    \let\d@llarend\endgroup
  \ifx\ST@tableformat\@undefined\gdef\@tablefont{\tablefont\tableheadfont}\fi
  \@tabarray}
\let\@classzold\@classz
\def\@classz{%
   \expandafter\ifx\d@llarbegin\begingroup
     \toks \count@ =
     \expandafter{\expandafter\@tablefont\the\toks\count@}%
   \fi
   \@classzold}
\def\@@array[#1]#2{%
  \@array[#1]{#2}%
  \expandafter\ifx\d@llarbegin\begingroup
    \ifx\ST@tableformat\@undefined\toprule\fi
  \fi}
\def\endtabular{%
  \bottomrule
  \endarray
  \@minipagefalse%¡oye!
  $\egroup}%$
\expandafter\let\csname endtabular*\endcsname=\endtabular
\def\tablehead#1{%
  \gdef\@tablehead{%
    \toprule
    \noalign{%
      \global\let\@savcr=\\
      \global\let\\=\org@tabularcr}%
    \if!#1!
      \noalign{\gdef\@tablefont{\tablefont\tablefont}}%
    \else
      \noalign{\gdef\@tablefont{\tableheadfont\tablefont}}%
      #1\midrule
    \fi
    \noalign{\global\let\\=\@savcr}}}
\def\tablefirsthead#1{%
  \gdef\@table@first@head{\toprule
    \if!#1!
      \noalign{\gdef\@tablefont{\tablefont\tablefont}}%
    \else
      \noalign{\gdef\@tablefont{\tablefont\tableheadfont}}#1\midrule
    \fi}}
\def\tabletail#1{%
  \gdef\@tabletail{%
    \if!#1!\else\tailrule\fi
    \noalign{%
      \global\let\@savcr=\\
      \global\let\\=\org@tabularcr}%
    #1%
    \noalign{\global\let\\=\@savcr}}}
\def\tablelasttail#1{%
  \gdef\@table@last@tail{\if!#1!\else\tailrule\fi#1}}
\let\@layarray\@array
\let\@laytabular\@tabular
\let\@layclassz\@classz
\let\@@layarray\@@array
\let\endlaytabular\endtabular
\expandafter\let\csname endlaytabular*\endcsname=\endtabular
\let\laytablehead\tablehead
\let\laytablefirsthead\tablefirsthead
\let\laytabletail\tabletail
\let\laytablelasttail\tablelasttail
\let\layST@newpage\ST@newpage
\def\layouttabulars{%
  \let\@array\@layarray
  \let\@tabular\@laytabular
  \let\@classz\@layclassz
  \let\@@array\@@layarray
  \let\endtabular\endlaytabular
  \expandafter\let\csname endtabular*\endcsname=\endlaytabular
  \let\tablehead\laytablehead
  \let\tablefirsthead\laytablefirsthead
  \let\tabletail\laytabletail
  \let\tablelasttail\laytablelasttail
  \let\ST@newpage\layST@newpage}
\def\midrule{\noalign{\ifnum0=`}\fi
  \@aboverulesep=\aboverulesep
  \global\@belowrulesep=\belowrulesep
  \global\@thisruleclass=\@ne
  \gdef\@tablefont{\tablefont}%
  \@ifnextchar[{\@BTrule}{\@BTrule[\heavyrulewidth]}}%
\def\tailrule{\noalign{\ifnum0=`}\fi
  \@aboverulesep=\aboverulesep
  \global\@belowrulesep=\belowrulesep
  \global\@thisruleclass=\@ne
  \gdef\@tablefont{\tableheadfont}%
  \@ifnextchar[{\@BTrule}{\@BTrule[\lightrulewidth]}}%
\def\starttabularbody{\noalign{\gdef\@tablefont{\tablefont}}}
\heavyrulewidth=1\p@
\lightrulewidth=0.28\p@
\belowrulesep=2\p@
\aboverulesep=2\p@
\newcommand*\tablefont{%
  \edef\DGMetaScience@figurealign{T}\fontfamily{\sfdefault}\mathversion{ss}\addfontfeature{Numbers=Monospaced}\small}
\newcommand*\tableheadfont{%
  \small\sffamily\addfontfeature{Numbers=Monospaced}\bfseries\mathversion{ssbold}}
\tabcolsep0.5\columnsep
\RequirePackage{multicol}
\RequirePackage[singlelinecheck=false,listof,tableposition=top]{caption}
\def\plist@figure{\figurename\space}
\def\plist@table{\tablename\space}
\def\caption@@addcontentsline#1#2{%
  {\let\\\space
   \@ifundefined{ext@#1}%
     {\caption@Error{No float type '#1' defined}}%
     {\caption@@@addcontentsline
       {\csname ext@#1\endcsname}%
       {#1}%
       {\caption@lstfmt{\@nameuse{plist@#1}}{\@nameuse{the#1}}}%
       {\ignorespaces #2}}}}
\DeclareCaptionFont{mathversionSS}{\mathversion{ss}#1}
\captionsetup{labelsep=colon,font={small,sf},labelfont=bf,textfont=mathversionSS,%
  justification=RaggedRight,skip=9.5\p@,listformat=simple}
\RequirePackage[rightcaption,ragged]{sidecap}
\def\sidecaptionrelwidth{20}
\edef\sidecaptionsep{\the\columnsep}
\RequirePackage[figuresright]{rotating}
\setlength\rotFPtop{0\p@ \@plus 1fil}
\AtBeginDocument{%
  \@ifpackageloaded{lstmisc}
  {\lstset{basicstyle=\ttfamily,%
           columns=fullflexible}%
   \lst@Key{numbers}{none}{%
    \let\lst@PlaceNumber\@empty
    \lstKV@SwitchCases{#1}%
    {none&\\%
     left&\def\lst@PlaceNumber{{\normalfont\lst@numberstyle
            \hb@xt@\dimexpr1em+\lst@numbersep{\thelstnumber\hss}}}\\%
     right&\def\lst@PlaceNumber{\rlap{\normalfont
                \kern\linewidth \kern\lst@numbersep
                \lst@numberstyle{\thelstnumber}}}%
    }{\PackageError{Listings}{Numbers #1 unknown}\@ehc}}}
  {}}
\AtBeginDocument{%
  \let\oldthebibliography\thebibliography
  \expandafter\def\expandafter\thebibliography
    \expandafter#\expandafter1\expandafter{%
      \oldthebibliography{#1}\clubpenalty\@M\widowpenalty\@M}
  \@ifpackageloaded{natbib}
   {\setlength\bibhang\bibindent
    \def\bibfont{\sffamily\mathversion{ss}\small\RaggedRight}
    \def\bibnumfmt#1{[\edef\DGMetaScience@figurealign{T}\fontfamily{\sfdefault}\selectfont#1]\hfill}
    \@ifundefined{chapter}
     {\renewcommand\bibsection{\section*{\refname}}}
     {\@ifundefined{NAT@sectionbib}
        {\renewcommand\bibsection{\chapter*{\bibname}}}
        {\renewcommand\bibsection{%
           \section*{\bibname}%
           \ifx\@mkboth\@gobbletwo\else\ifx\thesection\theinchapsection\markright{\bibname}\fi\fi}}}
    \bibsep\z@\@plus1sp\relax}
   {\@ifpackageloaded{biblatex}
     {\setlength\bibhang\bibindent
      \def\bibfont{\sffamily\mathversion{ss}\small\RaggedRight}%
      \defbibenvironment{bibnumeric}%
        {\list
         {\printtext[labelnumberwidth]{%
             \printfield{prefixnumber}%
             \printfield{labelnumber}}}%
         {\setlength{\labelwidth}{\labelnumberwidth}%
           \setlength{\leftmargin}{\labelwidth}%
           \setlength{\labelsep}{\biblabelsep}%
           \addtolength{\leftmargin}{\labelsep}%
           \setlength{\itemsep}{\bibitemsep}%
           \setlength{\parsep}{\bibparsep}}%
         \renewcommand*{\makelabel}[1]{\edef\DGMetaScience@figurealign{T}\fontfamily{\sfdefault}\selectfont\RaggedRight##1}}%
       {\endlist}%
       {\item}%
     }{}}}
\RequirePackage{makeidx}\makeindex
\AtEndOfPackage{%
\RequirePackage[switch,pagewise,modulo]{lineno}
\nolinenumbers
\linenumbersep0.5\marginparsep
\def\makeLineNumberRight{%
  \linenumberfont\hskip\linenumbersep\hskip\columnwidth
  \hb@xt@\linenumberwidth{\LineNumber\hss}\hss}
\switchlinenumbers
\def\linenumberfont{\sffamily\mdseries\small}}
\ifx\m@de a
  \ifx\XeTeXcharclass\@undefined
    \ifx\f@rmat b
      \hoffset-1in
      \voffset\dimexpr842bp-\paperheight-1in\relax
    \else
      \hoffset\dimexpr20mm-1in\relax
      \voffset\dimexpr20mm-1in\relax
    \fi
    \ifx\f@rmat b
      \@tempdima\z@
    \else
      \@tempdima20mm\relax
    \fi
    \@tempdimb\dimexpr\@tempdima+\paperwidth\relax
    \@tempdima\dimexpr\@tempdima*7200/7227\relax\edef\l@offset{\strip@pt\@tempdima}
    \@tempdimb\dimexpr\@tempdimb*7200/7227\relax\edef\r@offset{\strip@pt\@tempdimb}
    \ifx\f@rmat b
      \@tempdima\z@
      \@tempdimb\dimexpr\paperheight\relax
    \else
      \@tempdima\dimexpr842bp-20mm-\paperheight\relax
      \@tempdimb\dimexpr\@tempdima+\paperheight\relax
    \fi
    \@tempdima\dimexpr\@tempdima*7200/7227\relax\edef\u@offset{\strip@pt\@tempdima}
    \@tempdimb\dimexpr\@tempdimb*7200/7227\relax\edef\o@offset{\strip@pt\@tempdimb}
    \ifnum\pdfoutput=\z@
      \newcommand{\@setPdfBoxes}{%
        \ifx\@processPdfBoxSpec\@empty\relax
        \else
          {%
          \special{!userdict begin
            /bop-hook {^^J
            \@processPdfBoxSpec} def
           end}}
        \fi}
      \let\@processPdfBoxSpec\@empty
      \newcommand\@setPdfBox[2]{%
        \xdef\@processPdfBoxSpec{%
          \@processPdfBoxSpec
          [ {ThisPage} << /#1 [#2] >> /PUT pdfmark} }
      \@setPdfBox{TrimBox} {\l@offset\space\u@offset\space\r@offset\space\o@offset}
      \@setPdfBoxes
      \@onlypreamble\@setPdfBoxes
    \else
      \edef\@tempa{/TrimBox [\l@offset\space\u@offset\space\r@offset\space\o@offset]}
      \expandafter\pdfpageattr\expandafter{\@tempa}
    \fi
  \else
    \advance\voffset-1in
    \advance\hoffset-1in
  \fi
\else
  \advance\voffset-1in
  \advance\hoffset-1in
\fi
\ifx\m@de o
\else\ifx\m@de p\else
  \RequirePackage[\ifx\m@de a a4\fi]{crop}
  \let\CROP@horigin\z@
  \let\CROP@vorigin\z@
  \ifx\m@de a
    \def\CROP@@info{{%
      \global\advance\CROP@index\@ne
      \def\x{\discretionary{}{}{\hbox{\kern.5em---\kern.5em}}}%
      \advance\paperwidth-20\p@
      \dimen@6pt
      \ifx\CROP@pagecolor\@empty
      \else
        \advance\dimen@\CROP@overlap
      \fi
      \hb@xt@\z@{%
        \hss
        \vbox to\z@{%
            \centering
            \hsize\paperwidth
            \vss
            \normalfont
            \normalsize
            \expandafter\csname\CROP@font\endcsname{%
                \@ifundefined{chapter}{\@runningauthor}{\@author}:\enskip
                \@ifundefined{chapter}
                  {\ifx\@runningtitle\@undefined\@title\else\@runningtitle\fi}
                  {\@title}\x
                \the\year/\the\month/\the\day\x
                \CROP@time\x
                page\kern.5em\thepage\strut
            }%
            \vskip\dimen@
        }%
        \hss}}}
    \crop[cam]%
  \else
    \@tempdima\dimexpr\textheight-\topskip\relax
    \divide\@tempdima by\baselineskip
    \multiply\@tempdima by65536\relax
    \edef\cnt@baselines{\strip@pt\@tempdima}%
    \def\rls{%
      \@tempcnta\z@
      \loop\advance\@tempcnta\@ne
        \vrule\@width1.2em\@height0.2\p@\@depth0.02\p@
        \llap{\smash{\vrule\@width0.165\marginparsep\@height6.6\p@\@depth-6.5\p@}}%
        \llap{\smash{\textcolor[rgb]{0,0,0.5}{\the\@tempcnta\,}}}%
        \rlap{%
          \vrule\@width\columnwidth\@height0.00005\p@\@depth0\p@
          \if@twocolumn
            \kern\columnsep\vrule\@width\columnwidth\@height0.00005\p@\@depth0\p@
          \fi}%
        \\
        \ifnum\@tempcnta<\cnt@baselines
      \repeat}
    \renewcommand*\CROP@@frame{%
      \color[rgb]{0.5,1,1}%
      \ifodd\count\z@\let\@themargin\oddsidemargin\else\let\@themargin\evensidemargin\fi
      \moveright\@themargin
      \vbox to\z@{\baselineskip\z@skip\lineskip\z@skip\lineskiplimit\z@
      \vskip\topmargin\vbox to\z@{\vss\hrule width\textwidth}%
      \vskip\headheight\vbox to\z@{\vss\hrule width\textwidth}%
      \vskip\headsep\vbox to\z@{\vss\hrule width\textwidth}%
      \hbox to\textwidth{%
        \llap{\vbox to\textheight{\tiny\let\@tempa\f@size\normalsize\let\f@size\@tempa\selectfont
                                  \hsize1.2em\relax
                                  \vskip\topskip\rls\null\vss}}%
        \llap{\vrule height\textheight}%
        \if@twocolumn
          \hskip\columnwidth\rlap{\vrule height\textheight}%
          \hskip\columnsep\rlap{\vrule height\textheight}%
        \fi
        \hfil\vrule height\textheight}%
      \vbox to\z@{\vss\hrule width\textwidth}%
      \vskip\footskip\vbox to\z@{\vss\hrule width\textwidth}%
      \vss}%
      \vbox to\z@{\baselineskip\z@skip\lineskip\z@skip\lineskiplimit\z@
      \rlap{%
      \vbox to\z@{\vbox to\z@{\vss\hrule width\paperwidth}%
      \hbox to \paperwidth{\llap{\vrule height\paperheight}\hfil
      \vrule height\paperheight}%
      \vbox to\z@{\vss\hrule width\paperwidth}%
      \vss}}\vss}}
    \crop[frame,noinfo]
  \fi
\fi\fi
\RequirePackage[hyphens]{url}
\urlstyle{same}
\RequirePackage[%
  breaklinks
  ,linktocpage
  \ifx\m@de w ,bookmarks=false\fi,bookmarksnumbered
  ,pdfborder={0 0 0}\ifx\m@de w,colorlinks\fi
  \ifx\m@de p, draft\else\ifx\m@de a, draft\fi\fi]{hyperref}
\ifHy@draft\AtBeginDocument{\let\hyper@anchorstart\@gobble}\fi%fix hyperref-Bug
\let\toclevel@contribution\toclevel@chapter
\let\toclevel@author\toclevel@chapter
\ifx\XeTeXcharclass\@undefined\ifnum\pdfoutput=\z@
  \RequirePackage[\ifx\m@de p preserveurlmacro,\else\ifx\m@de a preserveurlmacro,\fi\fi hyphenbreaks]{breakurl}
  \bgroup
    \catcode`\&=12\relax
    \hyper@normalise\burl@addtocharlistafter{=}
  \egroup
  \burl@defifstructure
  \ifx\m@de p%
    \let\burl\nolinkurl
    \def\burlalt#1#2{\nolinkurl{#2}}%
  \else
    \ifx\m@de a%
      \let\burl\nolinkurl
      \def\burlalt#1#2{\nolinkurl{#2}}%
    \fi
  \fi
\fi\fi
\IfFileExists{doi.sty}
  {\RequirePackage{doi}%
   \renewcommand*{\doitext}{}}
  {\def\doi##1{\href{http://dx.doi.org/##1}{##1}}}
\ifHy@draft
  \ifx\XeTeXcharclass\@undefined
    \ifnum\pdfoutput=\z@
      \AtBeginDocument{\pdfmark{pdfmark=/DOCINFO,Creator={LaTeX -- with \csname ver@dgruyter.sty\endcsname}}}
    \else
      \pdfinfo{/Creator (TeX -- with \csname ver@dgruyter.sty\endcsname)}
    \fi
  \else
    \AtBeginDocument{\@pdfm@mark{docinfo<</Creator(LaTeX -- with \csname ver@dgruyter.sty\endcsname)>>}}
  \fi
\else
  \expandafter\def\expandafter\@pdfcreator\expandafter{\@pdfcreator\space -- with \csname ver@dgruyter.sty\endcsname}
\fi
\def\@afterbox{%
  \everypar{%
    \if@nobreak
      \@nobreakfalse
      \clubpenalty \@M
      \if@afterindent \else
        {\setbox\z@\lastbox}%
        \everypar{}%2015-04-09
      \fi
    \else
      \clubpenalty \@clubpenalty
      {\setbox\z@\lastbox}%
      \everypar{}%
    \fi}}
\newenvironment{note}[1][]
 {\par
  \dimen@\prevdepth
  \vskip\dimexpr1\baselineskip+\topskip-4\p@\relax
  \hrule\@height\z@ \nobreak
  \vskip\dimexpr-1\baselineskip-\topskip+4\p@\relax
  \prevdepth\dimen@
  \noindent\vrule\@width\linewidth\@height\p@\par\nobreak
  \nointerlineskip
  \noindent
  \vrule\@width\z@\@height\baselineskip\@depth\z@
  \if!#1!\else
    \marginparsep2mm\relax
    \marginparwidth5mm\relax
    \marginpar{\leavevmode\smash{\lower7\p@\hbox{\includegraphics[height=13pt,clip]{logos/#1}}}}%
  \fi
  \sffamily\mathversion{ss}\small
  \ignorespaces}
 {\ifhmode\par\fi\nobreak
  \vskip\dimexpr-\baselineskip+8.5\p@\relax
  \normalsize
  \noindent\vrule\@width\linewidth\@height\p@\par
  \nointerlineskip
  \vskip\baselineskip
  \aftergroup\@afterbox}
\RequirePackage[para*,ruled]{manyfoot}
\def\MFL@fnotepara#1#2#3{\let\@thefnmark\@empty
  \NCC@makefnmark{#2}%
  \MFL@insert#1{\reset@font\footnotesize
    \ifx\@thefnmark\@empty \@tempswafalse \else
      \@tempswatrue
      \protected@edef\@currentlabel{\@thefnmark}%
    \fi
    \color@begingroup
      \if@tempswa
        \setbox\@tempboxa\hbox{\textbf{\@thefnmark}\enskip}%
        \ifMFL@paraindent
          \@tempdima.8em \advance\@tempdima-\wd\@tempboxa
          \ifdim \@tempdima<\z@ \@tempdima\z@ \fi
        \else
          \@tempdima\z@
        \fi
      \fi
      \setbox\@tempboxa\hbox{%
        \if@tempswa
          \hskip\@tempdima\unhbox\@tempboxa\nobreak
        \fi
        \ignorespaces#3\unskip\strut
        \ifMFL@split \penalty\m@ne\space \else
          \penalty-10 \hskip\footglue
        \fi
      }%
      \dp\@tempboxa\z@ \ht\@tempboxa\MFL@fudgefactor\wd\@tempboxa
      \box\@tempboxa
    \color@endgroup}}
\AtBeginDocument{%
  \@ifpackageloaded{reledmac}
    {}%
    {\DeclareNewFootnote[para]{A}%
     \setlength{\skip\footinsA}{2\baselineskip plus0\baselineskip minus0.5\baselineskip}}}
\def\recital#1{%
  \leavevmode
  \marginpar{%
    \ifodd\c@page\raggedright\else\raggedleft\fi
    \sffamily\bfseries\small#1}}
\let\old@author\author
\let\old@@author\@author
\RequirePackage[noblocks]{authblk}
\let\AB@runningauthors\@empty
\def\AB@protect{\noexpand\AB@protect\noexpand}
\renewcommand\author[2][]{%
  \ifnewaffil
    \addtocounter{affil}{1}%
    \edef\AB@thenote{\arabic{affil}}%
  \fi
  \@tempcnta\z@
  \@for\@tempa:=#1\do{%
    \advance\@tempcnta\@ne
    \expandafter\edef\csname @tempa\the\@tempcnta\endcsname{\@tempa}}%
  \ifnum\@tempcnta=\z@
    \@tempcnta\@ne
    \expandafter\edef\csname @tempa\the\@tempcnta\endcsname{\AB@thenote}%
  \else
    \setcounter{Maxaffil}{0}%
  \fi
  \@tempcntb\z@
  \loop
    \ifnum\@tempcntb<\@tempcnta
    \advance\@tempcntb\@ne
    \edef\AB@note{\csname @tempa\the\@tempcntb\endcsname}%
    \expandafter\expandafter\expandafter\ifx\csname AB@affil\AB@note label\endcsname\relax
      \ifx\corresp@author\@undefined
        \@temptokena={}%
      \else
        \@temptokena={*\CorrAuth:\space}%
      \fi
    \else
      \@temptokena=\expandafter\expandafter\expandafter
        {\csname AB@affil\AB@note label\endcsname, }%
    \fi
    \expandafter\xdef\csname AB@affil\AB@note label\endcsname{\the\@temptokena#2}%
  \repeat
  \ifnum\value{authors}>\@ne
    \@namedef{@sep\number\c@authors}{\Authsep}%
  \fi
  \refstepcounter{authors}%
  \begingroup
    \let\protect\@unexpandable@protect
    \let\and\AB@pand
    \def\thanks{\protect\thanks}%
    \def\footnote{\protect\footnote}%
    \@temptokena=\expandafter{\AB@authors}%
    {\def\\{\protect\\[\@affilsep]\protect\Affilfont\protect\AB@resetsep}%
     \xdef\AB@author{\AB@blk@and#2}%
     \ifnewaffil
       \gdef\AB@las{}%
       \gdef\AB@lasx{\protect\Authand}%
       \gdef\AB@as{}%
       \xdef\AB@authors{\the\@temptokena\AB@blk@and}%
     \else
       \xdef\AB@authors{\the\@temptokena\AB@as\AB@au@str}%
       \global\let\AB@las\AB@lasx\gdef\AB@lasx{\protect\Authands}%
       \gdef\AB@as{\Authsep}%
     \fi
     \gdef\AB@au@str{#2}}%
    \@temptokena=\expandafter{\AB@authlist}%
    \let\\=\authorcr
    \xdef\AB@authlist{\the\@temptokena
      \protect\@nameuse{@sep\number\c@authors}%
      \protect\Authfont#2\ifx\corresp@author\relax*\fi}%
    \@temptokena=\expandafter{\AB@runningauthors}%
    \xdef\AB@runningauthors{\the\@temptokena
      \AB@protect\@nameuse{@sep\number\c@authors}%
      #2}%
  \endgroup
  \ifnum\value{authors}>\tw@
    \@namedef{@sep\number\c@authors}{\Authands}%
  \fi
  \newaffilfalse}
\iflanguage{ngerman}{\def\Authand{ und }\def\Authands{ und }}{}
\iflanguage{ngerman}{\def\CorrAuth{Korrespondenzautor}}{\def\CorrAuth{Corresponding author}}
\def\AB@affilnote#1{{\bfseries\csname AB@affil#1label\endcsname,}\space}
\let\Authfont\large
\def\Affilfont{\sffamily\small}
\let\blkauth@r\author
\def\author{%
  \@ifstar
   {\let\corresp@author\relax\blkauth@r}
   {\let\corresp@author\@undefined\blkauth@r}}%
\@ifclassloaded{article}
  {}
  {\let\contributionauthor\author
   \let\@contributionauthor\@author
   \let\author\old@author
   \let\@author\old@@author}
\newfootnote{note}
\setlength{\skip\footinsnote}{0.5\baselineskip\@plus\z@\@minus\z@}
\newfootnote{author}
\setlength{\skip\footinsauthor}{1\baselineskip\@plus\z@\@minus0.5\baselineskip}
\def\runningtitle#1{%
  \gdef\@runningtitle{#1}%
  \ifx\f@rmat b\relax
    \protected@edef\@tempa{\ifx\@runningauthor\@undefined\else\@runningauthor,\space\fi}%
    \markboth{\@tempa#1}{\@tempa#1}%
  \else
    \markright{#1}%
  \fi}
\def\runningauthor#1{%
  \gdef\@runningauthor{#1}
  \ifx\f@rmat b\relax
    \protected@edef\@tempa{\ifx\@runningtitle\@undefined\else,\space\@runningtitle\fi}%
    \markboth{#1\@tempa}{#1\@tempa}%
  \else
    \markleft{#1}%
  \fi}
\def\generaltitledef#1{%
  \gdef\p@pertitle{#1}%
  \bgroup
    \let\footnote\@gobble
    \let\footnotetext\@gobble
    \let\articlenote\@gobble
    \let\contributionnote\@gobble
    \NR@gettitle{#1}%
    \ifx\@runningtitle\@undefined
      \ifx\f@rmat b\relax
        \protected@edef\@tempa{\ifx\@runningauthor\@undefined\else\@runningauthor,\space\fi}%
        \markboth{\@tempa#1}{\@tempa#1}%
        \protected@xdef\@runningtitle{#1}%
      \else
        \markright{#1}%
      \fi
    \fi
  \egroup}
\@ifclassloaded{article}
  {\def\journalname#1{\gdef\@journalname{#1}}
   \def\journalyear#1{\gdef\@journalyear{#1}}
     \gdef\@journalyear{\the\year}
   \def\journalvolume#1{\gdef\@journalvolume{#1}}
   \def\journalissue#1{\gdef\@journalissue{#1}}
   \def\startpage#1{\setcounter{page}{#1}}
   \def\aop{\global\let\@aop\relax}
   \DeclareRobustCommand*\articlenote[1]{%
     \vskip19.5\p@{\noindent\sffamily\small\dg@bartwo\dg@bartwo\\*[-2\p@]\noindent#1\par}}
   \RequirePackage{lastpage}
   \def\articletype#1{\gdef\@articletype{#1}}
   \def\articlesubtype#1{\gdef\@articlesubtype{#1}}
   \def\title#1{%
     \gdef\@title{#1}%
     \generaltitledef{#1}}
   \def\subtitle#1{\gdef\p@persubtitle{#1}}}
  {\def\contributiontitle#1{%
     \refstepcounter{chapter}%
     \generaltitledef{#1}%
     \ifx\bookDOI\@undefined
     \else
       \@tempcnta\numexpr\componentd@i+\@ne\relax
       \xdef\componentd@i{\the\@tempcnta}%
       \xdef\@DOI{%
         https://doi.org/\bookDOI
         -\ifx\thepage\thefrontmatterpage2\else0\fi
         \ifnum\@tempcnta<10 0\fi\componentd@i}%
     \fi}
   \def\contributionsubtitle#1{\gdef\p@persubtitle{#1}}
   \DeclareRobustCommand*\contributionnote[1]{%
     \vskip19.5\p@{\noindent\sffamily\small\dg@bartwo\dg@bartwo\\*[-2\p@]\noindent#1\par}}}
\def\openaccess{\global\let\@openaccess\relax}
\long\def\abstract#1{\gdef\@abstract{#1}}
\newcommand*\transabstract[2][]{%
  \def\@transabstractlang{#1}%
  \gdef\@transabstract{#2}}
\def\keywords#1{\gdef\@keywords{#1}}
\newcommand*\transkeywords[2][]{%
  \def\@transkeywordslang{#1}%
  \gdef\@transkeywords{#2}}
\newcommand*\correctionnote[2][]{%
  \if!#1!\else\expandafter\addto\csname captions\languagename\endcsname{\def\correctionnotename{#1}}\fi
  \gdef\@correctionnote{#2}}
\newcommand\classification[2][]{%
  \if!#1!\else\def\classificationName{#1}\fi
  \gdef\@classification{#2}}
\def\received#1{\gdef\@received{#1}}
\def\revised#1{\gdef\@revised{#1}}
\def\accepted#1{\gdef\@accepted{#1}}
\def\communicated#1{\gdef\@communicated{#1}}
\@ifclassloaded{article}
  {\def\dedication#1{\gdef\@dedication{#1}}
   \def\reviewinfo#1{\gdef\@reviewinfo{{\par\normalsize#1\par}}}}
  {}
\@ifclassloaded{article}
  {}
  {\def\contribution{%
     \if@openright\cleardoublepage\else\clearpage\fi
     \global\@topnum\z@
     \@afterindentfalse
     \let\thesection\theplainsection
     \let\theequation\theplainequation
     \let\thefigure\theplainfigure
     \let\thetable\theplaintable
     \expandafter\let\csname AB@affil1label\endcsname\relax
     \expandafter\let\csname AB@affil2label\endcsname\relax
     \expandafter\let\csname AB@affil3label\endcsname\relax
     \expandafter\let\csname AB@affil4label\endcsname\relax
     \let\AB@authlist\@empty
     \@namedef{@sep2}{\Authand}%
     \def\AB@affilsep{\protect\Affilfont}%
     \let\AB@affillist\@empty
     \let\AB@runningauthors\@empty
     \let\@runningauthor\@undefined
     \let\@runningtitle\@undefined}}
\def\markleft#1{%
  \begingroup
    \let\label\relax \let\index\relax \let\glossary\relax
    \expandafter\@markleft\@themark {#1}%
    \@temptokena \expandafter{\@themark}%
    \mark{\the\@temptokena}%
  \endgroup
  \if@nobreak\ifvmode\nobreak\fi\fi}
\def\@markleft#1#2#3{\@temptokena {#2}%
  \unrestored@protected@xdef\@themark{{#3}{\the\@temptokena}}}
\def\contributiontitlen@te#1{\let\@makefntext\noindent\Footnotetextnote{}{\textsf{\textbf{\notename:}\space\mdseries#1}}}
\def\@makep@pertitle{%
  \raggedright
  \sffamily\strut
  \ifx\@articletype\@undefined
  \else
    {\interlinepenalty\@M
     \bfseries\large\@articletype}\par
     \ifx\@articlesubtype\@undefined
     \else
       {\interlinepenalty\@M
        \large\@articlesubtype\par}%
    \fi
    \vskip11\p@
  \fi
  \ifx\@review\@undefined\ifx\AB@authlist\@empty\else\AB@authlist\par\fi\fi
  {\def\footnotemark{\stepcounter{footnote}\protected@edef\@thefnmark{\thefootnote}\@footnotemark}%
   \mathversion{ssbold}\bfseries
   \ifx\f@rmat b\relax\@ifundefined{chapter}{\huge}{\LARGE}\else\LARGE\fi
   \ifx\thesection\theinchapsection\Large\@hangfrom{\thechapter\enskip}\fi
   \p@pertitle
  \par}%
  \vskip13\p@
  \ifx\p@persubtitle\@undefined
  \else
    \@ifundefined{chapter}{\ifx\f@rmat b\relax\vskip13\p@\fi}{\vskip-2\p@}%
    {\large\p@persubtitle\par}%
    \if@twocolumn\vskip19.5\p@\else\vskip13\p@\fi%%\@plus4.5\p@
    \global\let\p@persubtitle\@undefined
  \fi}
\def\makep@pertitle{%
 {\thispagestyle{plain}%
  \def\AB@protect{\expandafter\@firstofone}%
  \protected@edef\AB@runningauthors{\AB@runningauthors}%
  \addtocontents{toc}{\protect\contentsline{author}{\AB@runningauthors}{\thepage}{\@currentHref}}%
  \ifx\@runningauthor\@undefined
    \ifx\f@rmat b\relax
      \edef\@tempa{\ifx\@runningtitle\@undefined\else,\space\@runningtitle\fi}
      \markboth{\AB@runningauthors\@tempa}{\AB@runningauthors\@tempa}%
      \protected@xdef\@runningauthor{\AB@runningauthors}%
    \else
      \ifx\thesection\theinchapsection
        \chaptermark{\ifx\@runningtitle\@undefined\p@pertitle\else\@runningtitle\fi}
      \else
        \markleft{\AB@runningauthors}%
      \fi
    \fi
  \fi
  \phantomsection
  \expandafter\NR@gettitle\expandafter{\p@pertitle}\global\let\@currentlabelname\GetTitleStringResult
  \bgroup
    \let\footnote\@gobble
    \let\footnotetext\@gobble
    \let\articlenote\@gobble
    \let\contributionnote\@gobble
    \addcontentsline{toc}{chapter}{\ifx\thesection\theinchapsection\protect\numberline{\thechapter}\fi\p@pertitle}%
  \egroup
  \let\articlenote\contributiontitlen@te
  \let\contributionnote\contributiontitlen@te
  \if@twocolumn
    \@topnewpage[\@makep@pertitle]%
  \else
    \@makep@pertitle
  \fi
  \justifying\parindent\z@
  \sffamily\normalsize
  \ifx\@review\relax\@reviewinfo\fi
  \ifx\AB@affillist\@empty
  \else
    \ifx\@review\@undefined
      \@savsk\lastskip
      \let\@makefntext\noindent
      \Footnotetextauthor{}{\RaggedRight\AB@affillist}%
      \vskip-\@savsk\vskip\@savsk%reset \lastskip after \insert
    \else
      \vskip0.5\baselineskip
      \raggedright
      \AB@affillist\par
    \fi
  \fi
  \global\c@authors\z@\relax
  \global\c@affil\z@\relax
  \small
  \@ifundefined{chapter}
    {\vskip\baselineskip
     \vskip2\p@
     \ifx\@DOI\@empty\else\@DOI\fi}%
    {}%
  \ifx\@received\@undefined\else
    \ifx\@DOI\@empty
      \par\vskip\baselineskip
    \else
      \if@twocolumn\par\else,\space\fi
    \fi
    \noindent\small\sffamily
    \receivedname\space\@received
    \global\let\@received\@undefined
    \ifx\@revised\@undefined
    \else
      ;\space\revisedname\space\@revised
      \global\let\@revised\@undefined
    \fi
    \ifx\@accepted\@undefined
    \else
      ;\space\acceptedname\space\@accepted
      \global\let\@accepted\@undefined
    \fi
    \par
  \fi
  \normalsize
  \vskip0.5\baselineskip
  \ifx\@abstract\@undefined
  \else
    {\bfseries\abstractname:\space}%
    \textrm{\@abstract}\par
    \global\let\@abstract\@undefined
  \fi
  \ifx\@keywords\@undefined
  \else
    \vskip0.5\baselineskip
    {\bfseries\keywordsname:\space}\textrm{\@keywords}\par
    \global\let\@keywords\@undefined
    \global\let\@keywordsset\relax
  \fi
  \ifx\@transabstract\@undefined
  \else
    \vskip0.5\baselineskip
    \if!\@transabstractlang!
      \def\@tempa{Abstract}\ifx\abstractname\@tempa\def\@transabstractlang{ngerman}\else\def\@transabstractlang{english}\fi
    \fi
    {\expandafter\otherlanguage\expandafter{\@transabstractlang}%
      \textbf{\abstractname:\space}%
      \textrm{\@transabstract}%
     \endotherlanguage}
    \par
    \global\let\@transabstract\@undefined
  \fi
  \ifx\@transkeywords\@undefined
  \else
    \vskip0.5\baselineskip
    \if!\@transkeywordslang!
      \def\@tempa{Keywords}\ifx\keywordsname\@tempa\def\@transkeywordslang{ngerman}\else\def\@transkeywordslang{english}\fi
    \fi
    {\expandafter\otherlanguage\expandafter{\@transkeywordslang}%
      \textbf{\keywordsname:\space}%
      \textrm{\@transkeywords}%
     \endotherlanguage}
    \par
    \global\let\@transkeywords\@undefined
  \fi
  \ifx\@correctionnote\@undefined
  \else
    \vskip0.5\baselineskip
    {\bfseries\correctionnotename:\space}\textrm{\@correctionnote}\par
    \global\let\@correctionnote\@undefined
  \fi
  \ifx\@classification\@undefined
  \else
    \vskip0.5\baselineskip
    \ifx\classificationName\@undefined\let\classificationName\classificationname\fi
    {\bfseries\classificationName:\space}\textrm{\@classification}\par
    \global\let\@classification\@undefined
  \fi
  \small
  \@ifundefined{chapter}{\vskip.5\baselineskip}{}%
  \ifx\@communicated\@undefined\else
    \leavevmode\dg@bartwo\dg@bartwo\\*[-2\p@]%
    {\bfseries\communicatedname:\space}\textsf{\@communicated}\par
  \fi
  \ifx\@dedication\@undefined\else
    \ifx\@communicated\@undefined
      \leavevmode\dg@bartwo\dg@bartwo\\*[-2\p@]%
    \fi
    {\bfseries\iflanguage{ngerman}{Für}{Dedicated to}\space}\textrm{\@dedication}\par
    \global\let\@dedication\@undefined
  \fi
  \global\let\@communicated\@undefined}%
  \@afterheading
  \normalsize
  \@ifundefined{chapter}
    {\addvspace{13\p@}}%
    {\ifx\@keywordsset\relax\global\let\@keywordsset\@undefined\addvspace{13\p@}\else\addvspace{19.5\p@}\fi}}
\@ifclassloaded{article}
  {\def\maketitle{%
     \def\@pstring{%
       \ifx\@journalname\@undefined\else
         \@journalname
         \space\@journalyear
         \ifx\@aop\@undefined
           \ifx\@journalvolume\@undefined\else
             ;\space\@journalvolume
             \ifx\@journalissue\@undefined\else
               (\@journalissue):%
               \thepage\textendash\pageref{LastPage}
             \fi
           \fi
         \else
           ;\space aop%
         \fi
       \fi}
    \makep@pertitle}}
  {\let\makecontributiontitle\makep@pertitle}
\newenvironment{Env@EndOfContrib}[1]
 {\if@noskipsec\leavevmode\fi
  \par
  \@afterindenttrue
  \if@nobreak
    \everypar{}%
  \else
    \addpenalty\@secpenalty\addvspace\baselineskip
  \fi
  \@nobreakfalse
  \global\@noskipsectrue
  \everypar{%
    \if@noskipsec
      \global\@noskipsecfalse
      {\setbox\z@\lastbox}%
      \clubpenalty\@M
      {\sffamily\bfseries#1:}%
      \unskip\hskip0.5em\relax
    \else
      \clubpenalty \@clubpenalty
      \everypar{}%
    \fi}%
  \ignorespaces}
 {\par
  \vskip\baselineskip
  \aftergroup\@afterbox}
\def\acknowledgement{\Env@EndOfContrib\acknowledgementname}
\let\endacknowledgement\endEnv@EndOfContrib
\def\funding{\Env@EndOfContrib\fundingname}
\let\endfunding\endEnv@EndOfContrib
\def\conflictofinterest{\Env@EndOfContrib\conflictofinterestname}
\let\endconflictofinterest\endEnv@EndOfContrib
\newenvironment{thegraphicalabstractsection}
 {\if@twocolumn
    \onecolumn
    \@tempswatrue
  \else
    \@tempswafalse
  \fi
  \thispagestyle{plain}%
  \global\@topnum\z@
  \@afterindentfalse
  {\parindent\z@
   \raggedright
   \leavevmode\vrule\@width\z@\@height\dimexpr\topskip+0.5\baselineskip\relax\@depth\z@
   \sffamily\bfseries\LARGE
   \interlinepenalty\@M
   \graphicalabstractname\par\nobreak
   \vskip13\p@}%
  \raggedright
  \raggedcolumns
  \multicolsep\z@
  \@afterheading}
 {\par
  \if@tempswa\twocolumn\else\break\fi}
\newcommand\graphicalabstract[5]{%
  \begin{multicols}{3}[\vrule\@width\hsize\@height1.5pt\\\vskip13\p@]%
    \sffamily
    #1\par
    {\bfseries#2}\par
    \vskip\baselineskip
    #3\par
    \columnbreak
    \RaggedRight
    {\bfseries Abstract:}\space{\rmfamily#4}\par
    \columnbreak
    \includegraphics[width=\hsize,trim=0 0 0 2]{#5}\par
  \end{multicols}}
\newenvironment{contributors}[1][]
 {\goodbreak
  \vskip2\baselineskip
  \sffamily
  \@afterindentfalse
  {\parindent\z@
   \raggedright
   \leavevmode\vrule\@width\z@\@height\dimexpr\topskip+0.5\baselineskip\relax\@depth\z@
   \sffamily\bfseries\LARGE
   \interlinepenalty\@M
   \if"#1"\listauthorname\else#1\fi\par\nobreak
   \vskip 13\p@}%
  \@afterheading}
 {\clearpage}
\newcommand\contributor[5]{%
  \goodbreak
  {\small
   \if!#4!\else\leftskip30mm\fi
   \noindent
   \if!#4!\else
     \ifx\f@rmat b\vrule\@width\z@\@depth29.8mm\fi
     \llap{%
       \if!#5!\else\expandafter\smash\fi
         {\lower29.8mm\hb@xt@26mm{%
           \includegraphics[width=26mm,height=32mm]{#4}\hss}\kern4mm}}%
   \fi
   \parbox[t]{\dimexpr\hsize-\leftskip}{%
     \raggedright
     \bfseries#1\par
     \mdseries#2%
     \if!#3!\else
       \ifx\f@rmat b\par\else,\space\fi
       \bfseries#3
     \fi}%
   \par\vskip\baselineskip
   \if!#4!\else
     \RaggedRight
     \ifx\f@rmat b\else\leftskip30mm\fi
   \fi
   \noindent#5\par}%
  \vskip2\baselineskip
  \def\@tempa{multicols}\ifx\@currenvir\@tempa\vskip\z@\@plus\baselineskip\@minus0.5\baselineskip\fi}
\newcommand\furtherreview[4]{%
  \goodbreak
  \vskip\baselineskip
  \def\@reviewauthor{#1}%
  \def\@reviewtitle{#2}%
  \def\@reviewdescription{#3}%
  {\parindent\z@
   \leavevmode\dg@bartwo\dg@bartwo\par
   \sffamily\normalsize
   #1%
   \vskip0.5\baselineskip\noindent
   {\raggedright\small
    \reviewedbyname\space\textbf{#2}%
    \if$#3$\else:\space#3\fi
    \par}%
   \if$#4$\else
     \vskip0.5\baselineskip\noindent
     {\small DOI\space#4}%
   \fi}%
  \addtocontents{article}%
    {\textbf{#2.}\space\textit{#1}}%
  \vskip\baselineskip
  \@afterbox}
\@ifclassloaded{article}
  {}
  {\long\def\dedication#1{%
    \if@openright
      \cleardoublepage
    \else
      \clearpage
    \fi
    \dg@barpage{}{{\normalsize#1}}}}
\RequirePackage{environ}
\let\@makeadvertisement\@empty
\long\def\@dvertisementcontent#1{%
  \gdef\@makeadvertisement{%
    \null\par\vfill
    \@tempcnta\z@
    \raggedright
    \sffamily
    \leavevmode
    \vrule\@width\z@\@height\dimexpr\topskip+0.5\baselineskip\relax\@depth\z@
    {\fontsize{14}{17}\bfseries\adverttitlename\par}%
    \nobreak
    %%\vskip-\lastskip
    %%\vskip\dimexpr5mm-\lineskip\relax
    #1\par}}
\newenvironment{advertisement}[1][]
 {\if!#1!\relax
  \else
    \gdef\adverttitlename{#1}%
  \fi
  \Collect@Body\@dvertisementcontent}
 {}
\def\otherpubl{%
  \nobreak
  \vskip\dimexpr5mm-\lineskip-0.2bp\relax
  \ifnum\@tempcnta<5
    \advance\@tempcnta\@ne
  \else
    \ifx\f@rmat s
      \PackageError{dgruyter}
        {Too many \string\otherpubl\space commands}
        {Please provide at most five \string\otherpubl\space commands.}
    \else
      \ifnum\@tempcnta<6
        \advance\@tempcnta\@ne
      \else
        \PackageError{dgruyter}
        {Too many \string\otherpubl\space commands}
        {Please provide at most six \string\otherpubl\space commands.}
      \fi
    \fi
  \fi
  \@ifnextchar[{\@therpubl}{\@therpubl[]}}
\def\@therpubl[#1]{%
  \bgroup
  \if!#1!
    \let\c@verimage\@undefined
  \else
    \def\c@verimage{#1}%
    \parbox[t]{16mm}{\includegraphics[width=16mm,height=22.48mm]{#1}}%
    \advance\hsize-16mm
    \kern\columnsep
    \advance\hsize-\columnsep
  \fi
  \@ifnextchar[{\@@therpubl}{\@@therpubl[]}}
\def\@@therpubl[#1]#2#3#4{%
  \parbox[b][22.48mm][t]{\hsize}{\raggedright
    \if!#1!\else\textbf{#1}\\\fi
    \emph{#2}\\
    #3\\
    #4}%
  \egroup
  \par}
\def\makeadvertisement{%
  \if@twocolumn
    \onecolumn
    \@tempswatrue
  \else
    \@tempswafalse
  \fi
  \cleardoublepage
  \pagestyle{empty}%
  \thispagestyle{empty}%
  \label{makeadvertisement}%
  \@makeadvertisement
  \if@tempswa\twocolumn\else\break\fi
  \thispagestyle{empty}%
  \null}
\endinput
%%
%% End of file `dgruyter.sty'.
