# Supplementary material for: Fast approximate inference for variable selection in Dirichlet process mixtures, with an application to pan-cancer proteomics
Source: Stat Appl Genet Mol Biol. Author manuscript; Available in PMC 2023 Jan 3. (PMC7614016; doi:10.1515/sagmb-2018-0065)
Supplement: Supplementary File [file EMS158447-supplement-Supplementary_File.zip › j_sagmb-2018-0065_suppl/results1.log]

This is pdfTeX, Version 3.14159265-2.6-1.40.18 (MiKTeX 2.9.6350 64-bit) (preloaded format=pdflatex 2017.6.18)  15 OCT 2018 13:38
entering extended mode
**./results1.tex
(results1.tex
LaTeX2e <2017-04-15>
Babel <3.10> and hyphenation patterns for 75 language(s) loaded.
! Undefined control sequence.
l.1 \section
            {Comparisons with the state-of-the-art}\label{sec:verify}
The control sequence at the end of the top line
of your error message was never \def'ed. If you have
misspelled it (e.g., `\hobx'), type `I' and the correct
spelling (e.g., `I\hbox'). Otherwise just continue,
and I'll forget about whatever was undefined.


! LaTeX Error: Missing \begin{document}.

See the LaTeX manual or LaTeX Companion for explanation.
Type  H <return>  for immediate help.
 ...                                              
                                                  
l.1 \section{C
              omparisons with the state-of-the-art}\label{sec:verify}
You're in trouble here.  Try typing  <return>  to proceed.
If that doesn't work, type  X <return>  to quit.

Missing character: There is no C in font nullfont!
Missing character: There is no o in font nullfont!
Missing character: There is no m in font nullfont!
Missing character: There is no p in font nullfont!
Missing character: There is no a in font nullfont!
Missing character: There is no r in font nullfont!
Missing character: There is no i in font nullfont!
Missing character: There is no s in font nullfont!
Missing character: There is no o in font nullfont!
Missing character: There is no n in font nullfont!
Missing character: There is no s in font nullfont!
Missing character: There is no w in font nullfont!
Missing character: There is no i in font nullfont!
Missing character: There is no t in font nullfont!
Missing character: There is no h in font nullfont!
Missing character: There is no t in font nullfont!
Missing character: There is no h in font nullfont!
Missing character: There is no e in font nullfont!
Missing character: There is no s in font nullfont!
Missing character: There is no t in font nullfont!
Missing character: There is no a in font nullfont!
Missing character: There is no t in font nullfont!
Missing character: There is no e in font nullfont!
Missing character: There is no - in font nullfont!
Missing character: There is no o in font nullfont!
Missing character: There is no f in font nullfont!
Missing character: There is no - in font nullfont!
Missing character: There is no t in font nullfont!
Missing character: There is no h in font nullfont!
Missing character: There is no e in font nullfont!
Missing character: There is no - in font nullfont!
Missing character: There is no a in font nullfont!
Missing character: There is no r in font nullfont!
Missing character: There is no t in font nullfont!
Missing character: There is no W in font nullfont!
Missing character: There is no e in font nullfont!
Missing character: There is no c in font nullfont!
Missing character: There is no o in font nullfont!
Missing character: There is no m in font nullfont!
Missing character: There is no p in font nullfont!
Missing character: There is no a in font nullfont!
Missing character: There is no r in font nullfont!
Missing character: There is no e in font nullfont!
Missing character: There is no s in font nullfont!
Missing character: There is no u in font nullfont!
Missing character: There is no g in font nullfont!
Missing character: There is no s in font nullfont!
Missing character: There is no V in font nullfont!
Missing character: There is no a in font nullfont!
Missing character: There is no r in font nullfont!
Missing character: There is no S in font nullfont!
Missing character: There is no e in font nullfont!
Missing character: There is no l in font nullfont!
Missing character: There is no t in font nullfont!
Missing character: There is no o in font nullfont!
Missing character: There is no a in font nullfont!
Missing character: There is no n in font nullfont!
Missing character: There is no u in font nullfont!
Missing character: There is no m in font nullfont!
Missing character: There is no b in font nullfont!
Missing character: There is no e in font nullfont!
Missing character: There is no r in font nullfont!
Missing character: There is no o in font nullfont!
Missing character: There is no f in font nullfont!
Missing character: There is no a in font nullfont!
Missing character: There is no l in font nullfont!
Missing character: There is no t in font nullfont!
Missing character: There is no e in font nullfont!
Missing character: There is no r in font nullfont!
Missing character: There is no n in font nullfont!
Missing character: There is no a in font nullfont!
Missing character: There is no t in font nullfont!
Missing character: There is no i in font nullfont!
Missing character: There is no v in font nullfont!
Missing character: There is no e in font nullfont!
Missing character: There is no a in font nullfont!
Missing character: There is no l in font nullfont!
Missing character: There is no g in font nullfont!
Missing character: There is no o in font nullfont!
Missing character: There is no r in font nullfont!
Missing character: There is no i in font nullfont!
Missing character: There is no t in font nullfont!
Missing character: There is no h in font nullfont!
Missing character: There is no m in font nullfont!
Missing character: There is no s in font nullfont!
Missing character: There is no , in font nullfont!
Missing character: There is no a in font nullfont!
Missing character: There is no n in font nullfont!
Missing character: There is no d in font nullfont!
Missing character: There is no d in font nullfont!
Missing character: There is no e in font nullfont!
Missing character: There is no m in font nullfont!
Missing character: There is no o in font nullfont!
Missing character: There is no n in font nullfont!
Missing character: There is no s in font nullfont!
Missing character: There is no t in font nullfont!
Missing character: There is no r in font nullfont!
Missing character: There is no a in font nullfont!
Missing character: There is no t in font nullfont!
Missing character: There is no e in font nullfont!
Missing character: There is no t in font nullfont!
Missing character: There is no h in font nullfont!
Missing character: There is no e in font nullfont!
Missing character: There is no p in font nullfont!
Missing character: There is no e in font nullfont!
Missing character: There is no r in font nullfont!
Missing character: There is no f in font nullfont!
Missing character: There is no o in font nullfont!
Missing character: There is no r in font nullfont!
Missing character: There is no m in font nullfont!
Missing character: There is no a in font nullfont!
Missing character: There is no n in font nullfont!
Missing character: There is no c in font nullfont!
Missing character: There is no e in font nullfont!
Missing character: There is no o in font nullfont!
Missing character: There is no f in font nullfont!
Missing character: There is no o in font nullfont!
Missing character: There is no u in font nullfont!
Missing character: There is no r in font nullfont!
Missing character: There is no m in font nullfont!
Missing character: There is no e in font nullfont!
Missing character: There is no t in font nullfont!
Missing character: There is no h in font nullfont!
Missing character: There is no o in font nullfont!
Missing character: There is no d in font nullfont!
Missing character: There is no i in font nullfont!
Missing character: There is no n in font nullfont!
Missing character: There is no t in font nullfont!
Missing character: There is no w in font nullfont!
Missing character: There is no o in font nullfont!
Missing character: There is no s in font nullfont!
Missing character: There is no i in font nullfont!
Missing character: There is no t in font nullfont!
Missing character: There is no u in font nullfont!
Missing character: There is no a in font nullfont!
Missing character: There is no t in font nullfont!
Missing character: There is no i in font nullfont!
Missing character: There is no o in font nullfont!
Missing character: There is no n in font nullfont!
Missing character: There is no s in font nullfont!
Missing character: There is no . in font nullfont!
Missing character: There is no T in font nullfont!
Missing character: There is no h in font nullfont!
Missing character: There is no e in font nullfont!
Missing character: There is no f in font nullfont!
Missing character: There is no i in font nullfont!
Missing character: There is no r in font nullfont!
Missing character: There is no s in font nullfont!
Missing character: There is no t in font nullfont!
Missing character: There is no i in font nullfont!
Missing character: There is no s in font nullfont!
Missing character: There is no t in font nullfont!
Missing character: There is no h in font nullfont!
Missing character: There is no e in font nullfont!
LaTeX Font Info:    External font `cmex10' loaded for size
(Font)              <7> on input line 2.
LaTeX Font Info:    External font `cmex10' loaded for size
(Font)              <5> on input line 2.
Missing character: There is no p in font nullfont!
Missing character: There is no a in font nullfont!
Missing character: There is no r in font nullfont!
Missing character: There is no a in font nullfont!
Missing character: There is no d in font nullfont!
Missing character: There is no i in font nullfont!
Missing character: There is no g in font nullfont!
Missing character: There is no m in font nullfont!
Missing character: There is no , in font nullfont!
Missing character: There is no w in font nullfont!
Missing character: There is no h in font nullfont!
Missing character: There is no e in font nullfont!
Missing character: There is no r in font nullfont!
Missing character: There is no e in font nullfont!
Missing character: There is no t in font nullfont!
Missing character: There is no h in font nullfont!
Missing character: There is no e in font nullfont!
Missing character: There is no n in font nullfont!
Missing character: There is no u in font nullfont!
Missing character: There is no m in font nullfont!
Missing character: There is no b in font nullfont!
Missing character: There is no e in font nullfont!
Missing character: There is no r in font nullfont!
Missing character: There is no o in font nullfont!
Missing character: There is no f in font nullfont!
Missing character: There is no v in font nullfont!
Missing character: There is no a in font nullfont!
Missing character: There is no r in font nullfont!
Missing character: There is no i in font nullfont!
Missing character: There is no a in font nullfont!
Missing character: There is no b in font nullfont!
Missing character: There is no l in font nullfont!
Missing character: There is no e in font nullfont!
Missing character: There is no s in font nullfont!
Missing character: There is no e in font nullfont!
Missing character: There is no x in font nullfont!
Missing character: There is no c in font nullfont!
Missing character: There is no e in font nullfont!
Missing character: There is no e in font nullfont!
Missing character: There is no d in font nullfont!
Missing character: There is no s in font nullfont!
Missing character: There is no t in font nullfont!
Missing character: There is no h in font nullfont!
Missing character: There is no e in font nullfont!
Missing character: There is no n in font nullfont!
Missing character: There is no u in font nullfont!
Missing character: There is no m in font nullfont!
Missing character: There is no b in font nullfont!
Missing character: There is no e in font nullfont!
Missing character: There is no r in font nullfont!
Missing character: There is no o in font nullfont!
Missing character: There is no f in font nullfont!
Missing character: There is no o in font nullfont!
Missing character: There is no b in font nullfont!
Missing character: There is no s in font nullfont!
Missing character: There is no e in font nullfont!
Missing character: There is no r in font nullfont!
Missing character: There is no v in font nullfont!
Missing character: There is no a in font nullfont!
Missing character: There is no t in font nullfont!
Missing character: There is no i in font nullfont!
Missing character: There is no o in font nullfont!
Missing character: There is no n in font nullfont!
Missing character: There is no s in font nullfont!
Missing character: There is no . in font nullfont!
Missing character: There is no T in font nullfont!
Missing character: There is no h in font nullfont!
Missing character: There is no e in font nullfont!
Missing character: There is no s in font nullfont!
Missing character: There is no e in font nullfont!
Missing character: There is no c in font nullfont!
Missing character: There is no o in font nullfont!
Missing character: There is no n in font nullfont!
Missing character: There is no d in font nullfont!
Missing character: There is no s in font nullfont!
Missing character: There is no i in font nullfont!
Missing character: There is no t in font nullfont!
Missing character: There is no u in font nullfont!
Missing character: There is no a in font nullfont!
Missing character: There is no t in font nullfont!
Missing character: There is no i in font nullfont!
Missing character: There is no o in font nullfont!
Missing character: There is no n in font nullfont!
Missing character: There is no c in font nullfont!
Missing character: There is no o in font nullfont!
Missing character: There is no n in font nullfont!
Missing character: There is no s in font nullfont!
Missing character: There is no i in font nullfont!
Missing character: There is no d in font nullfont!
Missing character: There is no e in font nullfont!
Missing character: There is no r in font nullfont!
Missing character: There is no s in font nullfont!
Missing character: There is no f in font nullfont!
Missing character: There is no o in font nullfont!
Missing character: There is no r in font nullfont!
Missing character: There is no , in font nullfont!
Missing character: There is no w in font nullfont!
Missing character: There is no h in font nullfont!
Missing character: There is no i in font nullfont!
Missing character: There is no l in font nullfont!
Missing character: There is no e in font nullfont!
Missing character: There is no s in font nullfont!
Missing character: There is no i in font nullfont!
Missing character: There is no m in font nullfont!
Missing character: There is no u in font nullfont!
Missing character: There is no l in font nullfont!
Missing character: There is no t in font nullfont!
Missing character: There is no a in font nullfont!
Missing character: There is no n in font nullfont!
Missing character: There is no e in font nullfont!
Missing character: There is no o in font nullfont!
Missing character: There is no u in font nullfont!
Missing character: There is no s in font nullfont!
Missing character: There is no l in font nullfont!
Missing character: There is no y in font nullfont!
Missing character: There is no c in font nullfont!
Missing character: There is no o in font nullfont!
Missing character: There is no n in font nullfont!
Missing character: There is no s in font nullfont!
Missing character: There is no i in font nullfont!
Missing character: There is no d in font nullfont!
Missing character: There is no e in font nullfont!
Missing character: There is no r in font nullfont!
Missing character: There is no i in font nullfont!
Missing character: There is no n in font nullfont!
Missing character: There is no g in font nullfont!
Missing character: There is no d in font nullfont!
Missing character: There is no i in font nullfont!
Missing character: There is no f in font nullfont!
Missing character: There is no f in font nullfont!
Missing character: There is no e in font nullfont!
Missing character: There is no r in font nullfont!
Missing character: There is no e in font nullfont!
Missing character: There is no n in font nullfont!
Missing character: There is no t in font nullfont!
Missing character: There is no p in font nullfont!
Missing character: There is no r in font nullfont!
Missing character: There is no o in font nullfont!
Missing character: There is no p in font nullfont!
Missing character: There is no o in font nullfont!
Missing character: There is no r in font nullfont!
Missing character: There is no t in font nullfont!
Missing character: There is no i in font nullfont!
Missing character: There is no o in font nullfont!
Missing character: There is no n in font nullfont!
Missing character: There is no s in font nullfont!
Missing character: There is no o in font nullfont!
Missing character: There is no f in font nullfont!
Missing character: There is no v in font nullfont!
Missing character: There is no a in font nullfont!
Missing character: There is no r in font nullfont!
Missing character: There is no i in font nullfont!
Missing character: There is no a in font nullfont!
Missing character: There is no b in font nullfont!
Missing character: There is no l in font nullfont!
Missing character: There is no e in font nullfont!
Missing character: There is no s in font nullfont!
Missing character: There is no b in font nullfont!
Missing character: There is no e in font nullfont!
Missing character: There is no i in font nullfont!
Missing character: There is no n in font nullfont!
Missing character: There is no g in font nullfont!
Missing character: There is no r in font nullfont!
Missing character: There is no e in font nullfont!
Missing character: There is no l in font nullfont!
Missing character: There is no e in font nullfont!
Missing character: There is no v in font nullfont!
Missing character: There is no a in font nullfont!
Missing character: There is no n in font nullfont!
Missing character: There is no t in font nullfont!
Missing character: There is no . in font nullfont!
Missing character: There is no I in font nullfont!
Missing character: There is no n in font nullfont!
Missing character: There is no b in font nullfont!
Missing character: There is no o in font nullfont!
Missing character: There is no t in font nullfont!
Missing character: There is no h in font nullfont!
Missing character: There is no c in font nullfont!
Missing character: There is no a in font nullfont!
Missing character: There is no s in font nullfont!
Missing character: There is no e in font nullfont!
Missing character: There is no s in font nullfont!
Missing character: There is no , in font nullfont!
Missing character: There is no w in font nullfont!
Missing character: There is no e in font nullfont!
Missing character: There is no c in font nullfont!
Missing character: There is no o in font nullfont!
Missing character: There is no n in font nullfont!
Missing character: There is no s in font nullfont!
Missing character: There is no i in font nullfont!
Missing character: There is no d in font nullfont!
Missing character: There is no e in font nullfont!
Missing character: There is no r in font nullfont!
Missing character: There is no a in font nullfont!
Missing character: There is no v in font nullfont!
Missing character: There is no a in font nullfont!
Missing character: There is no r in font nullfont!
Missing character: There is no i in font nullfont!
Missing character: There is no e in font nullfont!
Missing character: There is no t in font nullfont!
Missing character: There is no y in font nullfont!
Missing character: There is no o in font nullfont!
Missing character: There is no f in font nullfont!
Missing character: There is no s in font nullfont!
Missing character: There is no c in font nullfont!
Missing character: There is no e in font nullfont!
Missing character: There is no n in font nullfont!
Missing character: There is no a in font nullfont!
Missing character: There is no r in font nullfont!
Missing character: There is no i in font nullfont!
Missing character: There is no o in font nullfont!
Missing character: There is no s in font nullfont!
Missing character: There is no , in font nullfont!
Missing character: There is no f in font nullfont!
Missing character: There is no o in font nullfont!
Missing character: There is no r in font nullfont!
Missing character: There is no w in font nullfont!
Missing character: There is no h in font nullfont!
Missing character: There is no i in font nullfont!
Missing character: There is no c in font nullfont!
Missing character: There is no h in font nullfont!
Missing character: There is no d in font nullfont!
Missing character: There is no i in font nullfont!
Missing character: There is no f in font nullfont!
Missing character: There is no f in font nullfont!
Missing character: There is no e in font nullfont!
Missing character: There is no r in font nullfont!
Missing character: There is no e in font nullfont!
Missing character: There is no n in font nullfont!
Missing character: There is no t in font nullfont!
Missing character: There is no p in font nullfont!
Missing character: There is no r in font nullfont!
Missing character: There is no o in font nullfont!
Missing character: There is no p in font nullfont!
Missing character: There is no o in font nullfont!
Missing character: There is no r in font nullfont!
Missing character: There is no t in font nullfont!
Missing character: There is no i in font nullfont!
Missing character: There is no o in font nullfont!
Missing character: There is no n in font nullfont!
Missing character: There is no s in font nullfont!
Missing character: There is no o in font nullfont!
Missing character: There is no f in font nullfont!
Missing character: There is no t in font nullfont!
Missing character: There is no h in font nullfont!
Missing character: There is no e in font nullfont!
Missing character: There is no v in font nullfont!
Missing character: There is no a in font nullfont!
Missing character: There is no r in font nullfont!
Missing character: There is no i in font nullfont!
Missing character: There is no a in font nullfont!
Missing character: There is no b in font nullfont!
Missing character: There is no l in font nullfont!
Missing character: There is no e in font nullfont!
Missing character: There is no s in font nullfont!
Missing character: There is no a in font nullfont!
Missing character: There is no r in font nullfont!
Missing character: There is no e in font nullfont!
Missing character: There is no r in font nullfont!
Missing character: There is no e in font nullfont!
Missing character: There is no l in font nullfont!
Missing character: There is no e in font nullfont!
Missing character: There is no v in font nullfont!
Missing character: There is no a in font nullfont!
Missing character: There is no n in font nullfont!
Missing character: There is no t in font nullfont!
Missing character: There is no . in font nullfont!
! Undefined control sequence.
l.3 \subsection
               {Alternative methods for clustering and variable selection}
The control sequence at the end of the top line
of your error message was never \def'ed. If you have
misspelled it (e.g., `\hobx'), type `I' and the correct
spelling (e.g., `I\hbox'). Otherwise just continue,
and I'll forget about whatever was undefined.

Missing character: There is no A in font nullfont!
Missing character: There is no l in font nullfont!
Missing character: There is no t in font nullfont!
Missing character: There is no e in font nullfont!
Missing character: There is no r in font nullfont!
Missing character: There is no n in font nullfont!
Missing character: There is no a in font nullfont!
Missing character: There is no t in font nullfont!
Missing character: There is no i in font nullfont!
Missing character: There is no v in font nullfont!
Missing character: There is no e in font nullfont!
Missing character: There is no m in font nullfont!
Missing character: There is no e in font nullfont!
Missing character: There is no t in font nullfont!
Missing character: There is no h in font nullfont!
Missing character: There is no o in font nullfont!
Missing character: There is no d in font nullfont!
Missing character: There is no s in font nullfont!
Missing character: There is no f in font nullfont!
Missing character: There is no o in font nullfont!
Missing character: There is no r in font nullfont!
Missing character: There is no c in font nullfont!
Missing character: There is no l in font nullfont!
Missing character: There is no u in font nullfont!
Missing character: There is no s in font nullfont!
Missing character: There is no t in font nullfont!
Missing character: There is no e in font nullfont!
Missing character: There is no r in font nullfont!
Missing character: There is no i in font nullfont!
Missing character: There is no n in font nullfont!
Missing character: There is no g in font nullfont!
Missing character: There is no a in font nullfont!
Missing character: There is no n in font nullfont!
Missing character: There is no d in font nullfont!
Missing character: There is no v in font nullfont!
Missing character: There is no a in font nullfont!
Missing character: There is no r in font nullfont!
Missing character: There is no i in font nullfont!
Missing character: There is no a in font nullfont!
Missing character: There is no b in font nullfont!
Missing character: There is no l in font nullfont!
Missing character: There is no e in font nullfont!
Missing character: There is no s in font nullfont!
Missing character: There is no e in font nullfont!
Missing character: There is no l in font nullfont!
Missing character: There is no e in font nullfont!
Missing character: There is no c in font nullfont!
Missing character: There is no t in font nullfont!
Missing character: There is no i in font nullfont!
Missing character: There is no o in font nullfont!
Missing character: There is no n in font nullfont!
Missing character: There is no W in font nullfont!
Missing character: There is no e in font nullfont!
Missing character: There is no c in font nullfont!
Missing character: There is no o in font nullfont!
Missing character: There is no m in font nullfont!
Missing character: There is no p in font nullfont!
Missing character: There is no a in font nullfont!
Missing character: There is no r in font nullfont!
Missing character: There is no e in font nullfont!
Missing character: There is no o in font nullfont!
Missing character: There is no u in font nullfont!
Missing character: There is no r in font nullfont!
Missing character: There is no m in font nullfont!
Missing character: There is no e in font nullfont!
Missing character: There is no t in font nullfont!
Missing character: There is no h in font nullfont!
Missing character: There is no o in font nullfont!
Missing character: There is no d in font nullfont!
Missing character: There is no r in font nullfont!
Missing character: There is no e in font nullfont!
Missing character: There is no l in font nullfont!
Missing character: There is no a in font nullfont!
Missing character: There is no t in font nullfont!
Missing character: There is no i in font nullfont!
Missing character: There is no v in font nullfont!
Missing character: There is no e in font nullfont!
Missing character: There is no t in font nullfont!
Missing character: There is no o in font nullfont!
Missing character: There is no t in font nullfont!
Missing character: There is no h in font nullfont!
Missing character: There is no e in font nullfont!
Missing character: There is no c in font nullfont!
Missing character: There is no u in font nullfont!
Missing character: There is no r in font nullfont!
Missing character: There is no r in font nullfont!
Missing character: There is no e in font nullfont!
Missing character: There is no n in font nullfont!
Missing character: There is no t in font nullfont!
Missing character: There is no s in font nullfont!
Missing character: There is no t in font nullfont!
Missing character: There is no a in font nullfont!
Missing character: There is no t in font nullfont!
Missing character: There is no e in font nullfont!
Missing character: There is no - in font nullfont!
Missing character: There is no o in font nullfont!
Missing character: There is no f in font nullfont!
Missing character: There is no - in font nullfont!
Missing character: There is no t in font nullfont!
Missing character: There is no h in font nullfont!
Missing character: There is no e in font nullfont!
Missing character: There is no - in font nullfont!
Missing character: There is no a in font nullfont!
Missing character: There is no r in font nullfont!
Missing character: There is no t in font nullfont!
Missing character: There is no , in font nullfont!
Missing character: There is no i in font nullfont!
Missing character: There is no n in font nullfont!
Missing character: There is no c in font nullfont!
Missing character: There is no l in font nullfont!
Missing character: There is no u in font nullfont!
Missing character: There is no d in font nullfont!
Missing character: There is no i in font nullfont!
Missing character: There is no n in font nullfont!
Missing character: There is no g in font nullfont!
Missing character: There is no m in font nullfont!
Missing character: There is no e in font nullfont!
Missing character: There is no t in font nullfont!
Missing character: There is no h in font nullfont!
Missing character: There is no o in font nullfont!
Missing character: There is no d in font nullfont!
Missing character: There is no s in font nullfont!
Missing character: There is no t in font nullfont!
Missing character: There is no h in font nullfont!
Missing character: There is no a in font nullfont!
Missing character: There is no t in font nullfont!
Missing character: There is no d in font nullfont!
Missing character: There is no o in font nullfont!
Missing character: There is no a in font nullfont!
Missing character: There is no n in font nullfont!
Missing character: There is no d in font nullfont!
Missing character: There is no d in font nullfont!
Missing character: There is no o in font nullfont!
Missing character: There is no n in font nullfont!
Missing character: There is no o in font nullfont!
Missing character: There is no t in font nullfont!
Missing character: There is no p in font nullfont!
Missing character: There is no e in font nullfont!
Missing character: There is no f in font nullfont!
Missing character: There is no o in font nullfont!
Missing character: There is no r in font nullfont!
Missing character: There is no m in font nullfont!
Missing character: There is no v in font nullfont!
Missing character: There is no a in font nullfont!
Missing character: There is no r in font nullfont!
Missing character: There is no i in font nullfont!
Missing character: There is no a in font nullfont!
Missing character: There is no b in font nullfont!
Missing character: There is no l in font nullfont!
Missing character: There is no e in font nullfont!
Missing character: There is no s in font nullfont!
Missing character: There is no e in font nullfont!
Missing character: There is no l in font nullfont!
Missing character: There is no e in font nullfont!
Missing character: There is no c in font nullfont!
Missing character: There is no t in font nullfont!
Missing character: There is no i in font nullfont!
Missing character: There is no o in font nullfont!
Missing character: There is no n in font nullfont!
Missing character: There is no . in font nullfont!
Missing character: There is no T in font nullfont!
Missing character: There is no h in font nullfont!
Missing character: There is no e in font nullfont!
Missing character: There is no s in font nullfont!
Missing character: There is no e in font nullfont!
Missing character: There is no i in font nullfont!
Missing character: There is no n in font nullfont!
Missing character: There is no c in font nullfont!
Missing character: There is no l in font nullfont!
Missing character: There is no u in font nullfont!
Missing character: There is no d in font nullfont!
Missing character: There is no e in font nullfont!
Missing character: There is no : in font nullfont!
Missing character: There is no m in font nullfont!
Missing character: There is no c in font nullfont!
Missing character: There is no l in font nullfont!
Missing character: There is no u in font nullfont!
Missing character: There is no s in font nullfont!
Missing character: There is no t in font nullfont!
Missing character: There is no , in font nullfont!
Missing character: There is no a in font nullfont!
Missing character: There is no f in font nullfont!
Missing character: There is no i in font nullfont!
Missing character: There is no n in font nullfont!
Missing character: There is no i in font nullfont!
Missing character: There is no t in font nullfont!
Missing character: There is no e in font nullfont!
Missing character: There is no m in font nullfont!
Missing character: There is no i in font nullfont!
Missing character: There is no x in font nullfont!
Missing character: There is no t in font nullfont!
Missing character: There is no u in font nullfont!
Missing character: There is no r in font nullfont!
Missing character: There is no e in font nullfont!
Missing character: There is no m in font nullfont!
Missing character: There is no o in font nullfont!
Missing character: There is no d in font nullfont!
Missing character: There is no e in font nullfont!
Missing character: There is no l in font nullfont!
Missing character: There is no b in font nullfont!
Missing character: There is no a in font nullfont!
Missing character: There is no s in font nullfont!
Missing character: There is no e in font nullfont!
Missing character: There is no d in font nullfont!
Missing character: There is no c in font nullfont!
Missing character: There is no l in font nullfont!
Missing character: There is no u in font nullfont!
Missing character: There is no s in font nullfont!
Missing character: There is no t in font nullfont!
Missing character: There is no e in font nullfont!
Missing character: There is no r in font nullfont!
Missing character: There is no i in font nullfont!
Missing character: There is no n in font nullfont!
Missing character: There is no g in font nullfont!
Missing character: There is no m in font nullfont!
Missing character: There is no e in font nullfont!
Missing character: There is no t in font nullfont!
Missing character: There is no h in font nullfont!
Missing character: There is no o in font nullfont!
Missing character: There is no d in font nullfont!
! Undefined control sequence.
l.4 ...ixture model based clustering method \citep
                                                  {Fraley::2002, mclust::201...
The control sequence at the end of the top line
of your error message was never \def'ed. If you have
misspelled it (e.g., `\hobx'), type `I' and the correct
spelling (e.g., `I\hbox'). Otherwise just continue,
and I'll forget about whatever was undefined.

Missing character: There is no F in font nullfont!
Missing character: There is no r in font nullfont!
Missing character: There is no a in font nullfont!
Missing character: There is no l in font nullfont!
Missing character: There is no e in font nullfont!
Missing character: There is no y in font nullfont!
Missing character: There is no : in font nullfont!
Missing character: There is no : in font nullfont!
Missing character: There is no 2 in font nullfont!
Missing character: There is no 0 in font nullfont!
Missing character: There is no 0 in font nullfont!
Missing character: There is no 2 in font nullfont!
Missing character: There is no , in font nullfont!
Missing character: There is no m in font nullfont!
Missing character: There is no c in font nullfont!
Missing character: There is no l in font nullfont!
Missing character: There is no u in font nullfont!
Missing character: There is no s in font nullfont!
Missing character: There is no t in font nullfont!
Missing character: There is no : in font nullfont!
Missing character: There is no : in font nullfont!
Missing character: There is no 2 in font nullfont!
Missing character: There is no 0 in font nullfont!
Missing character: There is no 1 in font nullfont!
Missing character: There is no 2 in font nullfont!
Missing character: There is no , in font nullfont!
Missing character: There is no m in font nullfont!
Missing character: There is no c in font nullfont!
Missing character: There is no l in font nullfont!
Missing character: There is no u in font nullfont!
Missing character: There is no s in font nullfont!
Missing character: There is no t in font nullfont!
Missing character: There is no : in font nullfont!
Missing character: There is no : in font nullfont!
Missing character: There is no 2 in font nullfont!
Missing character: There is no 0 in font nullfont!
Missing character: There is no 1 in font nullfont!
Missing character: There is no 6 in font nullfont!
Missing character: There is no ; in font nullfont!
Missing character: There is no c in font nullfont!
Missing character: There is no l in font nullfont!
Missing character: There is no u in font nullfont!
Missing character: There is no s in font nullfont!
Missing character: There is no t in font nullfont!
Missing character: There is no v in font nullfont!
Missing character: There is no a in font nullfont!
Missing character: There is no r in font nullfont!
Missing character: There is no s in font nullfont!
Missing character: There is no e in font nullfont!
Missing character: There is no l in font nullfont!
Missing character: There is no , in font nullfont!
Missing character: There is no a in font nullfont!
Missing character: There is no f in font nullfont!
Missing character: There is no i in font nullfont!
Missing character: There is no n in font nullfont!
Missing character: There is no i in font nullfont!
Missing character: There is no t in font nullfont!
Missing character: There is no e in font nullfont!
Missing character: There is no m in font nullfont!
Missing character: There is no i in font nullfont!
Missing character: There is no x in font nullfont!
Missing character: There is no t in font nullfont!
Missing character: There is no u in font nullfont!
Missing character: There is no r in font nullfont!
Missing character: There is no e in font nullfont!
Missing character: There is no m in font nullfont!
Missing character: There is no o in font nullfont!
Missing character: There is no d in font nullfont!
Missing character: There is no e in font nullfont!
Missing character: There is no l in font nullfont!
Missing character: There is no m in font nullfont!
Missing character: There is no e in font nullfont!
Missing character: There is no t in font nullfont!
Missing character: There is no h in font nullfont!
Missing character: There is no o in font nullfont!
Missing character: There is no d in font nullfont!
Missing character: There is no w in font nullfont!
Missing character: There is no i in font nullfont!
Missing character: There is no t in font nullfont!
Missing character: There is no h in font nullfont!
Missing character: There is no v in font nullfont!
Missing character: There is no a in font nullfont!
Missing character: There is no r in font nullfont!
Missing character: There is no i in font nullfont!
Missing character: There is no a in font nullfont!
Missing character: There is no b in font nullfont!
Missing character: There is no l in font nullfont!
Missing character: There is no e in font nullfont!
Missing character: There is no s in font nullfont!
Missing character: There is no e in font nullfont!
Missing character: There is no l in font nullfont!
Missing character: There is no e in font nullfont!
Missing character: There is no c in font nullfont!
Missing character: There is no t in font nullfont!
Missing character: There is no i in font nullfont!
Missing character: There is no o in font nullfont!
Missing character: There is no n in font nullfont!
! Undefined control sequence.
l.4 ...model method with variable selection \citep
                                                  {Raftery::2006, Maugis::20...
The control sequence at the end of the top line
of your error message was never \def'ed. If you have
misspelled it (e.g., `\hobx'), type `I' and the correct
spelling (e.g., `I\hbox'). Otherwise just continue,
and I'll forget about whatever was undefined.

Missing character: There is no R in font nullfont!
Missing character: There is no a in font nullfont!
Missing character: There is no f in font nullfont!
Missing character: There is no t in font nullfont!
Missing character: There is no e in font nullfont!
Missing character: There is no r in font nullfont!
Missing character: There is no y in font nullfont!
Missing character: There is no : in font nullfont!
Missing character: There is no : in font nullfont!
Missing character: There is no 2 in font nullfont!
Missing character: There is no 0 in font nullfont!
Missing character: There is no 0 in font nullfont!
Missing character: There is no 6 in font nullfont!
Missing character: There is no , in font nullfont!
Missing character: There is no M in font nullfont!
Missing character: There is no a in font nullfont!
Missing character: There is no u in font nullfont!
Missing character: There is no g in font nullfont!
Missing character: There is no i in font nullfont!
Missing character: There is no s in font nullfont!
Missing character: There is no : in font nullfont!
Missing character: There is no : in font nullfont!
Missing character: There is no 2 in font nullfont!
Missing character: There is no 0 in font nullfont!
Missing character: There is no 0 in font nullfont!
Missing character: There is no 9 in font nullfont!
Missing character: There is no , in font nullfont!
Missing character: There is no S in font nullfont!
Missing character: There is no c in font nullfont!
Missing character: There is no r in font nullfont!
Missing character: There is no u in font nullfont!
Missing character: There is no c in font nullfont!
Missing character: There is no c in font nullfont!
Missing character: There is no a in font nullfont!
Missing character: There is no : in font nullfont!
Missing character: There is no : in font nullfont!
Missing character: There is no 2 in font nullfont!
Missing character: There is no 0 in font nullfont!
Missing character: There is no 1 in font nullfont!
Missing character: There is no 4 in font nullfont!
Missing character: There is no ; in font nullfont!
Missing character: There is no t in font nullfont!
Missing character: There is no h in font nullfont!
Missing character: There is no e in font nullfont!
Missing character: There is no o in font nullfont!
Missing character: There is no r in font nullfont!
Missing character: There is no i in font nullfont!
Missing character: There is no g in font nullfont!
Missing character: There is no i in font nullfont!
Missing character: There is no n in font nullfont!
Missing character: There is no a in font nullfont!
Missing character: There is no l in font nullfont!
Missing character: There is no s in font nullfont!
Missing character: There is no e in font nullfont!
Missing character: There is no q in font nullfont!
Missing character: There is no u in font nullfont!
Missing character: There is no e in font nullfont!
Missing character: There is no n in font nullfont!
Missing character: There is no t in font nullfont!
Missing character: There is no i in font nullfont!
Missing character: There is no a in font nullfont!
Missing character: There is no l in font nullfont!
Missing character: There is no u in font nullfont!
Missing character: There is no p in font nullfont!
Missing character: There is no d in font nullfont!
Missing character: There is no a in font nullfont!
Missing character: There is no t in font nullfont!
Missing character: There is no i in font nullfont!
Missing character: There is no n in font nullfont!
Missing character: There is no g in font nullfont!
Missing character: There is no a in font nullfont!
Missing character: There is no n in font nullfont!
Missing character: There is no d in font nullfont!
Missing character: There is no g in font nullfont!
Missing character: There is no r in font nullfont!
Missing character: There is no e in font nullfont!
Missing character: There is no e in font nullfont!
Missing character: There is no d in font nullfont!
Missing character: There is no y in font nullfont!
Missing character: There is no s in font nullfont!
Missing character: There is no e in font nullfont!
Missing character: There is no a in font nullfont!
Missing character: There is no r in font nullfont!
Missing character: There is no c in font nullfont!
Missing character: There is no h in font nullfont!
Missing character: There is no a in font nullfont!
Missing character: There is no l in font nullfont!
Missing character: There is no g in font nullfont!
Missing character: There is no o in font nullfont!
Missing character: There is no r in font nullfont!
Missing character: There is no i in font nullfont!
Missing character: There is no t in font nullfont!
Missing character: There is no h in font nullfont!
Missing character: There is no m in font nullfont!
! Undefined control sequence.
l.4 ...updating and greedy search algorithm \citep
                                                  {Wang::2011} as implemente...
The control sequence at the end of the top line
of your error message was never \def'ed. If you have
misspelled it (e.g., `\hobx'), type `I' and the correct
spelling (e.g., `I\hbox'). Otherwise just continue,
and I'll forget about whatever was undefined.

Missing character: There is no W in font nullfont!
Missing character: There is no a in font nullfont!
Missing character: There is no n in font nullfont!
Missing character: There is no g in font nullfont!
Missing character: There is no : in font nullfont!
Missing character: There is no : in font nullfont!
Missing character: There is no 2 in font nullfont!
Missing character: There is no 0 in font nullfont!
Missing character: There is no 1 in font nullfont!
Missing character: There is no 1 in font nullfont!
Missing character: There is no a in font nullfont!
Missing character: There is no s in font nullfont!
Missing character: There is no i in font nullfont!
Missing character: There is no m in font nullfont!
Missing character: There is no p in font nullfont!
Missing character: There is no l in font nullfont!
Missing character: There is no e in font nullfont!
Missing character: There is no m in font nullfont!
Missing character: There is no e in font nullfont!
Missing character: There is no n in font nullfont!
Missing character: There is no t in font nullfont!
Missing character: There is no e in font nullfont!
Missing character: There is no d in font nullfont!
Missing character: There is no i in font nullfont!
Missing character: There is no n in font nullfont!
Missing character: There is no o in font nullfont!
Missing character: There is no u in font nullfont!
Missing character: There is no r in font nullfont!
Missing character: There is no s in font nullfont!
Missing character: There is no u in font nullfont!
Missing character: There is no g in font nullfont!
Missing character: There is no s in font nullfont!
Missing character: There is no v in font nullfont!
Missing character: There is no a in font nullfont!
Missing character: There is no r in font nullfont!
Missing character: There is no s in font nullfont!
Missing character: There is no e in font nullfont!
Missing character: There is no l in font nullfont!
Missing character: There is no R in font nullfont!
Missing character: There is no p in font nullfont!
Missing character: There is no a in font nullfont!
Missing character: There is no c in font nullfont!
Missing character: There is no k in font nullfont!
Missing character: There is no a in font nullfont!
Missing character: There is no g in font nullfont!
Missing character: There is no e in font nullfont!
Missing character: There is no ; in font nullfont!
Missing character: There is no a in font nullfont!
Missing character: There is no n in font nullfont!
Missing character: There is no d in font nullfont!
Missing character: There is no V in font nullfont!
Missing character: There is no a in font nullfont!
Missing character: There is no r in font nullfont!
Missing character: There is no S in font nullfont!
Missing character: There is no e in font nullfont!
Missing character: There is no l in font nullfont!
Missing character: There is no L in font nullfont!
Missing character: There is no C in font nullfont!
Missing character: There is no M in font nullfont!
Missing character: There is no , in font nullfont!
Missing character: There is no a in font nullfont!
Missing character: There is no m in font nullfont!
Missing character: There is no o in font nullfont!
Missing character: There is no d in font nullfont!
Missing character: There is no e in font nullfont!
Missing character: There is no l in font nullfont!
Missing character: There is no - in font nullfont!
Missing character: There is no b in font nullfont!
Missing character: There is no a in font nullfont!
Missing character: There is no s in font nullfont!
Missing character: There is no e in font nullfont!
Missing character: There is no d in font nullfont!
Missing character: There is no c in font nullfont!
Missing character: There is no l in font nullfont!
Missing character: There is no u in font nullfont!
Missing character: There is no s in font nullfont!
Missing character: There is no t in font nullfont!
Missing character: There is no e in font nullfont!
Missing character: There is no r in font nullfont!
Missing character: There is no i in font nullfont!
Missing character: There is no n in font nullfont!
Missing character: There is no g in font nullfont!
Missing character: There is no a in font nullfont!
Missing character: There is no n in font nullfont!
Missing character: There is no d in font nullfont!
Missing character: There is no v in font nullfont!
Missing character: There is no a in font nullfont!
Missing character: There is no r in font nullfont!
Missing character: There is no i in font nullfont!
Missing character: There is no a in font nullfont!
Missing character: There is no b in font nullfont!
Missing character: There is no l in font nullfont!
Missing character: There is no e in font nullfont!
Missing character: There is no s in font nullfont!
Missing character: There is no e in font nullfont!
Missing character: There is no l in font nullfont!
Missing character: There is no e in font nullfont!
Missing character: There is no c in font nullfont!
Missing character: There is no t in font nullfont!
Missing character: There is no i in font nullfont!
Missing character: There is no o in font nullfont!
Missing character: There is no n in font nullfont!
Missing character: There is no a in font nullfont!
Missing character: There is no p in font nullfont!
Missing character: There is no p in font nullfont!
Missing character: There is no r in font nullfont!
Missing character: There is no o in font nullfont!
Missing character: There is no a in font nullfont!
Missing character: There is no c in font nullfont!
Missing character: There is no h in font nullfont!
Missing character: There is no u in font nullfont!
Missing character: There is no s in font nullfont!
Missing character: There is no i in font nullfont!
Missing character: There is no n in font nullfont!
Missing character: There is no g in font nullfont!
Missing character: There is no t in font nullfont!
Missing character: There is no h in font nullfont!
Missing character: There is no e in font nullfont!
Missing character: There is no i in font nullfont!
Missing character: There is no n in font nullfont!
Missing character: There is no t in font nullfont!
Missing character: There is no e in font nullfont!
Missing character: There is no g in font nullfont!
Missing character: There is no r in font nullfont!
Missing character: There is no a in font nullfont!
Missing character: There is no t in font nullfont!
Missing character: There is no e in font nullfont!
Missing character: There is no d in font nullfont!
Missing character: There is no c in font nullfont!
Missing character: There is no o in font nullfont!
Missing character: There is no m in font nullfont!
Missing character: There is no p in font nullfont!
Missing character: There is no l in font nullfont!
Missing character: There is no e in font nullfont!
Missing character: There is no t in font nullfont!
Missing character: There is no e in font nullfont!
Missing character: There is no - in font nullfont!
Missing character: There is no d in font nullfont!
Missing character: There is no a in font nullfont!
Missing character: There is no t in font nullfont!
Missing character: There is no a in font nullfont!
Missing character: There is no l in font nullfont!
Missing character: There is no i in font nullfont!
Missing character: There is no k in font nullfont!
Missing character: There is no e in font nullfont!
Missing character: There is no l in font nullfont!
Missing character: There is no i in font nullfont!
Missing character: There is no h in font nullfont!
Missing character: There is no o in font nullfont!
Missing character: There is no o in font nullfont!
Missing character: There is no d in font nullfont!
! Undefined control sequence.
l.4 ... integrated complete-data likelihood \citep
                                                  {Marbac::2017}.
The control sequence at the end of the top line
of your error message was never \def'ed. If you have
misspelled it (e.g., `\hobx'), type `I' and the correct
spelling (e.g., `I\hbox'). Otherwise just continue,
and I'll forget about whatever was undefined.

Missing character: There is no M in font nullfont!
Missing character: There is no a in font nullfont!
Missing character: There is no r in font nullfont!
Missing character: There is no b in font nullfont!
Missing character: There is no a in font nullfont!
Missing character: There is no c in font nullfont!
Missing character: There is no : in font nullfont!
Missing character: There is no : in font nullfont!
Missing character: There is no 2 in font nullfont!
Missing character: There is no 0 in font nullfont!
Missing character: There is no 1 in font nullfont!
Missing character: There is no 7 in font nullfont!
Missing character: There is no . in font nullfont!

Overfull \hbox (20.0pt too wide) in paragraph at lines 1--5
[]
 []


Overfull \hbox (15.58676pt too wide) in paragraph at lines 1--5
\OML/cmm/m/it/10 p >
 []


Overfull \hbox (6.00235pt too wide) in paragraph at lines 1--5
\OML/cmm/m/it/10 n$
 []


Overfull \hbox (16.55786pt too wide) in paragraph at lines 1--5
\OML/cmm/m/it/10 n >
 []


Overfull \hbox (5.03125pt too wide) in paragraph at lines 1--5
\OML/cmm/m/it/10 p$
 []


Overfull \hbox (16.55786pt too wide) in paragraph at lines 1--5
\OML/cmm/m/it/10 n \OT1/cmr/m/n/10 =
 []


Overfull \hbox (20.00006pt too wide) in paragraph at lines 1--5
\OT1/cmr/m/n/10 1000$
 []

! Undefined control sequence.
l.6 \subsection
               {High-dimensional example}
The control sequence at the end of the top line
of your error message was never \def'ed. If you have
misspelled it (e.g., `\hobx'), type `I' and the correct
spelling (e.g., `I\hbox'). Otherwise just continue,
and I'll forget about whatever was undefined.


! LaTeX Error: Missing \begin{document}.

See the LaTeX manual or LaTeX Companion for explanation.
Type  H <return>  for immediate help.
 ...                                              
                                                  
l.6 \subsection{H
                 igh-dimensional example}
You're in trouble here.  Try typing  <return>  to proceed.
If that doesn't work, type  X <return>  to quit.

Missing character: There is no H in font nullfont!
Missing character: There is no i in font nullfont!
Missing character: There is no g in font nullfont!
Missing character: There is no h in font nullfont!
Missing character: There is no - in font nullfont!
Missing character: There is no d in font nullfont!
Missing character: There is no i in font nullfont!
Missing character: There is no m in font nullfont!
Missing character: There is no e in font nullfont!
Missing character: There is no n in font nullfont!
Missing character: There is no s in font nullfont!
Missing character: There is no i in font nullfont!
Missing character: There is no o in font nullfont!
Missing character: There is no n in font nullfont!
Missing character: There is no a in font nullfont!
Missing character: There is no l in font nullfont!
Missing character: There is no e in font nullfont!
Missing character: There is no x in font nullfont!
Missing character: There is no a in font nullfont!
Missing character: There is no m in font nullfont!
Missing character: There is no p in font nullfont!
Missing character: There is no l in font nullfont!
Missing character: There is no e in font nullfont!
Missing character: There is no I in font nullfont!
Missing character: There is no n in font nullfont!
Missing character: There is no t in font nullfont!
Missing character: There is no h in font nullfont!
Missing character: There is no e in font nullfont!
Missing character: There is no f in font nullfont!
Missing character: There is no i in font nullfont!
Missing character: There is no r in font nullfont!
Missing character: There is no s in font nullfont!
Missing character: There is no t in font nullfont!
Missing character: There is no e in font nullfont!
Missing character: There is no x in font nullfont!
Missing character: There is no a in font nullfont!
Missing character: There is no m in font nullfont!
Missing character: There is no p in font nullfont!
Missing character: There is no l in font nullfont!
Missing character: There is no e in font nullfont!
Missing character: There is no , in font nullfont!
Missing character: There is no w in font nullfont!
Missing character: There is no e in font nullfont!
Missing character: There is no s in font nullfont!
Missing character: There is no i in font nullfont!
Missing character: There is no m in font nullfont!
Missing character: There is no u in font nullfont!
Missing character: There is no l in font nullfont!
Missing character: There is no a in font nullfont!
Missing character: There is no t in font nullfont!
Missing character: There is no e in font nullfont!
Missing character: There is no a in font nullfont!
Missing character: There is no m in font nullfont!
Missing character: There is no i in font nullfont!
Missing character: There is no x in font nullfont!
Missing character: There is no t in font nullfont!
Missing character: There is no u in font nullfont!
Missing character: There is no r in font nullfont!
Missing character: There is no e in font nullfont!
Missing character: There is no o in font nullfont!
Missing character: There is no f in font nullfont!
Missing character: There is no G in font nullfont!
Missing character: There is no a in font nullfont!
Missing character: There is no u in font nullfont!
Missing character: There is no s in font nullfont!
Missing character: There is no s in font nullfont!
Missing character: There is no i in font nullfont!
Missing character: There is no a in font nullfont!
Missing character: There is no n in font nullfont!
Missing character: There is no s in font nullfont!
Missing character: There is no w in font nullfont!
Missing character: There is no i in font nullfont!
Missing character: There is no t in font nullfont!
Missing character: There is no h in font nullfont!
Missing character: There is no m in font nullfont!
Missing character: There is no i in font nullfont!
Missing character: There is no x in font nullfont!
Missing character: There is no t in font nullfont!
Missing character: There is no u in font nullfont!
Missing character: There is no r in font nullfont!
Missing character: There is no e in font nullfont!
Missing character: There is no p in font nullfont!
Missing character: There is no r in font nullfont!
Missing character: There is no o in font nullfont!
Missing character: There is no p in font nullfont!
Missing character: There is no o in font nullfont!
Missing character: There is no r in font nullfont!
Missing character: There is no t in font nullfont!
Missing character: There is no i in font nullfont!
Missing character: There is no o in font nullfont!
Missing character: There is no n in font nullfont!
Missing character: There is no s in font nullfont!
Missing character: There is no c in font nullfont!
Missing character: There is no e in font nullfont!
Missing character: There is no n in font nullfont!
Missing character: There is no t in font nullfont!
Missing character: There is no r in font nullfont!
Missing character: There is no e in font nullfont!
Missing character: There is no d in font nullfont!
Missing character: There is no a in font nullfont!
Missing character: There is no t in font nullfont!
Missing character: There is no r in font nullfont!
Missing character: There is no e in font nullfont!
Missing character: There is no s in font nullfont!
Missing character: There is no p in font nullfont!
Missing character: There is no e in font nullfont!
Missing character: There is no c in font nullfont!
Missing character: There is no t in font nullfont!
Missing character: There is no i in font nullfont!
Missing character: There is no v in font nullfont!
Missing character: There is no e in font nullfont!
Missing character: There is no l in font nullfont!
Missing character: There is no y in font nullfont!
Missing character: There is no , in font nullfont!
Missing character: There is no e in font nullfont!
Missing character: There is no a in font nullfont!
Missing character: There is no c in font nullfont!
Missing character: There is no h in font nullfont!
Missing character: There is no w in font nullfont!
Missing character: There is no i in font nullfont!
Missing character: There is no t in font nullfont!
Missing character: There is no h in font nullfont!
Missing character: There is no v in font nullfont!
Missing character: There is no a in font nullfont!
Missing character: There is no r in font nullfont!
Missing character: There is no i in font nullfont!
Missing character: There is no a in font nullfont!
Missing character: There is no n in font nullfont!
Missing character: There is no c in font nullfont!
Missing character: There is no e in font nullfont!
Missing character: There is no - in font nullfont!
Missing character: There is no c in font nullfont!
Missing character: There is no o in font nullfont!
Missing character: There is no v in font nullfont!
Missing character: There is no a in font nullfont!
Missing character: There is no r in font nullfont!
Missing character: There is no i in font nullfont!
Missing character: There is no a in font nullfont!
Missing character: There is no n in font nullfont!
Missing character: There is no c in font nullfont!
Missing character: There is no e in font nullfont!
Missing character: There is no m in font nullfont!
Missing character: There is no a in font nullfont!
Missing character: There is no t in font nullfont!
Missing character: There is no r in font nullfont!
Missing character: There is no i in font nullfont!
Missing character: There is no x in font nullfont!
Missing character: There is no e in font nullfont!
Missing character: There is no q in font nullfont!
Missing character: There is no u in font nullfont!
Missing character: There is no a in font nullfont!
Missing character: There is no l in font nullfont!
Missing character: There is no t in font nullfont!
Missing character: There is no o in font nullfont!
Missing character: There is no t in font nullfont!
Missing character: There is no h in font nullfont!
Missing character: There is no e in font nullfont!
Missing character: There is no i in font nullfont!
Missing character: There is no d in font nullfont!
Missing character: There is no e in font nullfont!
Missing character: There is no n in font nullfont!
Missing character: There is no t in font nullfont!
Missing character: There is no i in font nullfont!
Missing character: There is no t in font nullfont!
Missing character: There is no y in font nullfont!
Missing character: There is no . in font nullfont!
Missing character: There is no T in font nullfont!
Missing character: There is no h in font nullfont!
Missing character: There is no e in font nullfont!
Missing character: There is no i in font nullfont!
Missing character: There is no r in font nullfont!
Missing character: There is no r in font nullfont!
Missing character: There is no e in font nullfont!
Missing character: There is no l in font nullfont!
Missing character: There is no e in font nullfont!
Missing character: There is no v in font nullfont!
Missing character: There is no a in font nullfont!
Missing character: There is no n in font nullfont!
Missing character: There is no t in font nullfont!
Missing character: There is no v in font nullfont!
Missing character: There is no a in font nullfont!
Missing character: There is no r in font nullfont!
Missing character: There is no i in font nullfont!
Missing character: There is no a in font nullfont!
Missing character: There is no b in font nullfont!
Missing character: There is no l in font nullfont!
Missing character: There is no e in font nullfont!
Missing character: There is no s in font nullfont!
Missing character: There is no a in font nullfont!
Missing character: There is no r in font nullfont!
Missing character: There is no e in font nullfont!
Missing character: There is no s in font nullfont!
Missing character: There is no i in font nullfont!
Missing character: There is no m in font nullfont!
Missing character: There is no u in font nullfont!
Missing character: There is no l in font nullfont!
Missing character: There is no a in font nullfont!
Missing character: There is no t in font nullfont!
Missing character: There is no e in font nullfont!
Missing character: There is no d in font nullfont!
Missing character: There is no f in font nullfont!
Missing character: There is no r in font nullfont!
Missing character: There is no o in font nullfont!
Missing character: There is no m in font nullfont!
Missing character: There is no a in font nullfont!
Missing character: There is no s in font nullfont!
Missing character: There is no t in font nullfont!
Missing character: There is no a in font nullfont!
Missing character: There is no n in font nullfont!
Missing character: There is no d in font nullfont!
Missing character: There is no a in font nullfont!
Missing character: There is no r in font nullfont!
Missing character: There is no d in font nullfont!
Missing character: There is no G in font nullfont!
Missing character: There is no a in font nullfont!
Missing character: There is no u in font nullfont!
Missing character: There is no s in font nullfont!
Missing character: There is no s in font nullfont!
Missing character: There is no i in font nullfont!
Missing character: There is no a in font nullfont!
Missing character: There is no n in font nullfont!
Missing character: There is no . in font nullfont!
Missing character: There is no F in font nullfont!
Missing character: There is no i in font nullfont!
Missing character: There is no r in font nullfont!
Missing character: There is no s in font nullfont!
Missing character: There is no t in font nullfont!
Missing character: There is no , in font nullfont!
Missing character: There is no w in font nullfont!
Missing character: There is no e in font nullfont!
Missing character: There is no s in font nullfont!
Missing character: There is no i in font nullfont!
Missing character: There is no m in font nullfont!
Missing character: There is no u in font nullfont!
Missing character: There is no l in font nullfont!
Missing character: There is no a in font nullfont!
Missing character: There is no t in font nullfont!
Missing character: There is no e in font nullfont!
Missing character: There is no o in font nullfont!
Missing character: There is no b in font nullfont!
Missing character: There is no s in font nullfont!
Missing character: There is no e in font nullfont!
Missing character: There is no r in font nullfont!
Missing character: There is no v in font nullfont!
Missing character: There is no a in font nullfont!
Missing character: There is no t in font nullfont!
Missing character: There is no i in font nullfont!
Missing character: There is no o in font nullfont!
Missing character: There is no n in font nullfont!
Missing character: There is no s in font nullfont!
Missing character: There is no f in font nullfont!
Missing character: There is no r in font nullfont!
Missing character: There is no o in font nullfont!
Missing character: There is no m in font nullfont!
Missing character: There is no t in font nullfont!
Missing character: There is no h in font nullfont!
Missing character: There is no i in font nullfont!
Missing character: There is no s in font nullfont!
Missing character: There is no m in font nullfont!
Missing character: There is no o in font nullfont!
Missing character: There is no d in font nullfont!
Missing character: There is no e in font nullfont!
Missing character: There is no l in font nullfont!
Missing character: There is no w in font nullfont!
Missing character: There is no i in font nullfont!
Missing character: There is no t in font nullfont!
Missing character: There is no h in font nullfont!
Missing character: There is no v in font nullfont!
Missing character: There is no a in font nullfont!
Missing character: There is no r in font nullfont!
Missing character: There is no i in font nullfont!
Missing character: There is no a in font nullfont!
Missing character: There is no b in font nullfont!
Missing character: There is no l in font nullfont!
Missing character: There is no e in font nullfont!
Missing character: There is no s in font nullfont!
Missing character: There is no a in font nullfont!
Missing character: There is no n in font nullfont!
Missing character: There is no d in font nullfont!
Missing character: There is no e in font nullfont!
Missing character: There is no x in font nullfont!
Missing character: There is no p in font nullfont!
Missing character: There is no l in font nullfont!
Missing character: There is no o in font nullfont!
Missing character: There is no r in font nullfont!
Missing character: There is no e in font nullfont!
Missing character: There is no v in font nullfont!
Missing character: There is no a in font nullfont!
Missing character: There is no r in font nullfont!
Missing character: There is no y in font nullfont!
Missing character: There is no i in font nullfont!
Missing character: There is no n in font nullfont!
Missing character: There is no g in font nullfont!
Missing character: There is no t in font nullfont!
Missing character: There is no h in font nullfont!
Missing character: There is no e in font nullfont!
Missing character: There is no n in font nullfont!
Missing character: There is no u in font nullfont!
Missing character: There is no m in font nullfont!
Missing character: There is no b in font nullfont!
Missing character: There is no e in font nullfont!
Missing character: There is no r in font nullfont!
Missing character: There is no o in font nullfont!
Missing character: There is no f in font nullfont!
Missing character: There is no r in font nullfont!
Missing character: There is no e in font nullfont!
Missing character: There is no l in font nullfont!
Missing character: There is no e in font nullfont!
Missing character: There is no v in font nullfont!
Missing character: There is no a in font nullfont!
Missing character: There is no n in font nullfont!
Missing character: There is no t in font nullfont!
Missing character: There is no v in font nullfont!
Missing character: There is no a in font nullfont!
Missing character: There is no r in font nullfont!
Missing character: There is no i in font nullfont!
Missing character: There is no a in font nullfont!
Missing character: There is no b in font nullfont!
Missing character: There is no l in font nullfont!
Missing character: There is no e in font nullfont!
Missing character: There is no s in font nullfont!
Missing character: There is no . in font nullfont!
Missing character: There is no W in font nullfont!
Missing character: There is no h in font nullfont!
Missing character: There is no e in font nullfont!
Missing character: There is no n in font nullfont!
Missing character: There is no r in font nullfont!
Missing character: There is no u in font nullfont!
Missing character: There is no n in font nullfont!
Missing character: There is no n in font nullfont!
Missing character: There is no i in font nullfont!
Missing character: There is no n in font nullfont!
Missing character: There is no g in font nullfont!
Missing character: There is no S in font nullfont!
Missing character: There is no U in font nullfont!
Missing character: There is no G in font nullfont!
Missing character: There is no S in font nullfont!
Missing character: There is no a in font nullfont!
Missing character: There is no n in font nullfont!
Missing character: There is no d in font nullfont!
Missing character: There is no S in font nullfont!
Missing character: There is no U in font nullfont!
Missing character: There is no G in font nullfont!
Missing character: There is no S in font nullfont!
Missing character: There is no V in font nullfont!
Missing character: There is no a in font nullfont!
Missing character: There is no r in font nullfont!
Missing character: There is no S in font nullfont!
Missing character: There is no e in font nullfont!
Missing character: There is no l in font nullfont!
Missing character: There is no w in font nullfont!
Missing character: There is no e in font nullfont!
Missing character: There is no u in font nullfont!
Missing character: There is no s in font nullfont!
Missing character: There is no e in font nullfont!
Missing character: There is no t in font nullfont!
Missing character: There is no h in font nullfont!
Missing character: There is no e in font nullfont!
Missing character: There is no s in font nullfont!
Missing character: There is no a in font nullfont!
Missing character: There is no m in font nullfont!
Missing character: There is no e in font nullfont!
Missing character: There is no p in font nullfont!
Missing character: There is no r in font nullfont!
Missing character: There is no i in font nullfont!
Missing character: There is no o in font nullfont!
Missing character: There is no r in font nullfont!
Missing character: There is no s in font nullfont!
Missing character: There is no p in font nullfont!
Missing character: There is no e in font nullfont!
Missing character: There is no c in font nullfont!
Missing character: There is no i in font nullfont!
Missing character: There is no f in font nullfont!
Missing character: There is no i in font nullfont!
Missing character: There is no c in font nullfont!
Missing character: There is no a in font nullfont!
Missing character: There is no t in font nullfont!
Missing character: There is no i in font nullfont!
Missing character: There is no o in font nullfont!
Missing character: There is no n in font nullfont!
Missing character: There is no f in font nullfont!
Missing character: There is no o in font nullfont!
Missing character: There is no r in font nullfont!
Missing character: There is no b in font nullfont!
Missing character: There is no o in font nullfont!
Missing character: There is no t in font nullfont!
Missing character: There is no h in font nullfont!
Missing character: There is no m in font nullfont!
Missing character: There is no e in font nullfont!
Missing character: There is no t in font nullfont!
Missing character: There is no h in font nullfont!
Missing character: There is no o in font nullfont!
Missing character: There is no d in font nullfont!
Missing character: There is no s in font nullfont!
Missing character: There is no a in font nullfont!
Missing character: There is no n in font nullfont!
Missing character: There is no d in font nullfont!
Missing character: There is no r in font nullfont!
Missing character: There is no a in font nullfont!
Missing character: There is no n in font nullfont!
Missing character: There is no d in font nullfont!
Missing character: There is no o in font nullfont!
Missing character: There is no m in font nullfont!
Missing character: There is no o in font nullfont!
Missing character: There is no r in font nullfont!
Missing character: There is no d in font nullfont!
Missing character: There is no e in font nullfont!
Missing character: There is no r in font nullfont!
Missing character: There is no i in font nullfont!
Missing character: There is no n in font nullfont!
Missing character: There is no g in font nullfont!
Missing character: There is no s in font nullfont!
Missing character: There is no o in font nullfont!
Missing character: There is no f in font nullfont!
Missing character: There is no t in font nullfont!
Missing character: There is no h in font nullfont!
Missing character: There is no e in font nullfont!
Missing character: There is no d in font nullfont!
Missing character: There is no a in font nullfont!
Missing character: There is no t in font nullfont!
Missing character: There is no a in font nullfont!
Missing character: There is no . in font nullfont!
Missing character: There is no T in font nullfont!
Missing character: There is no h in font nullfont!
Missing character: There is no r in font nullfont!
Missing character: There is no o in font nullfont!
Missing character: There is no u in font nullfont!
Missing character: There is no g in font nullfont!
Missing character: There is no h in font nullfont!
Missing character: There is no o in font nullfont!
Missing character: There is no u in font nullfont!
Missing character: There is no t in font nullfont!
Missing character: There is no t in font nullfont!
Missing character: There is no h in font nullfont!
Missing character: There is no i in font nullfont!
Missing character: There is no s in font nullfont!
Missing character: There is no a in font nullfont!
Missing character: There is no r in font nullfont!
Missing character: There is no t in font nullfont!
Missing character: There is no i in font nullfont!
Missing character: There is no c in font nullfont!
Missing character: There is no l in font nullfont!
Missing character: There is no e in font nullfont!
Missing character: There is no , in font nullfont!
Missing character: There is no w in font nullfont!
Missing character: There is no e in font nullfont!
Missing character: There is no a in font nullfont!
Missing character: There is no l in font nullfont!
Missing character: There is no w in font nullfont!
Missing character: There is no a in font nullfont!
Missing character: There is no y in font nullfont!
Missing character: There is no s in font nullfont!
Missing character: There is no p in font nullfont!
Missing character: There is no e in font nullfont!
Missing character: There is no r in font nullfont!
Missing character: There is no f in font nullfont!
Missing character: There is no o in font nullfont!
Missing character: There is no r in font nullfont!
Missing character: There is no m in font nullfont!
Missing character: There is no i in font nullfont!
Missing character: There is no t in font nullfont!
Missing character: There is no e in font nullfont!
Missing character: There is no r in font nullfont!
Missing character: There is no a in font nullfont!
Missing character: There is no t in font nullfont!
Missing character: There is no i in font nullfont!
Missing character: There is no o in font nullfont!
Missing character: There is no n in font nullfont!
Missing character: There is no s in font nullfont!
Missing character: There is no o in font nullfont!
Missing character: There is no f in font nullfont!
Missing character: There is no v in font nullfont!
Missing character: There is no a in font nullfont!
Missing character: There is no r in font nullfont!
Missing character: There is no i in font nullfont!
Missing character: There is no a in font nullfont!
Missing character: There is no b in font nullfont!
Missing character: There is no l in font nullfont!
Missing character: There is no e in font nullfont!
Missing character: There is no s in font nullfont!
Missing character: There is no e in font nullfont!
Missing character: There is no l in font nullfont!
Missing character: There is no e in font nullfont!
Missing character: There is no c in font nullfont!
Missing character: There is no t in font nullfont!
Missing character: There is no i in font nullfont!
Missing character: There is no o in font nullfont!
Missing character: There is no n in font nullfont!
Missing character: There is no i in font nullfont!
Missing character: There is no n in font nullfont!
Missing character: There is no t in font nullfont!
Missing character: There is no h in font nullfont!
Missing character: There is no e in font nullfont!
Missing character: There is no S in font nullfont!
Missing character: There is no U in font nullfont!
Missing character: There is no G in font nullfont!
Missing character: There is no S in font nullfont!
Missing character: There is no V in font nullfont!
Missing character: There is no a in font nullfont!
Missing character: There is no r in font nullfont!
Missing character: There is no S in font nullfont!
Missing character: There is no e in font nullfont!
Missing character: There is no l in font nullfont!
Missing character: There is no a in font nullfont!
Missing character: There is no l in font nullfont!
Missing character: There is no g in font nullfont!
Missing character: There is no o in font nullfont!
Missing character: There is no r in font nullfont!
Missing character: There is no i in font nullfont!
Missing character: There is no t in font nullfont!
Missing character: There is no h in font nullfont!
Missing character: There is no m in font nullfont!
Missing character: There is no . in font nullfont!
Missing character: There is no T in font nullfont!
Missing character: There is no o in font nullfont!
Missing character: There is no i in font nullfont!
Missing character: There is no n in font nullfont!
Missing character: There is no i in font nullfont!
Missing character: There is no t in font nullfont!
Missing character: There is no i in font nullfont!
Missing character: There is no a in font nullfont!
Missing character: There is no l in font nullfont!
Missing character: There is no i in font nullfont!
Missing character: There is no s in font nullfont!
Missing character: There is no e in font nullfont!
Missing character: There is no v in font nullfont!
Missing character: There is no a in font nullfont!
Missing character: There is no r in font nullfont!
Missing character: There is no i in font nullfont!
Missing character: There is no a in font nullfont!
Missing character: There is no b in font nullfont!
Missing character: There is no l in font nullfont!
Missing character: There is no e in font nullfont!
Missing character: There is no s in font nullfont!
Missing character: There is no e in font nullfont!
Missing character: There is no l in font nullfont!
Missing character: There is no e in font nullfont!
Missing character: There is no c in font nullfont!
Missing character: There is no t in font nullfont!
Missing character: There is no i in font nullfont!
Missing character: There is no o in font nullfont!
Missing character: There is no n in font nullfont!
Missing character: There is no i in font nullfont!
Missing character: There is no n in font nullfont!
Missing character: There is no S in font nullfont!
Missing character: There is no U in font nullfont!
Missing character: There is no G in font nullfont!
Missing character: There is no S in font nullfont!
Missing character: There is no V in font nullfont!
Missing character: There is no a in font nullfont!
Missing character: There is no r in font nullfont!
Missing character: There is no S in font nullfont!
Missing character: There is no e in font nullfont!
Missing character: There is no l in font nullfont!
Missing character: There is no , in font nullfont!
Missing character: There is no w in font nullfont!
Missing character: There is no e in font nullfont!
Missing character: There is no s in font nullfont!
Missing character: There is no u in font nullfont!
Missing character: There is no b in font nullfont!
Missing character: There is no s in font nullfont!
Missing character: There is no a in font nullfont!
Missing character: There is no m in font nullfont!
Missing character: There is no p in font nullfont!
Missing character: There is no l in font nullfont!
Missing character: There is no e in font nullfont!
Missing character: There is no o in font nullfont!
Missing character: There is no f in font nullfont!
Missing character: There is no t in font nullfont!
Missing character: There is no h in font nullfont!
Missing character: There is no e in font nullfont!
Missing character: There is no v in font nullfont!
Missing character: There is no a in font nullfont!
Missing character: There is no r in font nullfont!
Missing character: There is no i in font nullfont!
Missing character: There is no a in font nullfont!
Missing character: There is no b in font nullfont!
Missing character: There is no l in font nullfont!
Missing character: There is no e in font nullfont!
Missing character: There is no s in font nullfont!
Missing character: There is no t in font nullfont!
Missing character: There is no i in font nullfont!
Missing character: There is no m in font nullfont!
Missing character: There is no e in font nullfont!
Missing character: There is no s in font nullfont!
Missing character: There is no t in font nullfont!
Missing character: There is no o in font nullfont!
Missing character: There is no p in font nullfont!
Missing character: There is no r in font nullfont!
Missing character: There is no o in font nullfont!
Missing character: There is no d in font nullfont!
Missing character: There is no u in font nullfont!
Missing character: There is no c in font nullfont!
Missing character: There is no e in font nullfont!
Missing character: There is no a in font nullfont!
Missing character: There is no n in font nullfont!
Missing character: There is no i in font nullfont!
Missing character: There is no n in font nullfont!
Missing character: There is no i in font nullfont!
Missing character: There is no t in font nullfont!
Missing character: There is no i in font nullfont!
Missing character: There is no a in font nullfont!
Missing character: There is no l in font nullfont!
Missing character: There is no v in font nullfont!
Missing character: There is no a in font nullfont!
Missing character: There is no r in font nullfont!
Missing character: There is no i in font nullfont!
Missing character: There is no a in font nullfont!
Missing character: There is no b in font nullfont!
Missing character: There is no l in font nullfont!
Missing character: There is no e in font nullfont!
Missing character: There is no s in font nullfont!
Missing character: There is no e in font nullfont!
Missing character: There is no l in font nullfont!
Missing character: There is no e in font nullfont!
Missing character: There is no c in font nullfont!
Missing character: There is no t in font nullfont!
Missing character: There is no i in font nullfont!
Missing character: There is no o in font nullfont!
Missing character: There is no n in font nullfont!
Missing character: There is no s in font nullfont!
Missing character: There is no e in font nullfont!
Missing character: There is no t in font nullfont!
Missing character: There is no . in font nullfont!
Missing character: There is no F in font nullfont!
Missing character: There is no o in font nullfont!
Missing character: There is no r in font nullfont!
Missing character: There is no S in font nullfont!
Missing character: There is no U in font nullfont!
Missing character: There is no G in font nullfont!
Missing character: There is no S in font nullfont!
Missing character: There is no w in font nullfont!
Missing character: There is no e in font nullfont!
Missing character: There is no c in font nullfont!
Missing character: There is no h in font nullfont!
Missing character: There is no o in font nullfont!
Missing character: There is no o in font nullfont!
Missing character: There is no s in font nullfont!
Missing character: There is no e in font nullfont!
Missing character: There is no t in font nullfont!
Missing character: There is no h in font nullfont!
Missing character: There is no e in font nullfont!
Missing character: There is no p in font nullfont!
Missing character: There is no a in font nullfont!
Missing character: There is no r in font nullfont!
Missing character: There is no t in font nullfont!
Missing character: There is no i in font nullfont!
Missing character: There is no t in font nullfont!
Missing character: There is no i in font nullfont!
Missing character: There is no o in font nullfont!
Missing character: There is no n in font nullfont!
Missing character: There is no w in font nullfont!
Missing character: There is no i in font nullfont!
Missing character: There is no t in font nullfont!
Missing character: There is no h in font nullfont!
Missing character: There is no m in font nullfont!
Missing character: There is no a in font nullfont!
Missing character: There is no x in font nullfont!
Missing character: There is no i in font nullfont!
Missing character: There is no m in font nullfont!
Missing character: There is no a in font nullfont!
Missing character: There is no l in font nullfont!
Missing character: There is no P in font nullfont!
Missing character: There is no M in font nullfont!
Missing character: There is no L in font nullfont!
Missing character: There is no ( in font nullfont!
Missing character: There is no a in font nullfont!
Missing character: There is no s in font nullfont!
Missing character: There is no a in font nullfont!
Missing character: There is no d in font nullfont!
Missing character: There is no v in font nullfont!
Missing character: There is no i in font nullfont!
Missing character: There is no s in font nullfont!
Missing character: There is no e in font nullfont!
Missing character: There is no d in font nullfont!
Missing character: There is no i in font nullfont!
Missing character: There is no n in font nullfont!
Missing character: There is no t in font nullfont!
Missing character: There is no h in font nullfont!
Missing character: There is no e in font nullfont!
Missing character: There is no o in font nullfont!
Missing character: There is no r in font nullfont!
Missing character: There is no i in font nullfont!
Missing character: There is no g in font nullfont!
Missing character: There is no i in font nullfont!
Missing character: There is no n in font nullfont!
Missing character: There is no a in font nullfont!
Missing character: There is no l in font nullfont!
Missing character: There is no S in font nullfont!
Missing character: There is no U in font nullfont!
Missing character: There is no G in font nullfont!
Missing character: There is no S in font nullfont!
Missing character: There is no p in font nullfont!
Missing character: There is no a in font nullfont!
Missing character: There is no p in font nullfont!
Missing character: There is no e in font nullfont!
Missing character: There is no r in font nullfont!
Missing character: There is no b in font nullfont!
Missing character: There is no y in font nullfont!
! Undefined control sequence.
l.10 ...sed in the original SUGS paper by \citealt
                                                  {Wang::2011}), while for S...
The control sequence at the end of the top line
of your error message was never \def'ed. If you have
misspelled it (e.g., `\hobx'), type `I' and the correct
spelling (e.g., `I\hbox'). Otherwise just continue,
and I'll forget about whatever was undefined.

Missing character: There is no W in font nullfont!
Missing character: There is no a in font nullfont!
Missing character: There is no n in font nullfont!
Missing character: There is no g in font nullfont!
Missing character: There is no : in font nullfont!
Missing character: There is no : in font nullfont!
Missing character: There is no 2 in font nullfont!
Missing character: There is no 0 in font nullfont!
Missing character: There is no 1 in font nullfont!
Missing character: There is no 1 in font nullfont!
Missing character: There is no ) in font nullfont!
Missing character: There is no , in font nullfont!
Missing character: There is no w in font nullfont!
Missing character: There is no h in font nullfont!
Missing character: There is no i in font nullfont!
Missing character: There is no l in font nullfont!
Missing character: There is no e in font nullfont!
Missing character: There is no f in font nullfont!
Missing character: There is no o in font nullfont!
Missing character: There is no r in font nullfont!
Missing character: There is no S in font nullfont!
Missing character: There is no U in font nullfont!
Missing character: There is no G in font nullfont!
Missing character: There is no S in font nullfont!
Missing character: There is no V in font nullfont!
Missing character: There is no a in font nullfont!
Missing character: There is no r in font nullfont!
Missing character: There is no S in font nullfont!
Missing character: There is no e in font nullfont!
Missing character: There is no l in font nullfont!
Missing character: There is no w in font nullfont!
Missing character: There is no e in font nullfont!
Missing character: There is no s in font nullfont!
Missing character: There is no e in font nullfont!
Missing character: There is no l in font nullfont!
Missing character: There is no e in font nullfont!
Missing character: There is no c in font nullfont!
Missing character: There is no t in font nullfont!
Missing character: There is no t in font nullfont!
Missing character: There is no h in font nullfont!
Missing character: There is no e in font nullfont!
Missing character: There is no r in font nullfont!
Missing character: There is no e in font nullfont!
Missing character: There is no s in font nullfont!
Missing character: There is no u in font nullfont!
Missing character: There is no l in font nullfont!
Missing character: There is no t in font nullfont!
Missing character: There is no w in font nullfont!
Missing character: There is no i in font nullfont!
Missing character: There is no t in font nullfont!
Missing character: There is no h in font nullfont!
Missing character: There is no m in font nullfont!
Missing character: There is no a in font nullfont!
Missing character: There is no x in font nullfont!
Missing character: There is no i in font nullfont!
Missing character: There is no m in font nullfont!
Missing character: There is no a in font nullfont!
Missing character: There is no l in font nullfont!
Missing character: There is no M in font nullfont!
Missing character: There is no L in font nullfont!
Missing character: There is no . in font nullfont!
Missing character: There is no P in font nullfont!
Missing character: There is no r in font nullfont!
Missing character: There is no i in font nullfont!
Missing character: There is no o in font nullfont!
Missing character: There is no r in font nullfont!
Missing character: There is no c in font nullfont!
Missing character: There is no h in font nullfont!
Missing character: There is no o in font nullfont!
Missing character: There is no i in font nullfont!
Missing character: There is no c in font nullfont!
Missing character: There is no e in font nullfont!
Missing character: There is no s in font nullfont!
Missing character: There is no f in font nullfont!
Missing character: There is no o in font nullfont!
Missing character: There is no r in font nullfont!
Missing character: There is no S in font nullfont!
Missing character: There is no U in font nullfont!
Missing character: There is no G in font nullfont!
Missing character: There is no S in font nullfont!
Missing character: There is no a in font nullfont!
Missing character: There is no n in font nullfont!
Missing character: There is no d in font nullfont!
Missing character: There is no S in font nullfont!
Missing character: There is no U in font nullfont!
Missing character: There is no G in font nullfont!
Missing character: There is no S in font nullfont!
Missing character: There is no V in font nullfont!
Missing character: There is no a in font nullfont!
Missing character: There is no r in font nullfont!
Missing character: There is no S in font nullfont!
Missing character: There is no e in font nullfont!
Missing character: There is no l in font nullfont!
Missing character: There is no c in font nullfont!
Missing character: There is no a in font nullfont!
Missing character: There is no n in font nullfont!
Missing character: There is no b in font nullfont!
Missing character: There is no e in font nullfont!
Missing character: There is no f in font nullfont!
Missing character: There is no o in font nullfont!
Missing character: There is no u in font nullfont!
Missing character: There is no n in font nullfont!
Missing character: There is no d in font nullfont!
Missing character: There is no i in font nullfont!
Missing character: There is no n in font nullfont!
Missing character: There is no t in font nullfont!
Missing character: There is no h in font nullfont!
Missing character: There is no e in font nullfont!
Missing character: There is no s in font nullfont!
Missing character: There is no u in font nullfont!
Missing character: There is no p in font nullfont!
Missing character: There is no p in font nullfont!
Missing character: There is no l in font nullfont!
Missing character: There is no e in font nullfont!
Missing character: There is no m in font nullfont!
Missing character: There is no e in font nullfont!
Missing character: There is no n in font nullfont!
Missing character: There is no t in font nullfont!
Missing character: There is no . in font nullfont!
Missing character: There is no F in font nullfont!
Missing character: There is no o in font nullfont!
Missing character: There is no r in font nullfont!
Missing character: There is no m in font nullfont!
Missing character: There is no c in font nullfont!
Missing character: There is no l in font nullfont!
Missing character: There is no u in font nullfont!
Missing character: There is no s in font nullfont!
Missing character: There is no t in font nullfont!
Missing character: There is no a in font nullfont!
Missing character: There is no n in font nullfont!
Missing character: There is no d in font nullfont!
Missing character: There is no c in font nullfont!
Missing character: There is no l in font nullfont!
Missing character: There is no u in font nullfont!
Missing character: There is no s in font nullfont!
Missing character: There is no t in font nullfont!
Missing character: There is no v in font nullfont!
Missing character: There is no a in font nullfont!
Missing character: There is no r in font nullfont!
Missing character: There is no s in font nullfont!
Missing character: There is no e in font nullfont!
Missing character: There is no l in font nullfont!
Missing character: There is no , in font nullfont!
Missing character: There is no w in font nullfont!
Missing character: There is no e in font nullfont!
Missing character: There is no f in font nullfont!
Missing character: There is no i in font nullfont!
Missing character: There is no n in font nullfont!
Missing character: There is no d in font nullfont!
Missing character: There is no t in font nullfont!
Missing character: There is no h in font nullfont!
Missing character: There is no e in font nullfont!
Missing character: There is no a in font nullfont!
Missing character: There is no p in font nullfont!
Missing character: There is no p in font nullfont!
Missing character: There is no r in font nullfont!
Missing character: There is no o in font nullfont!
Missing character: There is no p in font nullfont!
Missing character: There is no r in font nullfont!
Missing character: There is no i in font nullfont!
Missing character: There is no a in font nullfont!
Missing character: There is no t in font nullfont!
Missing character: There is no e in font nullfont!
Missing character: There is no n in font nullfont!
Missing character: There is no u in font nullfont!
Missing character: There is no m in font nullfont!
Missing character: There is no b in font nullfont!
Missing character: There is no e in font nullfont!
Missing character: There is no r in font nullfont!
Missing character: There is no o in font nullfont!
Missing character: There is no f in font nullfont!
Missing character: There is no c in font nullfont!
Missing character: There is no l in font nullfont!
Missing character: There is no u in font nullfont!
Missing character: There is no s in font nullfont!
Missing character: There is no t in font nullfont!
Missing character: There is no e in font nullfont!
Missing character: There is no r in font nullfont!
Missing character: There is no s in font nullfont!
Missing character: There is no u in font nullfont!
Missing character: There is no s in font nullfont!
Missing character: There is no i in font nullfont!
Missing character: There is no n in font nullfont!
Missing character: There is no g in font nullfont!
Missing character: There is no a in font nullfont!
Missing character: There is no s in font nullfont!
Missing character: There is no e in font nullfont!
Missing character: There is no q in font nullfont!
Missing character: There is no u in font nullfont!
Missing character: There is no e in font nullfont!
Missing character: There is no n in font nullfont!
Missing character: There is no t in font nullfont!
Missing character: There is no i in font nullfont!
Missing character: There is no a in font nullfont!
Missing character: There is no l in font nullfont!
Missing character: There is no s in font nullfont!
Missing character: There is no e in font nullfont!
Missing character: There is no a in font nullfont!
Missing character: There is no r in font nullfont!
Missing character: There is no c in font nullfont!
Missing character: There is no h in font nullfont!
Missing character: There is no u in font nullfont!
Missing character: There is no p in font nullfont!
Missing character: There is no t in font nullfont!
Missing character: There is no o in font nullfont!
Missing character: There is no a in font nullfont!
Missing character: There is no m in font nullfont!
Missing character: There is no a in font nullfont!
Missing character: There is no x in font nullfont!
Missing character: There is no i in font nullfont!
Missing character: There is no m in font nullfont!
Missing character: There is no u in font nullfont!
Missing character: There is no m in font nullfont!
Missing character: There is no o in font nullfont!
Missing character: There is no f in font nullfont!
Missing character: There is no 9 in font nullfont!
Missing character: There is no p in font nullfont!
Missing character: There is no o in font nullfont!
Missing character: There is no s in font nullfont!
Missing character: There is no s in font nullfont!
Missing character: There is no i in font nullfont!
Missing character: There is no b in font nullfont!
Missing character: There is no l in font nullfont!
Missing character: There is no e in font nullfont!
Missing character: There is no c in font nullfont!
Missing character: There is no l in font nullfont!
Missing character: There is no u in font nullfont!
Missing character: There is no s in font nullfont!
Missing character: There is no t in font nullfont!
Missing character: There is no e in font nullfont!
Missing character: There is no r in font nullfont!
Missing character: There is no s in font nullfont!
Missing character: There is no . in font nullfont!
Missing character: There is no W in font nullfont!
Missing character: There is no e in font nullfont!
Missing character: There is no t in font nullfont!
Missing character: There is no h in font nullfont!
Missing character: There is no e in font nullfont!
Missing character: There is no n in font nullfont!
Missing character: There is no u in font nullfont!
Missing character: There is no s in font nullfont!
Missing character: There is no e in font nullfont!
Missing character: There is no t in font nullfont!
Missing character: There is no h in font nullfont!
Missing character: There is no e in font nullfont!
Missing character: There is no n in font nullfont!
Missing character: There is no B in font nullfont!
Missing character: There is no a in font nullfont!
Missing character: There is no y in font nullfont!
Missing character: There is no e in font nullfont!
Missing character: There is no s in font nullfont!
Missing character: There is no i in font nullfont!
Missing character: There is no a in font nullfont!
Missing character: There is no n in font nullfont!
Missing character: There is no I in font nullfont!
Missing character: There is no n in font nullfont!
Missing character: There is no f in font nullfont!
Missing character: There is no o in font nullfont!
Missing character: There is no r in font nullfont!
Missing character: There is no m in font nullfont!
Missing character: There is no a in font nullfont!
Missing character: There is no t in font nullfont!
Missing character: There is no i in font nullfont!
Missing character: There is no o in font nullfont!
Missing character: There is no n in font nullfont!
Missing character: There is no C in font nullfont!
Missing character: There is no r in font nullfont!
Missing character: There is no i in font nullfont!
Missing character: There is no t in font nullfont!
Missing character: There is no e in font nullfont!
Missing character: There is no r in font nullfont!
Missing character: There is no i in font nullfont!
Missing character: There is no o in font nullfont!
Missing character: There is no n in font nullfont!
Missing character: There is no ( in font nullfont!
Missing character: There is no B in font nullfont!
Missing character: There is no I in font nullfont!
Missing character: There is no C in font nullfont!
Missing character: There is no ) in font nullfont!
Missing character: There is no t in font nullfont!
Missing character: There is no o in font nullfont!
Missing character: There is no s in font nullfont!
Missing character: There is no e in font nullfont!
Missing character: There is no l in font nullfont!
Missing character: There is no e in font nullfont!
Missing character: There is no c in font nullfont!
Missing character: There is no t in font nullfont!
Missing character: There is no a in font nullfont!
Missing character: There is no n in font nullfont!
Missing character: There is no a in font nullfont!
Missing character: There is no p in font nullfont!
Missing character: There is no p in font nullfont!
Missing character: There is no r in font nullfont!
Missing character: There is no o in font nullfont!
Missing character: There is no p in font nullfont!
Missing character: There is no r in font nullfont!
Missing character: There is no i in font nullfont!
Missing character: There is no a in font nullfont!
Missing character: There is no t in font nullfont!
Missing character: There is no e in font nullfont!
Missing character: There is no m in font nullfont!
Missing character: There is no o in font nullfont!
Missing character: There is no d in font nullfont!
Missing character: There is no e in font nullfont!
Missing character: There is no l in font nullfont!
! Undefined control sequence.
l.10 ...BIC) to select an appropriate model \citep
                                                  {Schwarz::1978}. For VarSe...
The control sequence at the end of the top line
of your error message was never \def'ed. If you have
misspelled it (e.g., `\hobx'), type `I' and the correct
spelling (e.g., `I\hbox'). Otherwise just continue,
and I'll forget about whatever was undefined.

Missing character: There is no S in font nullfont!
Missing character: There is no c in font nullfont!
Missing character: There is no h in font nullfont!
Missing character: There is no w in font nullfont!
Missing character: There is no a in font nullfont!
Missing character: There is no r in font nullfont!
Missing character: There is no z in font nullfont!
Missing character: There is no : in font nullfont!
Missing character: There is no : in font nullfont!
Missing character: There is no 1 in font nullfont!
Missing character: There is no 9 in font nullfont!
Missing character: There is no 7 in font nullfont!
Missing character: There is no 8 in font nullfont!
Missing character: There is no . in font nullfont!
Missing character: There is no F in font nullfont!
Missing character: There is no o in font nullfont!
Missing character: There is no r in font nullfont!
Missing character: There is no V in font nullfont!
Missing character: There is no a in font nullfont!
Missing character: There is no r in font nullfont!
Missing character: There is no S in font nullfont!
Missing character: There is no e in font nullfont!
Missing character: There is no l in font nullfont!
Missing character: There is no L in font nullfont!
Missing character: There is no C in font nullfont!
Missing character: There is no M in font nullfont!
Missing character: There is no w in font nullfont!
Missing character: There is no e in font nullfont!
Missing character: There is no r in font nullfont!
Missing character: There is no u in font nullfont!
Missing character: There is no n in font nullfont!
Missing character: There is no t in font nullfont!
Missing character: There is no h in font nullfont!
Missing character: There is no e in font nullfont!
Missing character: There is no a in font nullfont!
Missing character: There is no l in font nullfont!
Missing character: There is no g in font nullfont!
Missing character: There is no o in font nullfont!
Missing character: There is no r in font nullfont!
Missing character: There is no i in font nullfont!
Missing character: There is no t in font nullfont!
Missing character: There is no h in font nullfont!
Missing character: There is no m in font nullfont!
Missing character: There is no u in font nullfont!
Missing character: There is no p in font nullfont!
Missing character: There is no t in font nullfont!
Missing character: There is no o in font nullfont!
Missing character: There is no a in font nullfont!
Missing character: There is no m in font nullfont!
Missing character: There is no a in font nullfont!
Missing character: There is no x in font nullfont!
Missing character: There is no i in font nullfont!
Missing character: There is no m in font nullfont!
Missing character: There is no u in font nullfont!
Missing character: There is no m in font nullfont!
Missing character: There is no o in font nullfont!
Missing character: There is no f in font nullfont!
Missing character: There is no 9 in font nullfont!
Missing character: There is no p in font nullfont!
Missing character: There is no o in font nullfont!
Missing character: There is no s in font nullfont!
Missing character: There is no s in font nullfont!
Missing character: There is no i in font nullfont!
Missing character: There is no b in font nullfont!
Missing character: There is no l in font nullfont!
Missing character: There is no e in font nullfont!
Missing character: There is no c in font nullfont!
Missing character: There is no l in font nullfont!
Missing character: There is no u in font nullfont!
Missing character: There is no s in font nullfont!
Missing character: There is no t in font nullfont!
Missing character: There is no e in font nullfont!
Missing character: There is no r in font nullfont!
Missing character: There is no s in font nullfont!
Missing character: There is no a in font nullfont!
Missing character: There is no n in font nullfont!
Missing character: There is no d in font nullfont!
Missing character: There is no s in font nullfont!
Missing character: There is no e in font nullfont!
Missing character: There is no l in font nullfont!
Missing character: There is no e in font nullfont!
Missing character: There is no c in font nullfont!
Missing character: There is no t in font nullfont!
Missing character: There is no a in font nullfont!
Missing character: There is no n in font nullfont!
Missing character: There is no a in font nullfont!
Missing character: There is no p in font nullfont!
Missing character: There is no p in font nullfont!
Missing character: There is no r in font nullfont!
Missing character: There is no o in font nullfont!
Missing character: There is no p in font nullfont!
Missing character: There is no r in font nullfont!
Missing character: There is no i in font nullfont!
Missing character: There is no a in font nullfont!
Missing character: There is no t in font nullfont!
Missing character: There is no e in font nullfont!
Missing character: There is no m in font nullfont!
Missing character: There is no o in font nullfont!
Missing character: There is no d in font nullfont!
Missing character: There is no e in font nullfont!
Missing character: There is no l in font nullfont!
Missing character: There is no u in font nullfont!
Missing character: There is no s in font nullfont!
Missing character: There is no i in font nullfont!
Missing character: There is no n in font nullfont!
Missing character: There is no g in font nullfont!
Missing character: There is no t in font nullfont!
Missing character: There is no h in font nullfont!
Missing character: There is no e in font nullfont!
Missing character: There is no M in font nullfont!
Missing character: There is no a in font nullfont!
Missing character: There is no x in font nullfont!
Missing character: There is no i in font nullfont!
Missing character: There is no m in font nullfont!
Missing character: There is no u in font nullfont!
Missing character: There is no m in font nullfont!
Missing character: There is no I in font nullfont!
Missing character: There is no n in font nullfont!
Missing character: There is no t in font nullfont!
Missing character: There is no e in font nullfont!
Missing character: There is no g in font nullfont!
Missing character: There is no r in font nullfont!
Missing character: There is no a in font nullfont!
Missing character: There is no t in font nullfont!
Missing character: There is no e in font nullfont!
Missing character: There is no d in font nullfont!
Missing character: There is no C in font nullfont!
Missing character: There is no o in font nullfont!
Missing character: There is no m in font nullfont!
Missing character: There is no p in font nullfont!
Missing character: There is no l in font nullfont!
Missing character: There is no e in font nullfont!
Missing character: There is no t in font nullfont!
Missing character: There is no e in font nullfont!
Missing character: There is no - in font nullfont!
Missing character: There is no d in font nullfont!
Missing character: There is no a in font nullfont!
Missing character: There is no t in font nullfont!
Missing character: There is no a in font nullfont!
Missing character: There is no L in font nullfont!
Missing character: There is no i in font nullfont!
Missing character: There is no k in font nullfont!
Missing character: There is no e in font nullfont!
Missing character: There is no l in font nullfont!
Missing character: There is no i in font nullfont!
Missing character: There is no h in font nullfont!
Missing character: There is no o in font nullfont!
Missing character: There is no o in font nullfont!
Missing character: There is no d in font nullfont!
Missing character: There is no ( in font nullfont!
Missing character: There is no M in font nullfont!
Missing character: There is no I in font nullfont!
Missing character: There is no C in font nullfont!
Missing character: There is no L in font nullfont!
Missing character: There is no ) in font nullfont!
! Undefined control sequence.
l.10 ...ted Complete-data Likelihood (MICL) \citep
                                                  {Marbac::2017, Matthieu:20...
The control sequence at the end of the top line
of your error message was never \def'ed. If you have
misspelled it (e.g., `\hobx'), type `I' and the correct
spelling (e.g., `I\hbox'). Otherwise just continue,
and I'll forget about whatever was undefined.

Missing character: There is no M in font nullfont!
Missing character: There is no a in font nullfont!
Missing character: There is no r in font nullfont!
Missing character: There is no b in font nullfont!
Missing character: There is no a in font nullfont!
Missing character: There is no c in font nullfont!
Missing character: There is no : in font nullfont!
Missing character: There is no : in font nullfont!
Missing character: There is no 2 in font nullfont!
Missing character: There is no 0 in font nullfont!
Missing character: There is no 1 in font nullfont!
Missing character: There is no 7 in font nullfont!
Missing character: There is no , in font nullfont!
Missing character: There is no M in font nullfont!
Missing character: There is no a in font nullfont!
Missing character: There is no t in font nullfont!
Missing character: There is no t in font nullfont!
Missing character: There is no h in font nullfont!
Missing character: There is no i in font nullfont!
Missing character: There is no e in font nullfont!
Missing character: There is no u in font nullfont!
Missing character: There is no : in font nullfont!
Missing character: There is no 2 in font nullfont!
Missing character: There is no 0 in font nullfont!
Missing character: There is no 1 in font nullfont!
Missing character: There is no 8 in font nullfont!
Missing character: There is no . in font nullfont!
Missing character: There is no A in font nullfont!
Missing character: There is no l in font nullfont!
Missing character: There is no l in font nullfont!
Missing character: There is no m in font nullfont!
Missing character: There is no e in font nullfont!
Missing character: There is no t in font nullfont!
Missing character: There is no h in font nullfont!
Missing character: There is no o in font nullfont!
Missing character: There is no d in font nullfont!
Missing character: There is no s in font nullfont!
Missing character: There is no a in font nullfont!
Missing character: There is no r in font nullfont!
Missing character: There is no e in font nullfont!
Missing character: There is no r in font nullfont!
Missing character: There is no u in font nullfont!
Missing character: There is no n in font nullfont!
Missing character: There is no i in font nullfont!
Missing character: There is no n in font nullfont!
Missing character: There is no s in font nullfont!
Missing character: There is no e in font nullfont!
Missing character: There is no r in font nullfont!
Missing character: There is no i in font nullfont!
Missing character: There is no a in font nullfont!
Missing character: There is no l in font nullfont!
Missing character: There is no f in font nullfont!
Missing character: There is no o in font nullfont!
Missing character: There is no r in font nullfont!
Missing character: There is no f in font nullfont!
Missing character: There is no a in font nullfont!
Missing character: There is no i in font nullfont!
Missing character: There is no r in font nullfont!
Missing character: There is no c in font nullfont!
Missing character: There is no o in font nullfont!
Missing character: There is no m in font nullfont!
Missing character: There is no p in font nullfont!
Missing character: There is no a in font nullfont!
Missing character: There is no r in font nullfont!
Missing character: There is no i in font nullfont!
Missing character: There is no s in font nullfont!
Missing character: There is no o in font nullfont!
Missing character: There is no n in font nullfont!
Missing character: There is no . in font nullfont!
Missing character: There is no R in font nullfont!
Missing character: There is no e in font nullfont!
Missing character: There is no s in font nullfont!
Missing character: There is no u in font nullfont!
Missing character: There is no l in font nullfont!
Missing character: There is no t in font nullfont!
Missing character: There is no s in font nullfont!
Missing character: There is no a in font nullfont!
Missing character: There is no r in font nullfont!
Missing character: There is no e in font nullfont!
Missing character: There is no p in font nullfont!
Missing character: There is no r in font nullfont!
Missing character: There is no e in font nullfont!
Missing character: There is no s in font nullfont!
Missing character: There is no e in font nullfont!
Missing character: There is no n in font nullfont!
Missing character: There is no t in font nullfont!
Missing character: There is no e in font nullfont!
Missing character: There is no d in font nullfont!
Missing character: There is no i in font nullfont!
Missing character: There is no n in font nullfont!
Missing character: There is no T in font nullfont!
Missing character: There is no a in font nullfont!
Missing character: There is no b in font nullfont!
Missing character: There is no l in font nullfont!
Missing character: There is no e in font nullfont!
Missing character: There is no s in font nullfont!
! Undefined control sequence.
<write> ...ing: Reference `tab1' on page \thepage 
                                                  \space undefined\on@line .
l.13 Results are presented in Tables \ref{tab1}
                                                -- \ref{tab4}.  In all table...
The control sequence at the end of the top line
of your error message was never \def'ed. If you have
misspelled it (e.g., `\hobx'), type `I' and the correct
spelling (e.g., `I\hbox'). Otherwise just continue,
and I'll forget about whatever was undefined.


LaTeX Warning: Reference `tab1' on page  undefined on input line 13.

Missing character: There is no - in font nullfont!
Missing character: There is no - in font nullfont!
! Undefined control sequence.
<write> ...ing: Reference `tab4' on page \thepage 
                                                  \space undefined\on@line .
l.13 ...esented in Tables \ref{tab1} -- \ref{tab4}
                                                  .  In all tables, we provi...
The control sequence at the end of the top line
of your error message was never \def'ed. If you have
misspelled it (e.g., `\hobx'), type `I' and the correct
spelling (e.g., `I\hbox'). Otherwise just continue,
and I'll forget about whatever was undefined.


LaTeX Warning: Reference `tab4' on page  undefined on input line 13.

Missing character: There is no . in font nullfont!
Missing character: There is no I in font nullfont!
Missing character: There is no n in font nullfont!
Missing character: There is no a in font nullfont!
Missing character: There is no l in font nullfont!
Missing character: There is no l in font nullfont!
Missing character: There is no t in font nullfont!
Missing character: There is no a in font nullfont!
Missing character: There is no b in font nullfont!
Missing character: There is no l in font nullfont!
Missing character: There is no e in font nullfont!
Missing character: There is no s in font nullfont!
Missing character: There is no , in font nullfont!
Missing character: There is no w in font nullfont!
Missing character: There is no e in font nullfont!
Missing character: There is no p in font nullfont!
Missing character: There is no r in font nullfont!
Missing character: There is no o in font nullfont!
Missing character: There is no v in font nullfont!
Missing character: There is no i in font nullfont!
Missing character: There is no d in font nullfont!
Missing character: There is no e in font nullfont!
Missing character: There is no r in font nullfont!
Missing character: There is no u in font nullfont!
Missing character: There is no n in font nullfont!
Missing character: There is no t in font nullfont!
Missing character: There is no i in font nullfont!
Missing character: There is no m in font nullfont!
Missing character: There is no e in font nullfont!
Missing character: There is no s in font nullfont!
Missing character: There is no f in font nullfont!
Missing character: There is no o in font nullfont!
Missing character: There is no r in font nullfont!
Missing character: There is no e in font nullfont!
Missing character: There is no a in font nullfont!
Missing character: There is no c in font nullfont!
Missing character: There is no h in font nullfont!
Missing character: There is no o in font nullfont!
Missing character: There is no f in font nullfont!
Missing character: There is no t in font nullfont!
Missing character: There is no h in font nullfont!
Missing character: There is no e in font nullfont!
Missing character: There is no m in font nullfont!
Missing character: There is no e in font nullfont!
Missing character: There is no t in font nullfont!
Missing character: There is no h in font nullfont!
Missing character: There is no o in font nullfont!
Missing character: There is no d in font nullfont!
Missing character: There is no s in font nullfont!
Missing character: There is no , in font nullfont!
Missing character: There is no i in font nullfont!
Missing character: There is no n in font nullfont!
Missing character: There is no d in font nullfont!
Missing character: There is no i in font nullfont!
Missing character: There is no c in font nullfont!
Missing character: There is no a in font nullfont!
Missing character: There is no t in font nullfont!
Missing character: There is no e in font nullfont!
Missing character: There is no t in font nullfont!
Missing character: There is no h in font nullfont!
Missing character: There is no e in font nullfont!
Missing character: There is no p in font nullfont!
Missing character: There is no r in font nullfont!
Missing character: There is no o in font nullfont!
Missing character: There is no p in font nullfont!
Missing character: There is no o in font nullfont!
Missing character: There is no r in font nullfont!
Missing character: There is no t in font nullfont!
Missing character: There is no i in font nullfont!
Missing character: There is no o in font nullfont!
Missing character: There is no n in font nullfont!
Missing character: There is no o in font nullfont!
Missing character: There is no f in font nullfont!
Missing character: There is no r in font nullfont!
Missing character: There is no e in font nullfont!
Missing character: There is no l in font nullfont!
Missing character: There is no e in font nullfont!
Missing character: There is no v in font nullfont!
Missing character: There is no a in font nullfont!
Missing character: There is no n in font nullfont!
Missing character: There is no t in font nullfont!
Missing character: There is no a in font nullfont!
Missing character: There is no n in font nullfont!
Missing character: There is no d in font nullfont!
Missing character: There is no i in font nullfont!
Missing character: There is no r in font nullfont!
Missing character: There is no r in font nullfont!
Missing character: There is no e in font nullfont!
Missing character: There is no l in font nullfont!
Missing character: There is no e in font nullfont!
Missing character: There is no v in font nullfont!
Missing character: There is no a in font nullfont!
Missing character: There is no n in font nullfont!
Missing character: There is no t in font nullfont!
Missing character: There is no v in font nullfont!
Missing character: There is no a in font nullfont!
Missing character: There is no r in font nullfont!
Missing character: There is no i in font nullfont!
Missing character: There is no a in font nullfont!
Missing character: There is no b in font nullfont!
Missing character: There is no l in font nullfont!
Missing character: There is no e in font nullfont!
Missing character: There is no s in font nullfont!
Missing character: There is no t in font nullfont!
Missing character: There is no h in font nullfont!
Missing character: There is no a in font nullfont!
Missing character: There is no t in font nullfont!
Missing character: There is no e in font nullfont!
Missing character: There is no a in font nullfont!
Missing character: There is no c in font nullfont!
Missing character: There is no h in font nullfont!
Missing character: There is no m in font nullfont!
Missing character: There is no e in font nullfont!
Missing character: There is no t in font nullfont!
Missing character: There is no h in font nullfont!
Missing character: There is no o in font nullfont!
Missing character: There is no d in font nullfont!
Missing character: There is no c in font nullfont!
Missing character: There is no o in font nullfont!
Missing character: There is no r in font nullfont!
Missing character: There is no r in font nullfont!
Missing character: There is no e in font nullfont!
Missing character: There is no c in font nullfont!
Missing character: There is no t in font nullfont!
Missing character: There is no l in font nullfont!
Missing character: There is no y in font nullfont!
Missing character: There is no i in font nullfont!
Missing character: There is no d in font nullfont!
Missing character: There is no e in font nullfont!
Missing character: There is no n in font nullfont!
Missing character: There is no t in font nullfont!
Missing character: There is no i in font nullfont!
Missing character: There is no f in font nullfont!
Missing character: There is no i in font nullfont!
Missing character: There is no e in font nullfont!
Missing character: There is no d in font nullfont!
Missing character: There is no ( in font nullfont!
Missing character: There is no f in font nullfont!
Missing character: There is no o in font nullfont!
Missing character: There is no r in font nullfont!
Missing character: There is no m in font nullfont!
Missing character: There is no e in font nullfont!
Missing character: There is no t in font nullfont!
Missing character: There is no h in font nullfont!
Missing character: There is no o in font nullfont!
Missing character: There is no d in font nullfont!
Missing character: There is no s in font nullfont!
Missing character: There is no w in font nullfont!
Missing character: There is no i in font nullfont!
Missing character: There is no t in font nullfont!
Missing character: There is no h in font nullfont!
Missing character: There is no o in font nullfont!
Missing character: There is no u in font nullfont!
Missing character: There is no t in font nullfont!
Missing character: There is no v in font nullfont!
Missing character: There is no a in font nullfont!
Missing character: There is no r in font nullfont!
Missing character: There is no i in font nullfont!
Missing character: There is no a in font nullfont!
Missing character: There is no b in font nullfont!
Missing character: There is no l in font nullfont!
Missing character: There is no e in font nullfont!
Missing character: There is no s in font nullfont!
Missing character: There is no e in font nullfont!
Missing character: There is no l in font nullfont!
Missing character: There is no e in font nullfont!
Missing character: There is no c in font nullfont!
Missing character: There is no t in font nullfont!
Missing character: There is no i in font nullfont!
Missing character: There is no o in font nullfont!
Missing character: There is no n in font nullfont!
Missing character: There is no t in font nullfont!
Missing character: There is no h in font nullfont!
Missing character: There is no i in font nullfont!
Missing character: There is no s in font nullfont!
Missing character: There is no i in font nullfont!
Missing character: There is no s in font nullfont!
Missing character: There is no r in font nullfont!
Missing character: There is no e in font nullfont!
Missing character: There is no p in font nullfont!
Missing character: There is no o in font nullfont!
Missing character: There is no r in font nullfont!
Missing character: There is no t in font nullfont!
Missing character: There is no e in font nullfont!
Missing character: There is no d in font nullfont!
Missing character: There is no a in font nullfont!
Missing character: There is no s in font nullfont!
Missing character: There is no 1 in font nullfont!
Missing character: There is no f in font nullfont!
Missing character: There is no o in font nullfont!
Missing character: There is no r in font nullfont!
Missing character: There is no r in font nullfont!
Missing character: There is no e in font nullfont!
Missing character: There is no l in font nullfont!
Missing character: There is no e in font nullfont!
Missing character: There is no v in font nullfont!
Missing character: There is no a in font nullfont!
Missing character: There is no n in font nullfont!
Missing character: There is no t in font nullfont!
Missing character: There is no a in font nullfont!
Missing character: There is no n in font nullfont!
Missing character: There is no d in font nullfont!
Missing character: There is no 0 in font nullfont!
Missing character: There is no f in font nullfont!
Missing character: There is no o in font nullfont!
Missing character: There is no r in font nullfont!
Missing character: There is no i in font nullfont!
Missing character: There is no r in font nullfont!
Missing character: There is no r in font nullfont!
Missing character: There is no e in font nullfont!
Missing character: There is no l in font nullfont!
Missing character: There is no e in font nullfont!
Missing character: There is no v in font nullfont!
Missing character: There is no a in font nullfont!
Missing character: There is no n in font nullfont!
Missing character: There is no t in font nullfont!
Missing character: There is no v in font nullfont!
Missing character: There is no a in font nullfont!
Missing character: There is no r in font nullfont!
Missing character: There is no i in font nullfont!
Missing character: There is no a in font nullfont!
Missing character: There is no b in font nullfont!
Missing character: There is no l in font nullfont!
Missing character: There is no e in font nullfont!
Missing character: There is no s in font nullfont!
Missing character: There is no ) in font nullfont!
Missing character: There is no , in font nullfont!
Missing character: There is no a in font nullfont!
Missing character: There is no n in font nullfont!
Missing character: There is no d in font nullfont!
Missing character: There is no r in font nullfont!
Missing character: There is no e in font nullfont!
Missing character: There is no p in font nullfont!
Missing character: There is no o in font nullfont!
Missing character: There is no r in font nullfont!
Missing character: There is no t in font nullfont!
Missing character: There is no t in font nullfont!
Missing character: There is no h in font nullfont!
Missing character: There is no e in font nullfont!
Missing character: There is no a in font nullfont!
Missing character: There is no d in font nullfont!
Missing character: There is no j in font nullfont!
Missing character: There is no u in font nullfont!
Missing character: There is no s in font nullfont!
Missing character: There is no t in font nullfont!
Missing character: There is no e in font nullfont!
Missing character: There is no d in font nullfont!
Missing character: There is no R in font nullfont!
Missing character: There is no a in font nullfont!
Missing character: There is no n in font nullfont!
Missing character: There is no d in font nullfont!
Missing character: There is no i in font nullfont!
Missing character: There is no n in font nullfont!
Missing character: There is no d in font nullfont!
Missing character: There is no e in font nullfont!
Missing character: There is no x in font nullfont!
! Undefined control sequence.
l.13 ... and report the adjusted Rand index \citep
                                                  {rand::1971, Hubert::1985}...
The control sequence at the end of the top line
of your error message was never \def'ed. If you have
misspelled it (e.g., `\hobx'), type `I' and the correct
spelling (e.g., `I\hbox'). Otherwise just continue,
and I'll forget about whatever was undefined.

Missing character: There is no r in font nullfont!
Missing character: There is no a in font nullfont!
Missing character: There is no n in font nullfont!
Missing character: There is no d in font nullfont!
Missing character: There is no : in font nullfont!
Missing character: There is no : in font nullfont!
Missing character: There is no 1 in font nullfont!
Missing character: There is no 9 in font nullfont!
Missing character: There is no 7 in font nullfont!
Missing character: There is no 1 in font nullfont!
Missing character: There is no , in font nullfont!
Missing character: There is no H in font nullfont!
Missing character: There is no u in font nullfont!
Missing character: There is no b in font nullfont!
Missing character: There is no e in font nullfont!
Missing character: There is no r in font nullfont!
Missing character: There is no t in font nullfont!
Missing character: There is no : in font nullfont!
Missing character: There is no : in font nullfont!
Missing character: There is no 1 in font nullfont!
Missing character: There is no 9 in font nullfont!
Missing character: There is no 8 in font nullfont!
Missing character: There is no 5 in font nullfont!
Missing character: There is no b in font nullfont!
Missing character: There is no e in font nullfont!
Missing character: There is no t in font nullfont!
Missing character: There is no w in font nullfont!
Missing character: There is no e in font nullfont!
Missing character: There is no e in font nullfont!
Missing character: There is no n in font nullfont!
Missing character: There is no t in font nullfont!
Missing character: There is no h in font nullfont!
Missing character: There is no e in font nullfont!
Missing character: There is no c in font nullfont!
Missing character: There is no l in font nullfont!
Missing character: There is no u in font nullfont!
Missing character: There is no s in font nullfont!
Missing character: There is no t in font nullfont!
Missing character: There is no e in font nullfont!
Missing character: There is no r in font nullfont!
Missing character: There is no i in font nullfont!
Missing character: There is no n in font nullfont!
Missing character: There is no g in font nullfont!
Missing character: There is no p in font nullfont!
Missing character: There is no r in font nullfont!
Missing character: There is no o in font nullfont!
Missing character: There is no d in font nullfont!
Missing character: There is no u in font nullfont!
Missing character: There is no c in font nullfont!
Missing character: There is no e in font nullfont!
Missing character: There is no d in font nullfont!
Missing character: There is no a in font nullfont!
Missing character: There is no n in font nullfont!
Missing character: There is no d in font nullfont!
Missing character: There is no t in font nullfont!
Missing character: There is no h in font nullfont!
Missing character: There is no e in font nullfont!
Missing character: There is no t in font nullfont!
Missing character: There is no r in font nullfont!
Missing character: There is no u in font nullfont!
Missing character: There is no t in font nullfont!
Missing character: There is no h in font nullfont!
Missing character: There is no . in font nullfont!
Missing character: There is no W in font nullfont!
Missing character: There is no e in font nullfont!
Missing character: There is no r in font nullfont!
Missing character: There is no e in font nullfont!
Missing character: There is no p in font nullfont!
Missing character: There is no e in font nullfont!
Missing character: There is no a in font nullfont!
Missing character: There is no t in font nullfont!
Missing character: There is no a in font nullfont!
Missing character: There is no l in font nullfont!
Missing character: There is no l in font nullfont!
Missing character: There is no m in font nullfont!
Missing character: There is no e in font nullfont!
Missing character: There is no t in font nullfont!
Missing character: There is no h in font nullfont!
Missing character: There is no o in font nullfont!
Missing character: There is no d in font nullfont!
Missing character: There is no s in font nullfont!
Missing character: There is no f in font nullfont!
Missing character: There is no o in font nullfont!
Missing character: There is no r in font nullfont!
Missing character: There is no d in font nullfont!
Missing character: There is no i in font nullfont!
Missing character: There is no f in font nullfont!
Missing character: There is no f in font nullfont!
Missing character: There is no e in font nullfont!
Missing character: There is no r in font nullfont!
Missing character: There is no e in font nullfont!
Missing character: There is no n in font nullfont!
Missing character: There is no t in font nullfont!
Missing character: There is no r in font nullfont!
Missing character: There is no a in font nullfont!
Missing character: There is no n in font nullfont!
Missing character: There is no d in font nullfont!
Missing character: There is no o in font nullfont!
Missing character: There is no m in font nullfont!
Missing character: There is no r in font nullfont!
Missing character: There is no e in font nullfont!
Missing character: There is no a in font nullfont!
Missing character: There is no l in font nullfont!
Missing character: There is no i in font nullfont!
Missing character: There is no s in font nullfont!
Missing character: There is no a in font nullfont!
Missing character: There is no t in font nullfont!
Missing character: There is no i in font nullfont!
Missing character: There is no o in font nullfont!
Missing character: There is no n in font nullfont!
Missing character: There is no o in font nullfont!
Missing character: There is no f in font nullfont!
Missing character: There is no t in font nullfont!
Missing character: There is no h in font nullfont!
Missing character: There is no e in font nullfont!
Missing character: There is no d in font nullfont!
Missing character: There is no a in font nullfont!
Missing character: There is no t in font nullfont!
Missing character: There is no a in font nullfont!
Missing character: There is no s in font nullfont!
Missing character: There is no e in font nullfont!
Missing character: There is no t in font nullfont!
Missing character: There is no s in font nullfont!
Missing character: There is no t in font nullfont!
Missing character: There is no o in font nullfont!
Missing character: There is no p in font nullfont!
Missing character: There is no r in font nullfont!
Missing character: There is no o in font nullfont!
Missing character: There is no d in font nullfont!
Missing character: There is no u in font nullfont!
Missing character: There is no c in font nullfont!
Missing character: There is no e in font nullfont!
Missing character: There is no a in font nullfont!
Missing character: There is no d in font nullfont!
Missing character: There is no i in font nullfont!
Missing character: There is no s in font nullfont!
Missing character: There is no t in font nullfont!
Missing character: There is no r in font nullfont!
Missing character: There is no i in font nullfont!
Missing character: There is no b in font nullfont!
Missing character: There is no u in font nullfont!
Missing character: There is no t in font nullfont!
Missing character: There is no i in font nullfont!
Missing character: There is no o in font nullfont!
Missing character: There is no n in font nullfont!
Missing character: There is no o in font nullfont!
Missing character: There is no f in font nullfont!
Missing character: There is no s in font nullfont!
Missing character: There is no c in font nullfont!
Missing character: There is no o in font nullfont!
Missing character: There is no r in font nullfont!
Missing character: There is no e in font nullfont!
Missing character: There is no s in font nullfont!
Missing character: There is no . in font nullfont!
Missing character: There is no W in font nullfont!
Missing character: There is no e in font nullfont!
Missing character: There is no r in font nullfont!
Missing character: There is no e in font nullfont!
Missing character: There is no p in font nullfont!
Missing character: There is no o in font nullfont!
Missing character: There is no r in font nullfont!
Missing character: There is no t in font nullfont!
Missing character: There is no t in font nullfont!
Missing character: There is no h in font nullfont!
Missing character: There is no e in font nullfont!
Missing character: There is no m in font nullfont!
Missing character: There is no e in font nullfont!
Missing character: There is no d in font nullfont!
Missing character: There is no i in font nullfont!
Missing character: There is no a in font nullfont!
Missing character: There is no n in font nullfont!
Missing character: There is no s in font nullfont!
Missing character: There is no c in font nullfont!
Missing character: There is no o in font nullfont!
Missing character: There is no r in font nullfont!
Missing character: There is no e in font nullfont!
Missing character: There is no s in font nullfont!
Missing character: There is no , in font nullfont!
Missing character: There is no a in font nullfont!
Missing character: There is no l in font nullfont!
Missing character: There is no o in font nullfont!
Missing character: There is no n in font nullfont!
Missing character: There is no g in font nullfont!
Missing character: There is no w in font nullfont!
Missing character: There is no i in font nullfont!
Missing character: There is no t in font nullfont!
Missing character: There is no h in font nullfont!
Missing character: There is no t in font nullfont!
Missing character: There is no h in font nullfont!
Missing character: There is no e in font nullfont!
Missing character: There is no u in font nullfont!
Missing character: There is no p in font nullfont!
Missing character: There is no p in font nullfont!
Missing character: There is no e in font nullfont!
Missing character: There is no r in font nullfont!
Missing character: There is no a in font nullfont!
Missing character: There is no n in font nullfont!
Missing character: There is no d in font nullfont!
Missing character: There is no l in font nullfont!
Missing character: There is no o in font nullfont!
Missing character: There is no w in font nullfont!
Missing character: There is no e in font nullfont!
Missing character: There is no r in font nullfont!
Missing character: There is no q in font nullfont!
Missing character: There is no u in font nullfont!
Missing character: There is no a in font nullfont!
Missing character: There is no r in font nullfont!
Missing character: There is no t in font nullfont!
Missing character: There is no i in font nullfont!
Missing character: There is no l in font nullfont!
Missing character: There is no e in font nullfont!
Missing character: There is no s in font nullfont!
Missing character: There is no . in font nullfont!

Overfull \hbox (20.0pt too wide) in paragraph at lines 6--14
[]
 []


Overfull \hbox (5.00002pt too wide) in paragraph at lines 6--14
\OT1/cmr/m/n/10 3$
 []


Overfull \hbox (47.22227pt too wide) in paragraph at lines 6--14
\OT1/cmr/m/n/10 0\OML/cmm/m/it/10 :\OT1/cmr/m/n/10 5\OML/cmm/m/it/10 ; \OT1/cmr
/m/n/10 0\OML/cmm/m/it/10 :\OT1/cmr/m/n/10 3\OML/cmm/m/it/10 ; \OT1/cmr/m/n/10 
0\OML/cmm/m/it/10 :\OT1/cmr/m/n/10 2$
 []


Overfull \hbox (162.77777pt too wide) in paragraph at lines 6--14
\OT1/cmr/m/n/10 (0\OML/cmm/m/it/10 ; \OT1/cmr/m/n/10 0\OML/cmm/m/it/10 ; ::; \O
T1/cmr/m/n/10 0)\OML/cmm/m/it/10 ; \OT1/cmr/m/n/10 (2\OML/cmm/m/it/10 ; \OT1/cm
r/m/n/10 2\OML/cmm/m/it/10 ; :::; \OT1/cmr/m/n/10 2)\OML/cmm/m/it/10 ; \OT1/cmr
/m/n/10 (\OMS/cmsy/m/n/10 \OT1/cmr/m/n/10 2\OML/cmm/m/it/10 ; \OMS/cmsy/m/n/10
 \OT1/cmr/m/n/10 2\OML/cmm/m/it/10 ; :::; \OMS/cmsy/m/n/10 \OT1/cmr/m/n/10 2)
$
 []


Overfull \hbox (15.00005pt too wide) in paragraph at lines 6--14
\OT1/cmr/m/n/10 100$
 []


Overfull \hbox (15.00005pt too wide) in paragraph at lines 6--14
\OT1/cmr/m/n/10 200$
 []


Overfull \hbox (10.00003pt too wide) in paragraph at lines 6--14
\OT1/cmr/m/n/10 30$
 []


Overfull \hbox (5.00002pt too wide) in paragraph at lines 6--14
\OT1/cmr/m/n/10 2$
 []


Overfull \hbox (18.33339pt too wide) in paragraph at lines 6--14
\OT1/cmr/m/n/10 10%$
 []


Overfull \hbox (10.00003pt too wide) in paragraph at lines 6--14
\OT1/cmr/m/n/10 20$
 []


Overfull \hbox (10.86105pt too wide) in paragraph at lines 6--14
[]
 []


Overfull \hbox (10.86105pt too wide) in paragraph at lines 6--14
[]
 []


Overfull \hbox (10.00003pt too wide) in paragraph at lines 6--14
\OT1/cmr/m/n/10 10$
 []


! LaTeX Error: Environment table undefined.

See the LaTeX manual or LaTeX Companion for explanation.
Type  H <return>  for immediate help.
 ...                                              
                                                  
l.15 \begin{table}
                  [H]
Your command was ignored.
Type  I <command> <return>  to replace it with another command,
or  <return>  to continue without it.


! LaTeX Error: Missing \begin{document}.

See the LaTeX manual or LaTeX Companion for explanation.
Type  H <return>  for immediate help.
 ...                                              
                                                  
l.15 \begin{table}[
                   H]
You're in trouble here.  Try typing  <return>  to proceed.
If that doesn't work, type  X <return>  to quit.

Missing character: There is no [ in font nullfont!
Missing character: There is no H in font nullfont!
Missing character: There is no ] in font nullfont!

! LaTeX Error: \caption outside float.

See the LaTeX manual or LaTeX Companion for explanation.
Type  H <return>  for immediate help.
 ...                                              
                                                  
l.16 	\caption
              {High-dimensional simulation example where $100$ observations ...

You're in trouble here.  Try typing  <return>  to proceed.
If that doesn't work, type  X <return>  to quit.

Missing character: There is no H in font nullfont!
Missing character: There is no i in font nullfont!
Missing character: There is no g in font nullfont!
Missing character: There is no h in font nullfont!
Missing character: There is no - in font nullfont!
Missing character: There is no d in font nullfont!
Missing character: There is no i in font nullfont!
Missing character: There is no m in font nullfont!
Missing character: There is no e in font nullfont!
Missing character: There is no n in font nullfont!
Missing character: There is no s in font nullfont!
Missing character: There is no i in font nullfont!
Missing character: There is no o in font nullfont!
Missing character: There is no n in font nullfont!
Missing character: There is no a in font nullfont!
Missing character: There is no l in font nullfont!
Missing character: There is no s in font nullfont!
Missing character: There is no i in font nullfont!
Missing character: There is no m in font nullfont!
Missing character: There is no u in font nullfont!
Missing character: There is no l in font nullfont!
Missing character: There is no a in font nullfont!
Missing character: There is no t in font nullfont!
Missing character: There is no i in font nullfont!
Missing character: There is no o in font nullfont!
Missing character: There is no n in font nullfont!
Missing character: There is no e in font nullfont!
Missing character: There is no x in font nullfont!
Missing character: There is no a in font nullfont!
Missing character: There is no m in font nullfont!
Missing character: There is no p in font nullfont!
Missing character: There is no l in font nullfont!
Missing character: There is no e in font nullfont!
Missing character: There is no w in font nullfont!
Missing character: There is no h in font nullfont!
Missing character: There is no e in font nullfont!
Missing character: There is no r in font nullfont!
Missing character: There is no e in font nullfont!
Missing character: There is no o in font nullfont!
Missing character: There is no b in font nullfont!
Missing character: There is no s in font nullfont!
Missing character: There is no e in font nullfont!
Missing character: There is no r in font nullfont!
Missing character: There is no v in font nullfont!
Missing character: There is no a in font nullfont!
Missing character: There is no t in font nullfont!
Missing character: There is no i in font nullfont!
Missing character: There is no o in font nullfont!
Missing character: There is no n in font nullfont!
Missing character: There is no s in font nullfont!
Missing character: There is no a in font nullfont!
Missing character: There is no r in font nullfont!
Missing character: There is no e in font nullfont!
Missing character: There is no s in font nullfont!
Missing character: There is no i in font nullfont!
Missing character: There is no m in font nullfont!
Missing character: There is no u in font nullfont!
Missing character: There is no l in font nullfont!
Missing character: There is no a in font nullfont!
Missing character: There is no t in font nullfont!
Missing character: There is no e in font nullfont!
Missing character: There is no d in font nullfont!
Missing character: There is no f in font nullfont!
Missing character: There is no r in font nullfont!
Missing character: There is no o in font nullfont!
Missing character: There is no m in font nullfont!
Missing character: There is no a in font nullfont!
Missing character: There is no G in font nullfont!
Missing character: There is no a in font nullfont!
Missing character: There is no u in font nullfont!
Missing character: There is no s in font nullfont!
Missing character: There is no s in font nullfont!
Missing character: There is no i in font nullfont!
Missing character: There is no a in font nullfont!
Missing character: There is no n in font nullfont!
Missing character: There is no m in font nullfont!
Missing character: There is no i in font nullfont!
Missing character: There is no x in font nullfont!
Missing character: There is no t in font nullfont!
Missing character: There is no u in font nullfont!
Missing character: There is no r in font nullfont!
Missing character: There is no e in font nullfont!
Missing character: There is no d in font nullfont!
Missing character: There is no i in font nullfont!
Missing character: There is no s in font nullfont!
Missing character: There is no t in font nullfont!
Missing character: There is no r in font nullfont!
Missing character: There is no i in font nullfont!
Missing character: There is no b in font nullfont!
Missing character: There is no u in font nullfont!
Missing character: There is no t in font nullfont!
Missing character: There is no i in font nullfont!
Missing character: There is no o in font nullfont!
Missing character: There is no n in font nullfont!
Missing character: There is no w in font nullfont!
Missing character: There is no i in font nullfont!
Missing character: There is no t in font nullfont!
Missing character: There is no h in font nullfont!
Missing character: There is no c in font nullfont!
Missing character: There is no o in font nullfont!
Missing character: There is no m in font nullfont!
Missing character: There is no p in font nullfont!
Missing character: There is no o in font nullfont!
Missing character: There is no n in font nullfont!
Missing character: There is no e in font nullfont!
Missing character: There is no n in font nullfont!
Missing character: There is no t in font nullfont!
Missing character: There is no s in font nullfont!
Missing character: There is no a in font nullfont!
Missing character: There is no n in font nullfont!
Missing character: There is no d in font nullfont!
Missing character: There is no 2 in font nullfont!
Missing character: There is no 0 in font nullfont!
Missing character: There is no 0 in font nullfont!
Missing character: There is no v in font nullfont!
Missing character: There is no a in font nullfont!
Missing character: There is no r in font nullfont!
Missing character: There is no i in font nullfont!
Missing character: There is no a in font nullfont!
Missing character: There is no b in font nullfont!
Missing character: There is no l in font nullfont!
Missing character: There is no e in font nullfont!
Missing character: There is no s in font nullfont!
Missing character: There is no , in font nullfont!
Missing character: There is no i in font nullfont!
Missing character: There is no n in font nullfont!
Missing character: There is no w in font nullfont!
Missing character: There is no h in font nullfont!
Missing character: There is no i in font nullfont!
Missing character: There is no c in font nullfont!
Missing character: There is no h in font nullfont!
Missing character: There is no 5 in font nullfont!
Missing character: There is no 0 in font nullfont!
Missing character: There is no % in font nullfont!
Missing character: There is no o in font nullfont!
Missing character: There is no f in font nullfont!
Missing character: There is no v in font nullfont!
Missing character: There is no a in font nullfont!
Missing character: There is no r in font nullfont!
Missing character: There is no i in font nullfont!
Missing character: There is no a in font nullfont!
Missing character: There is no b in font nullfont!
Missing character: There is no l in font nullfont!
Missing character: There is no e in font nullfont!
Missing character: There is no s in font nullfont!
Missing character: There is no a in font nullfont!
Missing character: There is no r in font nullfont!
Missing character: There is no e in font nullfont!
Missing character: There is no r in font nullfont!
Missing character: There is no e in font nullfont!
Missing character: There is no l in font nullfont!
Missing character: There is no e in font nullfont!
Missing character: There is no v in font nullfont!
Missing character: There is no a in font nullfont!
Missing character: There is no n in font nullfont!
Missing character: There is no t in font nullfont!
Missing character: There is no . in font nullfont!
Missing character: There is no M in font nullfont!
Missing character: There is no e in font nullfont!
Missing character: There is no t in font nullfont!
Missing character: There is no h in font nullfont!
Missing character: There is no o in font nullfont!
Missing character: There is no d in font nullfont!
Missing character: There is no T in font nullfont!
Missing character: There is no i in font nullfont!
Missing character: There is no m in font nullfont!
Missing character: There is no e in font nullfont!
Missing character: There is no ( in font nullfont!
Missing character: There is no s in font nullfont!
Missing character: There is no e in font nullfont!
Missing character: There is no c in font nullfont!
Missing character: There is no s in font nullfont!
Missing character: There is no ) in font nullfont!
Missing character: There is no C in font nullfont!
Missing character: There is no o in font nullfont!
Missing character: There is no r in font nullfont!
Missing character: There is no r in font nullfont!
Missing character: There is no e in font nullfont!
Missing character: There is no c in font nullfont!
Missing character: There is no t in font nullfont!
Missing character: There is no C in font nullfont!
Missing character: There is no o in font nullfont!
Missing character: There is no r in font nullfont!
Missing character: There is no r in font nullfont!
Missing character: There is no e in font nullfont!
Missing character: There is no c in font nullfont!
Missing character: There is no t in font nullfont!
Missing character: There is no A in font nullfont!
Missing character: There is no R in font nullfont!
Missing character: There is no I in font nullfont!
Missing character: There is no r in font nullfont!
Missing character: There is no e in font nullfont!
Missing character: There is no l in font nullfont!
Missing character: There is no e in font nullfont!
Missing character: There is no v in font nullfont!
Missing character: There is no a in font nullfont!
Missing character: There is no n in font nullfont!
Missing character: There is no t in font nullfont!
Missing character: There is no i in font nullfont!
Missing character: There is no r in font nullfont!
Missing character: There is no r in font nullfont!
Missing character: There is no e in font nullfont!
Missing character: There is no l in font nullfont!
Missing character: There is no e in font nullfont!
Missing character: There is no v in font nullfont!
Missing character: There is no a in font nullfont!
Missing character: There is no n in font nullfont!
Missing character: There is no t in font nullfont!
Missing character: There is no v in font nullfont!
Missing character: There is no a in font nullfont!
Missing character: There is no r in font nullfont!
Missing character: There is no i in font nullfont!
Missing character: There is no a in font nullfont!
Missing character: There is no b in font nullfont!
Missing character: There is no l in font nullfont!
Missing character: There is no e in font nullfont!
Missing character: There is no s in font nullfont!
Missing character: There is no v in font nullfont!
Missing character: There is no a in font nullfont!
Missing character: There is no r in font nullfont!
Missing character: There is no i in font nullfont!
Missing character: There is no a in font nullfont!
Missing character: There is no b in font nullfont!
Missing character: There is no l in font nullfont!
Missing character: There is no e in font nullfont!
Missing character: There is no s in font nullfont!
Missing character: There is no m in font nullfont!
Missing character: There is no c in font nullfont!
Missing character: There is no l in font nullfont!
Missing character: There is no u in font nullfont!
Missing character: There is no s in font nullfont!
Missing character: There is no t in font nullfont!
Missing character: There is no 1 in font nullfont!
Missing character: There is no 0 in font nullfont!
Missing character: There is no 1 in font nullfont!
Missing character: There is no [ in font nullfont!
Missing character: There is no 1 in font nullfont!
Missing character: There is no , in font nullfont!
Missing character: There is no 1 in font nullfont!
Missing character: There is no ] in font nullfont!
Missing character: There is no c in font nullfont!
Missing character: There is no l in font nullfont!
Missing character: There is no u in font nullfont!
Missing character: There is no s in font nullfont!
Missing character: There is no t in font nullfont!
Missing character: There is no v in font nullfont!
Missing character: There is no a in font nullfont!
Missing character: There is no r in font nullfont!
Missing character: There is no s in font nullfont!
Missing character: There is no e in font nullfont!
Missing character: There is no l in font nullfont!
Missing character: There is no 6 in font nullfont!
Missing character: There is no 7 in font nullfont!
Missing character: There is no 8 in font nullfont!
Missing character: There is no 0 in font nullfont!
Missing character: There is no 0 in font nullfont!
Missing character: There is no . in font nullfont!
Missing character: There is no 4 in font nullfont!
Missing character: There is no 5 in font nullfont!
Missing character: There is no 1 in font nullfont!
Missing character: There is no 1 in font nullfont!
Missing character: There is no S in font nullfont!
Missing character: There is no U in font nullfont!
Missing character: There is no G in font nullfont!
Missing character: There is no S in font nullfont!
Missing character: There is no 0 in font nullfont!
Missing character: There is no . in font nullfont!
Missing character: There is no 9 in font nullfont!
Missing character: There is no 2 in font nullfont!
Missing character: There is no [ in font nullfont!
Missing character: There is no 0 in font nullfont!
Missing character: There is no . in font nullfont!
Missing character: There is no 9 in font nullfont!
Missing character: There is no 0 in font nullfont!
Missing character: There is no , in font nullfont!
Missing character: There is no 0 in font nullfont!
Missing character: There is no . in font nullfont!
Missing character: There is no 9 in font nullfont!
Missing character: There is no 7 in font nullfont!
Missing character: There is no ] in font nullfont!
Missing character: There is no 1 in font nullfont!
Missing character: There is no 0 in font nullfont!
Missing character: There is no 0 in font nullfont!
Missing character: There is no . in font nullfont!
Missing character: There is no 9 in font nullfont!
Missing character: There is no 5 in font nullfont!
Missing character: There is no 5 in font nullfont!
Missing character: There is no [ in font nullfont!
Missing character: There is no 0 in font nullfont!
Missing character: There is no . in font nullfont!
Missing character: There is no 9 in font nullfont!
Missing character: There is no 0 in font nullfont!
Missing character: There is no , in font nullfont!
Missing character: There is no 0 in font nullfont!
Missing character: There is no . in font nullfont!
Missing character: There is no 9 in font nullfont!
Missing character: There is no 7 in font nullfont!
Missing character: There is no ] in font nullfont!
Missing character: There is no S in font nullfont!
Missing character: There is no U in font nullfont!
Missing character: There is no G in font nullfont!
Missing character: There is no S in font nullfont!
Missing character: There is no V in font nullfont!
Missing character: There is no a in font nullfont!
Missing character: There is no r in font nullfont!
Missing character: There is no S in font nullfont!
Missing character: There is no e in font nullfont!
Missing character: There is no l in font nullfont!
Missing character: There is no 2 in font nullfont!
Missing character: There is no 4 in font nullfont!
Missing character: There is no . in font nullfont!
Missing character: There is no 6 in font nullfont!
Missing character: There is no [ in font nullfont!
Missing character: There is no 2 in font nullfont!
Missing character: There is no 3 in font nullfont!
Missing character: There is no . in font nullfont!
Missing character: There is no 8 in font nullfont!
Missing character: There is no , in font nullfont!
Missing character: There is no 2 in font nullfont!
Missing character: There is no 4 in font nullfont!
Missing character: There is no . in font nullfont!
Missing character: There is no 9 in font nullfont!
Missing character: There is no ] in font nullfont!
Missing character: There is no 1 in font nullfont!
Missing character: There is no [ in font nullfont!
Missing character: There is no 1 in font nullfont!
Missing character: There is no , in font nullfont!
Missing character: There is no 1 in font nullfont!
Missing character: There is no ] in font nullfont!
Missing character: There is no 1 in font nullfont!
Missing character: There is no [ in font nullfont!
Missing character: There is no 1 in font nullfont!
Missing character: There is no , in font nullfont!
Missing character: There is no 1 in font nullfont!
Missing character: There is no ] in font nullfont!
Missing character: There is no 1 in font nullfont!
Missing character: There is no [ in font nullfont!
Missing character: There is no 1 in font nullfont!
Missing character: There is no , in font nullfont!
Missing character: There is no 1 in font nullfont!
Missing character: There is no ] in font nullfont!
Missing character: There is no V in font nullfont!
Missing character: There is no a in font nullfont!
Missing character: There is no r in font nullfont!
Missing character: There is no S in font nullfont!
Missing character: There is no e in font nullfont!
Missing character: There is no l in font nullfont!
Missing character: There is no L in font nullfont!
Missing character: There is no C in font nullfont!
Missing character: There is no M in font nullfont!
Missing character: There is no 5 in font nullfont!
Missing character: There is no 8 in font nullfont!
Missing character: There is no 0 in font nullfont!
Missing character: There is no . in font nullfont!
Missing character: There is no 7 in font nullfont!
Missing character: There is no [ in font nullfont!
Missing character: There is no 5 in font nullfont!
Missing character: There is no 7 in font nullfont!
Missing character: There is no 4 in font nullfont!
Missing character: There is no . in font nullfont!
Missing character: There is no 8 in font nullfont!
Missing character: There is no , in font nullfont!
Missing character: There is no 5 in font nullfont!
Missing character: There is no 8 in font nullfont!
Missing character: There is no 7 in font nullfont!
Missing character: There is no . in font nullfont!
Missing character: There is no 9 in font nullfont!
Missing character: There is no ] in font nullfont!
Missing character: There is no 1 in font nullfont!
Missing character: There is no [ in font nullfont!
Missing character: There is no 1 in font nullfont!
Missing character: There is no , in font nullfont!
Missing character: There is no 1 in font nullfont!
Missing character: There is no ] in font nullfont!
Missing character: There is no 1 in font nullfont!
Missing character: There is no [ in font nullfont!
Missing character: There is no 1 in font nullfont!
Missing character: There is no , in font nullfont!
Missing character: There is no 1 in font nullfont!
Missing character: There is no ] in font nullfont!
Missing character: There is no 1 in font nullfont!
Missing character: There is no [ in font nullfont!
Missing character: There is no 1 in font nullfont!
Missing character: There is no , in font nullfont!
Missing character: There is no 1 in font nullfont!
Missing character: There is no ] in font nullfont!

! LaTeX Error: \begin{document} ended by \end{table}.

See the LaTeX manual or LaTeX Companion for explanation.
Type  H <return>  for immediate help.
 ...                                              
                                                  
l.36 \end{table}
                
Your command was ignored.
Type  I <command> <return>  to replace it with another command,
or  <return>  to continue without it.


! LaTeX Error: Environment table undefined.

See the LaTeX manual or LaTeX Companion for explanation.
Type  H <return>  for immediate help.
 ...                                              
                                                  
l.37 \begin{table}
                  [H]
Your command was ignored.
Type  I <command> <return>  to replace it with another command,
or  <return>  to continue without it.

Missing character: There is no [ in font nullfont!
Missing character: There is no H in font nullfont!
Missing character: There is no ] in font nullfont!

! LaTeX Error: \caption outside float.

See the LaTeX manual or LaTeX Companion for explanation.
Type  H <return>  for immediate help.
 ...                                              
                                                  
l.38 	\caption
              {High-dimensional simulation example where $100$ observations ...

You're in trouble here.  Try typing  <return>  to proceed.
If that doesn't work, type  X <return>  to quit.

Missing character: There is no H in font nullfont!
Missing character: There is no i in font nullfont!
Missing character: There is no g in font nullfont!
Missing character: There is no h in font nullfont!
Missing character: There is no - in font nullfont!
Missing character: There is no d in font nullfont!
Missing character: There is no i in font nullfont!
Missing character: There is no m in font nullfont!
Missing character: There is no e in font nullfont!
Missing character: There is no n in font nullfont!
Missing character: There is no s in font nullfont!
Missing character: There is no i in font nullfont!
Missing character: There is no o in font nullfont!
Missing character: There is no n in font nullfont!
Missing character: There is no a in font nullfont!
Missing character: There is no l in font nullfont!
Missing character: There is no s in font nullfont!
Missing character: There is no i in font nullfont!
Missing character: There is no m in font nullfont!
Missing character: There is no u in font nullfont!
Missing character: There is no l in font nullfont!
Missing character: There is no a in font nullfont!
Missing character: There is no t in font nullfont!
Missing character: There is no i in font nullfont!
Missing character: There is no o in font nullfont!
Missing character: There is no n in font nullfont!
Missing character: There is no e in font nullfont!
Missing character: There is no x in font nullfont!
Missing character: There is no a in font nullfont!
Missing character: There is no m in font nullfont!
Missing character: There is no p in font nullfont!
Missing character: There is no l in font nullfont!
Missing character: There is no e in font nullfont!
Missing character: There is no w in font nullfont!
Missing character: There is no h in font nullfont!
Missing character: There is no e in font nullfont!
Missing character: There is no r in font nullfont!
Missing character: There is no e in font nullfont!
Missing character: There is no o in font nullfont!
Missing character: There is no b in font nullfont!
Missing character: There is no s in font nullfont!
Missing character: There is no e in font nullfont!
Missing character: There is no r in font nullfont!
Missing character: There is no v in font nullfont!
Missing character: There is no a in font nullfont!
Missing character: There is no t in font nullfont!
Missing character: There is no i in font nullfont!
Missing character: There is no o in font nullfont!
Missing character: There is no n in font nullfont!
Missing character: There is no s in font nullfont!
Missing character: There is no a in font nullfont!
Missing character: There is no r in font nullfont!
Missing character: There is no e in font nullfont!
Missing character: There is no s in font nullfont!
Missing character: There is no i in font nullfont!
Missing character: There is no m in font nullfont!
Missing character: There is no u in font nullfont!
Missing character: There is no l in font nullfont!
Missing character: There is no a in font nullfont!
Missing character: There is no t in font nullfont!
Missing character: There is no e in font nullfont!
Missing character: There is no d in font nullfont!
Missing character: There is no f in font nullfont!
Missing character: There is no r in font nullfont!
Missing character: There is no o in font nullfont!
Missing character: There is no m in font nullfont!
Missing character: There is no a in font nullfont!
Missing character: There is no G in font nullfont!
Missing character: There is no a in font nullfont!
Missing character: There is no u in font nullfont!
Missing character: There is no s in font nullfont!
Missing character: There is no s in font nullfont!
Missing character: There is no i in font nullfont!
Missing character: There is no a in font nullfont!
Missing character: There is no n in font nullfont!
Missing character: There is no m in font nullfont!
Missing character: There is no i in font nullfont!
Missing character: There is no x in font nullfont!
Missing character: There is no t in font nullfont!
Missing character: There is no u in font nullfont!
Missing character: There is no r in font nullfont!
Missing character: There is no e in font nullfont!
Missing character: There is no d in font nullfont!
Missing character: There is no i in font nullfont!
Missing character: There is no s in font nullfont!
Missing character: There is no t in font nullfont!
Missing character: There is no r in font nullfont!
Missing character: There is no i in font nullfont!
Missing character: There is no b in font nullfont!
Missing character: There is no u in font nullfont!
Missing character: There is no t in font nullfont!
Missing character: There is no i in font nullfont!
Missing character: There is no o in font nullfont!
Missing character: There is no n in font nullfont!
Missing character: There is no w in font nullfont!
Missing character: There is no i in font nullfont!
Missing character: There is no t in font nullfont!
Missing character: There is no h in font nullfont!
Missing character: There is no c in font nullfont!
Missing character: There is no o in font nullfont!
Missing character: There is no m in font nullfont!
Missing character: There is no p in font nullfont!
Missing character: There is no o in font nullfont!
Missing character: There is no n in font nullfont!
Missing character: There is no e in font nullfont!
Missing character: There is no n in font nullfont!
Missing character: There is no t in font nullfont!
Missing character: There is no s in font nullfont!
Missing character: There is no a in font nullfont!
Missing character: There is no n in font nullfont!
Missing character: There is no d in font nullfont!
Missing character: There is no 2 in font nullfont!
Missing character: There is no 0 in font nullfont!
Missing character: There is no 0 in font nullfont!
Missing character: There is no v in font nullfont!
Missing character: There is no a in font nullfont!
Missing character: There is no r in font nullfont!
Missing character: There is no i in font nullfont!
Missing character: There is no a in font nullfont!
Missing character: There is no b in font nullfont!
Missing character: There is no l in font nullfont!
Missing character: There is no e in font nullfont!
Missing character: There is no s in font nullfont!
Missing character: There is no , in font nullfont!
Missing character: There is no i in font nullfont!
Missing character: There is no n in font nullfont!
Missing character: There is no w in font nullfont!
Missing character: There is no h in font nullfont!
Missing character: There is no i in font nullfont!
Missing character: There is no c in font nullfont!
Missing character: There is no h in font nullfont!
Missing character: There is no 2 in font nullfont!
Missing character: There is no 5 in font nullfont!
Missing character: There is no % in font nullfont!
Missing character: There is no o in font nullfont!
Missing character: There is no f in font nullfont!
Missing character: There is no v in font nullfont!
Missing character: There is no a in font nullfont!
Missing character: There is no r in font nullfont!
Missing character: There is no i in font nullfont!
Missing character: There is no a in font nullfont!
Missing character: There is no b in font nullfont!
Missing character: There is no l in font nullfont!
Missing character: There is no e in font nullfont!
Missing character: There is no s in font nullfont!
Missing character: There is no a in font nullfont!
Missing character: There is no r in font nullfont!
Missing character: There is no e in font nullfont!
Missing character: There is no r in font nullfont!
Missing character: There is no e in font nullfont!
Missing character: There is no l in font nullfont!
Missing character: There is no e in font nullfont!
Missing character: There is no v in font nullfont!
Missing character: There is no a in font nullfont!
Missing character: There is no n in font nullfont!
Missing character: There is no t in font nullfont!
Missing character: There is no . in font nullfont!
Missing character: There is no M in font nullfont!
Missing character: There is no e in font nullfont!
Missing character: There is no t in font nullfont!
Missing character: There is no h in font nullfont!
Missing character: There is no o in font nullfont!
Missing character: There is no d in font nullfont!
Missing character: There is no T in font nullfont!
Missing character: There is no i in font nullfont!
Missing character: There is no m in font nullfont!
Missing character: There is no e in font nullfont!
Missing character: There is no ( in font nullfont!
Missing character: There is no s in font nullfont!
Missing character: There is no e in font nullfont!
Missing character: There is no c in font nullfont!
Missing character: There is no s in font nullfont!
Missing character: There is no ) in font nullfont!
Missing character: There is no C in font nullfont!
Missing character: There is no o in font nullfont!
Missing character: There is no r in font nullfont!
Missing character: There is no r in font nullfont!
Missing character: There is no e in font nullfont!
Missing character: There is no c in font nullfont!
Missing character: There is no t in font nullfont!
Missing character: There is no C in font nullfont!
Missing character: There is no o in font nullfont!
Missing character: There is no r in font nullfont!
Missing character: There is no r in font nullfont!
Missing character: There is no e in font nullfont!
Missing character: There is no c in font nullfont!
Missing character: There is no t in font nullfont!
Missing character: There is no A in font nullfont!
Missing character: There is no R in font nullfont!
Missing character: There is no I in font nullfont!
Missing character: There is no r in font nullfont!
Missing character: There is no e in font nullfont!
Missing character: There is no l in font nullfont!
Missing character: There is no e in font nullfont!
Missing character: There is no v in font nullfont!
Missing character: There is no a in font nullfont!
Missing character: There is no n in font nullfont!
Missing character: There is no t in font nullfont!
Missing character: There is no i in font nullfont!
Missing character: There is no r in font nullfont!
Missing character: There is no r in font nullfont!
Missing character: There is no e in font nullfont!
Missing character: There is no l in font nullfont!
Missing character: There is no e in font nullfont!
Missing character: There is no v in font nullfont!
Missing character: There is no a in font nullfont!
Missing character: There is no n in font nullfont!
Missing character: There is no t in font nullfont!
Missing character: There is no v in font nullfont!
Missing character: There is no a in font nullfont!
Missing character: There is no r in font nullfont!
Missing character: There is no i in font nullfont!
Missing character: There is no a in font nullfont!
Missing character: There is no b in font nullfont!
Missing character: There is no l in font nullfont!
Missing character: There is no e in font nullfont!
Missing character: There is no s in font nullfont!
Missing character: There is no v in font nullfont!
Missing character: There is no a in font nullfont!
Missing character: There is no r in font nullfont!
Missing character: There is no i in font nullfont!
Missing character: There is no a in font nullfont!
Missing character: There is no b in font nullfont!
Missing character: There is no l in font nullfont!
Missing character: There is no e in font nullfont!
Missing character: There is no s in font nullfont!
Missing character: There is no m in font nullfont!
Missing character: There is no c in font nullfont!
Missing character: There is no l in font nullfont!
Missing character: There is no u in font nullfont!
Missing character: There is no s in font nullfont!
Missing character: There is no t in font nullfont!
Missing character: There is no 1 in font nullfont!
Missing character: There is no 0 in font nullfont!
Missing character: There is no 1 in font nullfont!
Missing character: There is no [ in font nullfont!
Missing character: There is no 1 in font nullfont!
Missing character: There is no , in font nullfont!
Missing character: There is no 1 in font nullfont!
Missing character: There is no ] in font nullfont!
Missing character: There is no c in font nullfont!
Missing character: There is no l in font nullfont!
Missing character: There is no u in font nullfont!
Missing character: There is no s in font nullfont!
Missing character: There is no t in font nullfont!
Missing character: There is no v in font nullfont!
Missing character: There is no a in font nullfont!
Missing character: There is no r in font nullfont!
Missing character: There is no s in font nullfont!
Missing character: There is no e in font nullfont!
Missing character: There is no l in font nullfont!
Missing character: There is no 3 in font nullfont!
Missing character: There is no 8 in font nullfont!
Missing character: There is no 2 in font nullfont!
Missing character: There is no 5 in font nullfont!
Missing character: There is no . in font nullfont!
Missing character: There is no 5 in font nullfont!
Missing character: There is no 2 in font nullfont!
Missing character: There is no 0 in font nullfont!
Missing character: There is no . in font nullfont!
Missing character: There is no 0 in font nullfont!
Missing character: There is no 2 in font nullfont!
Missing character: There is no 0 in font nullfont!
Missing character: There is no . in font nullfont!
Missing character: There is no 6 in font nullfont!
Missing character: There is no 7 in font nullfont!
Missing character: There is no 3 in font nullfont!
Missing character: There is no 0 in font nullfont!
Missing character: There is no S in font nullfont!
Missing character: There is no U in font nullfont!
Missing character: There is no G in font nullfont!
Missing character: There is no S in font nullfont!
Missing character: There is no 2 in font nullfont!
Missing character: There is no . in font nullfont!
Missing character: There is no 0 in font nullfont!
Missing character: There is no 7 in font nullfont!
Missing character: There is no [ in font nullfont!
Missing character: There is no 1 in font nullfont!
Missing character: There is no . in font nullfont!
Missing character: There is no 8 in font nullfont!
Missing character: There is no 9 in font nullfont!
Missing character: There is no , in font nullfont!
Missing character: There is no 2 in font nullfont!
Missing character: There is no . in font nullfont!
Missing character: There is no 1 in font nullfont!
Missing character: There is no 6 in font nullfont!
Missing character: There is no ] in font nullfont!
Missing character: There is no 1 in font nullfont!
Missing character: There is no 0 in font nullfont!
Missing character: There is no 0 in font nullfont!
Missing character: There is no . in font nullfont!
Missing character: There is no 7 in font nullfont!
Missing character: There is no 8 in font nullfont!
Missing character: There is no [ in font nullfont!
Missing character: There is no 0 in font nullfont!
Missing character: There is no . in font nullfont!
Missing character: There is no 7 in font nullfont!
Missing character: There is no 2 in font nullfont!
Missing character: There is no , in font nullfont!
Missing character: There is no 0 in font nullfont!
Missing character: There is no . in font nullfont!
Missing character: There is no 8 in font nullfont!
Missing character: There is no 4 in font nullfont!
Missing character: There is no ] in font nullfont!
Missing character: There is no S in font nullfont!
Missing character: There is no U in font nullfont!
Missing character: There is no G in font nullfont!
Missing character: There is no S in font nullfont!
Missing character: There is no V in font nullfont!
Missing character: There is no a in font nullfont!
Missing character: There is no r in font nullfont!
Missing character: There is no S in font nullfont!
Missing character: There is no e in font nullfont!
Missing character: There is no l in font nullfont!
Missing character: There is no 2 in font nullfont!
Missing character: There is no 1 in font nullfont!
Missing character: There is no . in font nullfont!
Missing character: There is no 9 in font nullfont!
Missing character: There is no [ in font nullfont!
Missing character: There is no 2 in font nullfont!
Missing character: There is no 1 in font nullfont!
Missing character: There is no . in font nullfont!
Missing character: There is no 9 in font nullfont!
Missing character: There is no , in font nullfont!
Missing character: There is no 2 in font nullfont!
Missing character: There is no 2 in font nullfont!
Missing character: There is no . in font nullfont!
Missing character: There is no 1 in font nullfont!
Missing character: There is no ] in font nullfont!
Missing character: There is no 1 in font nullfont!
Missing character: There is no [ in font nullfont!
Missing character: There is no 1 in font nullfont!
Missing character: There is no , in font nullfont!
Missing character: There is no 1 in font nullfont!
Missing character: There is no ] in font nullfont!
Missing character: There is no 1 in font nullfont!
Missing character: There is no [ in font nullfont!
Missing character: There is no 1 in font nullfont!
Missing character: There is no , in font nullfont!
Missing character: There is no 1 in font nullfont!
Missing character: There is no ] in font nullfont!
Missing character: There is no 1 in font nullfont!
Missing character: There is no [ in font nullfont!
Missing character: There is no 1 in font nullfont!
Missing character: There is no , in font nullfont!
Missing character: There is no 1 in font nullfont!
Missing character: There is no ] in font nullfont!
Missing character: There is no V in font nullfont!
Missing character: There is no a in font nullfont!
Missing character: There is no r in font nullfont!
Missing character: There is no S in font nullfont!
Missing character: There is no e in font nullfont!
Missing character: There is no l in font nullfont!
Missing character: There is no L in font nullfont!
Missing character: There is no C in font nullfont!
Missing character: There is no M in font nullfont!
Missing character: There is no 5 in font nullfont!
Missing character: There is no 0 in font nullfont!
Missing character: There is no 8 in font nullfont!
Missing character: There is no . in font nullfont!
Missing character: There is no 0 in font nullfont!
Missing character: There is no [ in font nullfont!
Missing character: There is no 4 in font nullfont!
Missing character: There is no 9 in font nullfont!
Missing character: There is no 6 in font nullfont!
Missing character: There is no . in font nullfont!
Missing character: There is no 3 in font nullfont!
Missing character: There is no , in font nullfont!
Missing character: There is no 5 in font nullfont!
Missing character: There is no 1 in font nullfont!
Missing character: There is no 7 in font nullfont!
Missing character: There is no . in font nullfont!
Missing character: There is no 0 in font nullfont!
Missing character: There is no ] in font nullfont!
Missing character: There is no 1 in font nullfont!
Missing character: There is no [ in font nullfont!
Missing character: There is no 1 in font nullfont!
Missing character: There is no , in font nullfont!
Missing character: There is no 1 in font nullfont!
Missing character: There is no ] in font nullfont!
Missing character: There is no 1 in font nullfont!
Missing character: There is no [ in font nullfont!
Missing character: There is no 1 in font nullfont!
Missing character: There is no , in font nullfont!
Missing character: There is no 1 in font nullfont!
Missing character: There is no ] in font nullfont!
Missing character: There is no 1 in font nullfont!
Missing character: There is no [ in font nullfont!
Missing character: There is no 1 in font nullfont!
Missing character: There is no , in font nullfont!
Missing character: There is no 1 in font nullfont!
Missing character: There is no ] in font nullfont!

! LaTeX Error: \begin{document} ended by \end{table}.

See the LaTeX manual or LaTeX Companion for explanation.
Type  H <return>  for immediate help.
 ...                                              
                                                  
l.58 \end{table}
                
Your command was ignored.
Type  I <command> <return>  to replace it with another command,
or  <return>  to continue without it.


! LaTeX Error: Environment table undefined.

See the LaTeX manual or LaTeX Companion for explanation.
Type  H <return>  for immediate help.
 ...                                              
                                                  
l.59 \begin{table}
                  [H]
Your command was ignored.
Type  I <command> <return>  to replace it with another command,
or  <return>  to continue without it.

Missing character: There is no [ in font nullfont!
Missing character: There is no H in font nullfont!
Missing character: There is no ] in font nullfont!

! LaTeX Error: \caption outside float.

See the LaTeX manual or LaTeX Companion for explanation.
Type  H <return>  for immediate help.
 ...                                              
                                                  
l.60 	\caption
              {High-dimensional simulation example where $100$ observations ...

You're in trouble here.  Try typing  <return>  to proceed.
If that doesn't work, type  X <return>  to quit.

Missing character: There is no H in font nullfont!
Missing character: There is no i in font nullfont!
Missing character: There is no g in font nullfont!
Missing character: There is no h in font nullfont!
Missing character: There is no - in font nullfont!
Missing character: There is no d in font nullfont!
Missing character: There is no i in font nullfont!
Missing character: There is no m in font nullfont!
Missing character: There is no e in font nullfont!
Missing character: There is no n in font nullfont!
Missing character: There is no s in font nullfont!
Missing character: There is no i in font nullfont!
Missing character: There is no o in font nullfont!
Missing character: There is no n in font nullfont!
Missing character: There is no a in font nullfont!
Missing character: There is no l in font nullfont!
Missing character: There is no s in font nullfont!
Missing character: There is no i in font nullfont!
Missing character: There is no m in font nullfont!
Missing character: There is no u in font nullfont!
Missing character: There is no l in font nullfont!
Missing character: There is no a in font nullfont!
Missing character: There is no t in font nullfont!
Missing character: There is no i in font nullfont!
Missing character: There is no o in font nullfont!
Missing character: There is no n in font nullfont!
Missing character: There is no e in font nullfont!
Missing character: There is no x in font nullfont!
Missing character: There is no a in font nullfont!
Missing character: There is no m in font nullfont!
Missing character: There is no p in font nullfont!
Missing character: There is no l in font nullfont!
Missing character: There is no e in font nullfont!
Missing character: There is no w in font nullfont!
Missing character: There is no h in font nullfont!
Missing character: There is no e in font nullfont!
Missing character: There is no r in font nullfont!
Missing character: There is no e in font nullfont!
Missing character: There is no o in font nullfont!
Missing character: There is no b in font nullfont!
Missing character: There is no s in font nullfont!
Missing character: There is no e in font nullfont!
Missing character: There is no r in font nullfont!
Missing character: There is no v in font nullfont!
Missing character: There is no a in font nullfont!
Missing character: There is no t in font nullfont!
Missing character: There is no i in font nullfont!
Missing character: There is no o in font nullfont!
Missing character: There is no n in font nullfont!
Missing character: There is no s in font nullfont!
Missing character: There is no a in font nullfont!
Missing character: There is no r in font nullfont!
Missing character: There is no e in font nullfont!
Missing character: There is no s in font nullfont!
Missing character: There is no i in font nullfont!
Missing character: There is no m in font nullfont!
Missing character: There is no u in font nullfont!
Missing character: There is no l in font nullfont!
Missing character: There is no a in font nullfont!
Missing character: There is no t in font nullfont!
Missing character: There is no e in font nullfont!
Missing character: There is no d in font nullfont!
Missing character: There is no f in font nullfont!
Missing character: There is no r in font nullfont!
Missing character: There is no o in font nullfont!
Missing character: There is no m in font nullfont!
Missing character: There is no a in font nullfont!
Missing character: There is no G in font nullfont!
Missing character: There is no a in font nullfont!
Missing character: There is no u in font nullfont!
Missing character: There is no s in font nullfont!
Missing character: There is no s in font nullfont!
Missing character: There is no i in font nullfont!
Missing character: There is no a in font nullfont!
Missing character: There is no n in font nullfont!
Missing character: There is no m in font nullfont!
Missing character: There is no i in font nullfont!
Missing character: There is no x in font nullfont!
Missing character: There is no t in font nullfont!
Missing character: There is no u in font nullfont!
Missing character: There is no r in font nullfont!
Missing character: There is no e in font nullfont!
Missing character: There is no d in font nullfont!
Missing character: There is no i in font nullfont!
Missing character: There is no s in font nullfont!
Missing character: There is no t in font nullfont!
Missing character: There is no r in font nullfont!
Missing character: There is no i in font nullfont!
Missing character: There is no b in font nullfont!
Missing character: There is no u in font nullfont!
Missing character: There is no t in font nullfont!
Missing character: There is no i in font nullfont!
Missing character: There is no o in font nullfont!
Missing character: There is no n in font nullfont!
Missing character: There is no w in font nullfont!
Missing character: There is no i in font nullfont!
Missing character: There is no t in font nullfont!
Missing character: There is no h in font nullfont!
Missing character: There is no c in font nullfont!
Missing character: There is no o in font nullfont!
Missing character: There is no m in font nullfont!
Missing character: There is no p in font nullfont!
Missing character: There is no o in font nullfont!
Missing character: There is no n in font nullfont!
Missing character: There is no e in font nullfont!
Missing character: There is no n in font nullfont!
Missing character: There is no t in font nullfont!
Missing character: There is no s in font nullfont!
Missing character: There is no a in font nullfont!
Missing character: There is no n in font nullfont!
Missing character: There is no d in font nullfont!
Missing character: There is no 2 in font nullfont!
Missing character: There is no 0 in font nullfont!
Missing character: There is no 0 in font nullfont!
Missing character: There is no v in font nullfont!
Missing character: There is no a in font nullfont!
Missing character: There is no r in font nullfont!
Missing character: There is no i in font nullfont!
Missing character: There is no a in font nullfont!
Missing character: There is no b in font nullfont!
Missing character: There is no l in font nullfont!
Missing character: There is no e in font nullfont!
Missing character: There is no s in font nullfont!
Missing character: There is no , in font nullfont!
Missing character: There is no i in font nullfont!
Missing character: There is no n in font nullfont!
Missing character: There is no w in font nullfont!
Missing character: There is no h in font nullfont!
Missing character: There is no i in font nullfont!
Missing character: There is no c in font nullfont!
Missing character: There is no h in font nullfont!
Missing character: There is no 1 in font nullfont!
Missing character: There is no 0 in font nullfont!
Missing character: There is no % in font nullfont!
Missing character: There is no o in font nullfont!
Missing character: There is no f in font nullfont!
Missing character: There is no v in font nullfont!
Missing character: There is no a in font nullfont!
Missing character: There is no r in font nullfont!
Missing character: There is no i in font nullfont!
Missing character: There is no a in font nullfont!
Missing character: There is no b in font nullfont!
Missing character: There is no l in font nullfont!
Missing character: There is no e in font nullfont!
Missing character: There is no s in font nullfont!
Missing character: There is no a in font nullfont!
Missing character: There is no r in font nullfont!
Missing character: There is no e in font nullfont!
Missing character: There is no r in font nullfont!
Missing character: There is no e in font nullfont!
Missing character: There is no l in font nullfont!
Missing character: There is no e in font nullfont!
Missing character: There is no v in font nullfont!
Missing character: There is no a in font nullfont!
Missing character: There is no n in font nullfont!
Missing character: There is no t in font nullfont!
Missing character: There is no . in font nullfont!
Missing character: There is no M in font nullfont!
Missing character: There is no e in font nullfont!
Missing character: There is no t in font nullfont!
Missing character: There is no h in font nullfont!
Missing character: There is no o in font nullfont!
Missing character: There is no d in font nullfont!
Missing character: There is no T in font nullfont!
Missing character: There is no i in font nullfont!
Missing character: There is no m in font nullfont!
Missing character: There is no e in font nullfont!
Missing character: There is no ( in font nullfont!
Missing character: There is no s in font nullfont!
Missing character: There is no e in font nullfont!
Missing character: There is no c in font nullfont!
Missing character: There is no s in font nullfont!
Missing character: There is no ) in font nullfont!
Missing character: There is no C in font nullfont!
Missing character: There is no o in font nullfont!
Missing character: There is no r in font nullfont!
Missing character: There is no r in font nullfont!
Missing character: There is no e in font nullfont!
Missing character: There is no c in font nullfont!
Missing character: There is no t in font nullfont!
Missing character: There is no C in font nullfont!
Missing character: There is no o in font nullfont!
Missing character: There is no r in font nullfont!
Missing character: There is no r in font nullfont!
Missing character: There is no e in font nullfont!
Missing character: There is no c in font nullfont!
Missing character: There is no t in font nullfont!
Missing character: There is no A in font nullfont!
Missing character: There is no R in font nullfont!
Missing character: There is no I in font nullfont!
Missing character: There is no r in font nullfont!
Missing character: There is no e in font nullfont!
Missing character: There is no l in font nullfont!
Missing character: There is no e in font nullfont!
Missing character: There is no v in font nullfont!
Missing character: There is no a in font nullfont!
Missing character: There is no n in font nullfont!
Missing character: There is no t in font nullfont!
Missing character: There is no i in font nullfont!
Missing character: There is no r in font nullfont!
Missing character: There is no r in font nullfont!
Missing character: There is no e in font nullfont!
Missing character: There is no l in font nullfont!
Missing character: There is no e in font nullfont!
Missing character: There is no v in font nullfont!
Missing character: There is no a in font nullfont!
Missing character: There is no n in font nullfont!
Missing character: There is no t in font nullfont!
Missing character: There is no v in font nullfont!
Missing character: There is no a in font nullfont!
Missing character: There is no r in font nullfont!
Missing character: There is no i in font nullfont!
Missing character: There is no a in font nullfont!
Missing character: There is no b in font nullfont!
Missing character: There is no l in font nullfont!
Missing character: There is no e in font nullfont!
Missing character: There is no s in font nullfont!
Missing character: There is no v in font nullfont!
Missing character: There is no a in font nullfont!
Missing character: There is no r in font nullfont!
Missing character: There is no i in font nullfont!
Missing character: There is no a in font nullfont!
Missing character: There is no b in font nullfont!
Missing character: There is no l in font nullfont!
Missing character: There is no e in font nullfont!
Missing character: There is no s in font nullfont!
Missing character: There is no m in font nullfont!
Missing character: There is no c in font nullfont!
Missing character: There is no l in font nullfont!
Missing character: There is no u in font nullfont!
Missing character: There is no s in font nullfont!
Missing character: There is no t in font nullfont!
Missing character: There is no 1 in font nullfont!
Missing character: There is no 0 in font nullfont!
Missing character: There is no 0 in font nullfont!
Missing character: There is no [ in font nullfont!
Missing character: There is no 0 in font nullfont!
Missing character: There is no , in font nullfont!
Missing character: There is no 0 in font nullfont!
Missing character: There is no ] in font nullfont!
Missing character: There is no c in font nullfont!
Missing character: There is no l in font nullfont!
Missing character: There is no u in font nullfont!
Missing character: There is no s in font nullfont!
Missing character: There is no t in font nullfont!
Missing character: There is no v in font nullfont!
Missing character: There is no a in font nullfont!
Missing character: There is no r in font nullfont!
Missing character: There is no s in font nullfont!
Missing character: There is no e in font nullfont!
Missing character: There is no l in font nullfont!
Missing character: There is no 6 in font nullfont!
Missing character: There is no 4 in font nullfont!
Missing character: There is no 5 in font nullfont!
Missing character: There is no 9 in font nullfont!
Missing character: There is no . in font nullfont!
Missing character: There is no 8 in font nullfont!
Missing character: There is no 8 in font nullfont!
Missing character: There is no 0 in font nullfont!
Missing character: There is no . in font nullfont!
Missing character: There is no 1 in font nullfont!
Missing character: There is no 0 in font nullfont!
Missing character: There is no . in font nullfont!
Missing character: There is no 7 in font nullfont!
Missing character: There is no 7 in font nullfont!
Missing character: There is no 2 in font nullfont!
Missing character: There is no 0 in font nullfont!
Missing character: There is no S in font nullfont!
Missing character: There is no U in font nullfont!
Missing character: There is no G in font nullfont!
Missing character: There is no S in font nullfont!
Missing character: There is no 5 in font nullfont!
Missing character: There is no . in font nullfont!
Missing character: There is no 0 in font nullfont!
Missing character: There is no 2 in font nullfont!
Missing character: There is no [ in font nullfont!
Missing character: There is no 4 in font nullfont!
Missing character: There is no . in font nullfont!
Missing character: There is no 7 in font nullfont!
Missing character: There is no 6 in font nullfont!
Missing character: There is no , in font nullfont!
Missing character: There is no 5 in font nullfont!
Missing character: There is no . in font nullfont!
Missing character: There is no 2 in font nullfont!
Missing character: There is no 3 in font nullfont!
Missing character: There is no ] in font nullfont!
Missing character: There is no 1 in font nullfont!
Missing character: There is no 0 in font nullfont!
Missing character: There is no 0 in font nullfont!
Missing character: There is no . in font nullfont!
Missing character: There is no 1 in font nullfont!
Missing character: There is no 8 in font nullfont!
Missing character: There is no [ in font nullfont!
Missing character: There is no 0 in font nullfont!
Missing character: There is no . in font nullfont!
Missing character: There is no 1 in font nullfont!
Missing character: There is no 3 in font nullfont!
Missing character: There is no , in font nullfont!
Missing character: There is no 0 in font nullfont!
Missing character: There is no . in font nullfont!
Missing character: There is no 2 in font nullfont!
Missing character: There is no 1 in font nullfont!
Missing character: There is no ] in font nullfont!
Missing character: There is no S in font nullfont!
Missing character: There is no U in font nullfont!
Missing character: There is no G in font nullfont!
Missing character: There is no S in font nullfont!
Missing character: There is no V in font nullfont!
Missing character: There is no a in font nullfont!
Missing character: There is no r in font nullfont!
Missing character: There is no S in font nullfont!
Missing character: There is no e in font nullfont!
Missing character: There is no l in font nullfont!
Missing character: There is no 1 in font nullfont!
Missing character: There is no 9 in font nullfont!
Missing character: There is no . in font nullfont!
Missing character: There is no 7 in font nullfont!
Missing character: There is no [ in font nullfont!
Missing character: There is no 1 in font nullfont!
Missing character: There is no 9 in font nullfont!
Missing character: There is no . in font nullfont!
Missing character: There is no 5 in font nullfont!
Missing character: There is no , in font nullfont!
Missing character: There is no 1 in font nullfont!
Missing character: There is no 9 in font nullfont!
Missing character: There is no . in font nullfont!
Missing character: There is no 9 in font nullfont!
Missing character: There is no ] in font nullfont!
Missing character: There is no 1 in font nullfont!
Missing character: There is no [ in font nullfont!
Missing character: There is no 1 in font nullfont!
Missing character: There is no , in font nullfont!
Missing character: There is no 1 in font nullfont!
Missing character: There is no ] in font nullfont!
Missing character: There is no 1 in font nullfont!
Missing character: There is no [ in font nullfont!
Missing character: There is no 1 in font nullfont!
Missing character: There is no , in font nullfont!
Missing character: There is no 1 in font nullfont!
Missing character: There is no ] in font nullfont!
Missing character: There is no 1 in font nullfont!
Missing character: There is no [ in font nullfont!
Missing character: There is no 1 in font nullfont!
Missing character: There is no , in font nullfont!
Missing character: There is no 1 in font nullfont!
Missing character: There is no ] in font nullfont!
Missing character: There is no V in font nullfont!
Missing character: There is no a in font nullfont!
Missing character: There is no r in font nullfont!
Missing character: There is no S in font nullfont!
Missing character: There is no e in font nullfont!
Missing character: There is no l in font nullfont!
Missing character: There is no L in font nullfont!
Missing character: There is no C in font nullfont!
Missing character: There is no M in font nullfont!
Missing character: There is no 5 in font nullfont!
Missing character: There is no 2 in font nullfont!
Missing character: There is no 3 in font nullfont!
Missing character: There is no . in font nullfont!
Missing character: There is no 3 in font nullfont!
Missing character: There is no [ in font nullfont!
Missing character: There is no 5 in font nullfont!
Missing character: There is no 2 in font nullfont!
Missing character: There is no 1 in font nullfont!
Missing character: There is no . in font nullfont!
Missing character: There is no 3 in font nullfont!
Missing character: There is no , in font nullfont!
Missing character: There is no 5 in font nullfont!
Missing character: There is no 2 in font nullfont!
Missing character: There is no 7 in font nullfont!
Missing character: There is no . in font nullfont!
Missing character: There is no 7 in font nullfont!
Missing character: There is no ] in font nullfont!
Missing character: There is no 1 in font nullfont!
Missing character: There is no [ in font nullfont!
Missing character: There is no 1 in font nullfont!
Missing character: There is no , in font nullfont!
Missing character: There is no 1 in font nullfont!
Missing character: There is no ] in font nullfont!
Missing character: There is no 1 in font nullfont!
Missing character: There is no [ in font nullfont!
Missing character: There is no 1 in font nullfont!
Missing character: There is no , in font nullfont!
Missing character: There is no 1 in font nullfont!
Missing character: There is no ] in font nullfont!
Missing character: There is no 1 in font nullfont!
Missing character: There is no [ in font nullfont!
Missing character: There is no 1 in font nullfont!
Missing character: There is no , in font nullfont!
Missing character: There is no 1 in font nullfont!
Missing character: There is no ] in font nullfont!

! LaTeX Error: \begin{document} ended by \end{table}.

See the LaTeX manual or LaTeX Companion for explanation.
Type  H <return>  for immediate help.
 ...                                              
                                                  
l.80 \end{table}
                
Your command was ignored.
Type  I <command> <return>  to replace it with another command,
or  <return>  to continue without it.


! LaTeX Error: Environment table undefined.

See the LaTeX manual or LaTeX Companion for explanation.
Type  H <return>  for immediate help.
 ...                                              
                                                  
l.81 \begin{table}
                  [H]
Your command was ignored.
Type  I <command> <return>  to replace it with another command,
or  <return>  to continue without it.

Missing character: There is no [ in font nullfont!
Missing character: There is no H in font nullfont!
Missing character: There is no ] in font nullfont!

! LaTeX Error: \caption outside float.

See the LaTeX manual or LaTeX Companion for explanation.
Type  H <return>  for immediate help.
 ...                                              
                                                  
l.82 	\caption
              {High-dimensional simulation example where $100$ observations ...

You're in trouble here.  Try typing  <return>  to proceed.
If that doesn't work, type  X <return>  to quit.

Missing character: There is no H in font nullfont!
Missing character: There is no i in font nullfont!
Missing character: There is no g in font nullfont!
Missing character: There is no h in font nullfont!
Missing character: There is no - in font nullfont!
Missing character: There is no d in font nullfont!
Missing character: There is no i in font nullfont!
Missing character: There is no m in font nullfont!
Missing character: There is no e in font nullfont!
Missing character: There is no n in font nullfont!
Missing character: There is no s in font nullfont!
Missing character: There is no i in font nullfont!
Missing character: There is no o in font nullfont!
Missing character: There is no n in font nullfont!
Missing character: There is no a in font nullfont!
Missing character: There is no l in font nullfont!
Missing character: There is no s in font nullfont!
Missing character: There is no i in font nullfont!
Missing character: There is no m in font nullfont!
Missing character: There is no u in font nullfont!
Missing character: There is no l in font nullfont!
Missing character: There is no a in font nullfont!
Missing character: There is no t in font nullfont!
Missing character: There is no i in font nullfont!
Missing character: There is no o in font nullfont!
Missing character: There is no n in font nullfont!
Missing character: There is no e in font nullfont!
Missing character: There is no x in font nullfont!
Missing character: There is no a in font nullfont!
Missing character: There is no m in font nullfont!
Missing character: There is no p in font nullfont!
Missing character: There is no l in font nullfont!
Missing character: There is no e in font nullfont!
Missing character: There is no w in font nullfont!
Missing character: There is no h in font nullfont!
Missing character: There is no e in font nullfont!
Missing character: There is no r in font nullfont!
Missing character: There is no e in font nullfont!
Missing character: There is no o in font nullfont!
Missing character: There is no b in font nullfont!
Missing character: There is no s in font nullfont!
Missing character: There is no e in font nullfont!
Missing character: There is no r in font nullfont!
Missing character: There is no v in font nullfont!
Missing character: There is no a in font nullfont!
Missing character: There is no t in font nullfont!
Missing character: There is no i in font nullfont!
Missing character: There is no o in font nullfont!
Missing character: There is no n in font nullfont!
Missing character: There is no s in font nullfont!
Missing character: There is no a in font nullfont!
Missing character: There is no r in font nullfont!
Missing character: There is no e in font nullfont!
Missing character: There is no s in font nullfont!
Missing character: There is no i in font nullfont!
Missing character: There is no m in font nullfont!
Missing character: There is no u in font nullfont!
Missing character: There is no l in font nullfont!
Missing character: There is no a in font nullfont!
Missing character: There is no t in font nullfont!
Missing character: There is no e in font nullfont!
Missing character: There is no d in font nullfont!
Missing character: There is no f in font nullfont!
Missing character: There is no r in font nullfont!
Missing character: There is no o in font nullfont!
Missing character: There is no m in font nullfont!
Missing character: There is no a in font nullfont!
Missing character: There is no G in font nullfont!
Missing character: There is no a in font nullfont!
Missing character: There is no u in font nullfont!
Missing character: There is no s in font nullfont!
Missing character: There is no s in font nullfont!
Missing character: There is no i in font nullfont!
Missing character: There is no a in font nullfont!
Missing character: There is no n in font nullfont!
Missing character: There is no m in font nullfont!
Missing character: There is no i in font nullfont!
Missing character: There is no x in font nullfont!
Missing character: There is no t in font nullfont!
Missing character: There is no u in font nullfont!
Missing character: There is no r in font nullfont!
Missing character: There is no e in font nullfont!
Missing character: There is no d in font nullfont!
Missing character: There is no i in font nullfont!
Missing character: There is no s in font nullfont!
Missing character: There is no t in font nullfont!
Missing character: There is no r in font nullfont!
Missing character: There is no i in font nullfont!
Missing character: There is no b in font nullfont!
Missing character: There is no u in font nullfont!
Missing character: There is no t in font nullfont!
Missing character: There is no i in font nullfont!
Missing character: There is no o in font nullfont!
Missing character: There is no n in font nullfont!
Missing character: There is no w in font nullfont!
Missing character: There is no i in font nullfont!
Missing character: There is no t in font nullfont!
Missing character: There is no h in font nullfont!
Missing character: There is no c in font nullfont!
Missing character: There is no o in font nullfont!
Missing character: There is no m in font nullfont!
Missing character: There is no p in font nullfont!
Missing character: There is no o in font nullfont!
Missing character: There is no n in font nullfont!
Missing character: There is no e in font nullfont!
Missing character: There is no n in font nullfont!
Missing character: There is no t in font nullfont!
Missing character: There is no s in font nullfont!
Missing character: There is no a in font nullfont!
Missing character: There is no n in font nullfont!
Missing character: There is no d in font nullfont!
Missing character: There is no 2 in font nullfont!
Missing character: There is no 0 in font nullfont!
Missing character: There is no 0 in font nullfont!
Missing character: There is no v in font nullfont!
Missing character: There is no a in font nullfont!
Missing character: There is no r in font nullfont!
Missing character: There is no i in font nullfont!
Missing character: There is no a in font nullfont!
Missing character: There is no b in font nullfont!
Missing character: There is no l in font nullfont!
Missing character: There is no e in font nullfont!
Missing character: There is no s in font nullfont!
Missing character: There is no , in font nullfont!
Missing character: There is no i in font nullfont!
Missing character: There is no n in font nullfont!
Missing character: There is no w in font nullfont!
Missing character: There is no h in font nullfont!
Missing character: There is no i in font nullfont!
Missing character: There is no c in font nullfont!
Missing character: There is no h in font nullfont!
Missing character: There is no 5 in font nullfont!
Missing character: There is no % in font nullfont!
Missing character: There is no o in font nullfont!
Missing character: There is no f in font nullfont!
Missing character: There is no v in font nullfont!
Missing character: There is no a in font nullfont!
Missing character: There is no r in font nullfont!
Missing character: There is no i in font nullfont!
Missing character: There is no a in font nullfont!
Missing character: There is no b in font nullfont!
Missing character: There is no l in font nullfont!
Missing character: There is no e in font nullfont!
Missing character: There is no s in font nullfont!
Missing character: There is no a in font nullfont!
Missing character: There is no r in font nullfont!
Missing character: There is no e in font nullfont!
Missing character: There is no r in font nullfont!
Missing character: There is no e in font nullfont!
Missing character: There is no l in font nullfont!
Missing character: There is no e in font nullfont!
Missing character: There is no v in font nullfont!
Missing character: There is no a in font nullfont!
Missing character: There is no n in font nullfont!
Missing character: There is no t in font nullfont!
Missing character: There is no . in font nullfont!
Missing character: There is no M in font nullfont!
Missing character: There is no e in font nullfont!
Missing character: There is no t in font nullfont!
Missing character: There is no h in font nullfont!
Missing character: There is no o in font nullfont!
Missing character: There is no d in font nullfont!
Missing character: There is no T in font nullfont!
Missing character: There is no i in font nullfont!
Missing character: There is no m in font nullfont!
Missing character: There is no e in font nullfont!
Missing character: There is no ( in font nullfont!
Missing character: There is no s in font nullfont!
Missing character: There is no e in font nullfont!
Missing character: There is no c in font nullfont!
Missing character: There is no s in font nullfont!
Missing character: There is no ) in font nullfont!
Missing character: There is no C in font nullfont!
Missing character: There is no o in font nullfont!
Missing character: There is no r in font nullfont!
Missing character: There is no r in font nullfont!
Missing character: There is no e in font nullfont!
Missing character: There is no c in font nullfont!
Missing character: There is no t in font nullfont!
Missing character: There is no C in font nullfont!
Missing character: There is no o in font nullfont!
Missing character: There is no r in font nullfont!
Missing character: There is no r in font nullfont!
Missing character: There is no e in font nullfont!
Missing character: There is no c in font nullfont!
Missing character: There is no t in font nullfont!
Missing character: There is no A in font nullfont!
Missing character: There is no R in font nullfont!
Missing character: There is no I in font nullfont!
Missing character: There is no r in font nullfont!
Missing character: There is no e in font nullfont!
Missing character: There is no l in font nullfont!
Missing character: There is no e in font nullfont!
Missing character: There is no v in font nullfont!
Missing character: There is no a in font nullfont!
Missing character: There is no n in font nullfont!
Missing character: There is no t in font nullfont!
Missing character: There is no i in font nullfont!
Missing character: There is no r in font nullfont!
Missing character: There is no r in font nullfont!
Missing character: There is no e in font nullfont!
Missing character: There is no l in font nullfont!
Missing character: There is no e in font nullfont!
Missing character: There is no v in font nullfont!
Missing character: There is no a in font nullfont!
Missing character: There is no n in font nullfont!
Missing character: There is no t in font nullfont!
Missing character: There is no v in font nullfont!
Missing character: There is no a in font nullfont!
Missing character: There is no r in font nullfont!
Missing character: There is no i in font nullfont!
Missing character: There is no a in font nullfont!
Missing character: There is no b in font nullfont!
Missing character: There is no l in font nullfont!
Missing character: There is no e in font nullfont!
Missing character: There is no s in font nullfont!
Missing character: There is no v in font nullfont!
Missing character: There is no a in font nullfont!
Missing character: There is no r in font nullfont!
Missing character: There is no i in font nullfont!
Missing character: There is no a in font nullfont!
Missing character: There is no b in font nullfont!
Missing character: There is no l in font nullfont!
Missing character: There is no e in font nullfont!
Missing character: There is no s in font nullfont!
Missing character: There is no m in font nullfont!
Missing character: There is no c in font nullfont!
Missing character: There is no l in font nullfont!
Missing character: There is no u in font nullfont!
Missing character: There is no s in font nullfont!
Missing character: There is no t in font nullfont!
Missing character: There is no 1 in font nullfont!
Missing character: There is no 0 in font nullfont!
Missing character: There is no 0 in font nullfont!
Missing character: There is no [ in font nullfont!
Missing character: There is no 0 in font nullfont!
Missing character: There is no , in font nullfont!
Missing character: There is no 0 in font nullfont!
Missing character: There is no ] in font nullfont!
Missing character: There is no c in font nullfont!
Missing character: There is no l in font nullfont!
Missing character: There is no u in font nullfont!
Missing character: There is no s in font nullfont!
Missing character: There is no t in font nullfont!
Missing character: There is no v in font nullfont!
Missing character: There is no a in font nullfont!
Missing character: There is no r in font nullfont!
Missing character: There is no s in font nullfont!
Missing character: There is no e in font nullfont!
Missing character: There is no l in font nullfont!
Missing character: There is no 1 in font nullfont!
Missing character: There is no 7 in font nullfont!
Missing character: There is no 8 in font nullfont!
Missing character: There is no . in font nullfont!
Missing character: There is no 6 in font nullfont!
Missing character: There is no 6 in font nullfont!
Missing character: There is no 0 in font nullfont!
Missing character: There is no . in font nullfont!
Missing character: There is no 1 in font nullfont!
Missing character: There is no 0 in font nullfont!
Missing character: There is no . in font nullfont!
Missing character: There is no 0 in font nullfont!
Missing character: There is no 1 in font nullfont!
Missing character: There is no 0 in font nullfont!
Missing character: There is no S in font nullfont!
Missing character: There is no U in font nullfont!
Missing character: There is no G in font nullfont!
Missing character: There is no S in font nullfont!
Missing character: There is no 6 in font nullfont!
Missing character: There is no . in font nullfont!
Missing character: There is no 3 in font nullfont!
Missing character: There is no 0 in font nullfont!
Missing character: There is no [ in font nullfont!
Missing character: There is no 6 in font nullfont!
Missing character: There is no . in font nullfont!
Missing character: There is no 0 in font nullfont!
Missing character: There is no 7 in font nullfont!
Missing character: There is no , in font nullfont!
Missing character: There is no 1 in font nullfont!
Missing character: There is no 0 in font nullfont!
Missing character: There is no . in font nullfont!
Missing character: There is no 1 in font nullfont!
Missing character: There is no 1 in font nullfont!
Missing character: There is no ] in font nullfont!
Missing character: There is no 1 in font nullfont!
Missing character: There is no 0 in font nullfont!
Missing character: There is no 0 in font nullfont!
Missing character: There is no . in font nullfont!
Missing character: There is no 0 in font nullfont!
Missing character: There is no 4 in font nullfont!
Missing character: There is no [ in font nullfont!
Missing character: There is no 0 in font nullfont!
Missing character: There is no . in font nullfont!
Missing character: There is no 0 in font nullfont!
Missing character: There is no 2 in font nullfont!
Missing character: There is no , in font nullfont!
Missing character: There is no 0 in font nullfont!
Missing character: There is no . in font nullfont!
Missing character: There is no 0 in font nullfont!
Missing character: There is no 5 in font nullfont!
Missing character: There is no ] in font nullfont!
Missing character: There is no S in font nullfont!
Missing character: There is no U in font nullfont!
Missing character: There is no G in font nullfont!
Missing character: There is no S in font nullfont!
Missing character: There is no V in font nullfont!
Missing character: There is no a in font nullfont!
Missing character: There is no r in font nullfont!
Missing character: There is no S in font nullfont!
Missing character: There is no e in font nullfont!
Missing character: There is no l in font nullfont!
Missing character: There is no 1 in font nullfont!
Missing character: There is no 9 in font nullfont!
Missing character: There is no . in font nullfont!
Missing character: There is no 9 in font nullfont!
Missing character: There is no [ in font nullfont!
Missing character: There is no 1 in font nullfont!
Missing character: There is no 9 in font nullfont!
Missing character: There is no . in font nullfont!
Missing character: There is no 7 in font nullfont!
Missing character: There is no , in font nullfont!
Missing character: There is no 2 in font nullfont!
Missing character: There is no 0 in font nullfont!
Missing character: There is no . in font nullfont!
Missing character: There is no 5 in font nullfont!
Missing character: There is no ] in font nullfont!
Missing character: There is no 1 in font nullfont!
Missing character: There is no [ in font nullfont!
Missing character: There is no 1 in font nullfont!
Missing character: There is no , in font nullfont!
Missing character: There is no 1 in font nullfont!
Missing character: There is no ] in font nullfont!
Missing character: There is no 1 in font nullfont!
Missing character: There is no [ in font nullfont!
Missing character: There is no 1 in font nullfont!
Missing character: There is no , in font nullfont!
Missing character: There is no 1 in font nullfont!
Missing character: There is no ] in font nullfont!
Missing character: There is no 1 in font nullfont!
Missing character: There is no [ in font nullfont!
Missing character: There is no 1 in font nullfont!
Missing character: There is no , in font nullfont!
Missing character: There is no 1 in font nullfont!
Missing character: There is no ] in font nullfont!
Missing character: There is no V in font nullfont!
Missing character: There is no a in font nullfont!
Missing character: There is no r in font nullfont!
Missing character: There is no S in font nullfont!
Missing character: There is no e in font nullfont!
Missing character: There is no l in font nullfont!
Missing character: There is no L in font nullfont!
Missing character: There is no C in font nullfont!
Missing character: There is no M in font nullfont!
Missing character: There is no 9 in font nullfont!
Missing character: There is no 9 in font nullfont!
Missing character: There is no 6 in font nullfont!
Missing character: There is no . in font nullfont!
Missing character: There is no 8 in font nullfont!
Missing character: There is no [ in font nullfont!
Missing character: There is no 9 in font nullfont!
Missing character: There is no 5 in font nullfont!
Missing character: There is no 9 in font nullfont!
Missing character: There is no . in font nullfont!
Missing character: There is no 7 in font nullfont!
Missing character: There is no , in font nullfont!
Missing character: There is no 1 in font nullfont!
Missing character: There is no 0 in font nullfont!
Missing character: There is no 8 in font nullfont!
Missing character: There is no 4 in font nullfont!
Missing character: There is no . in font nullfont!
Missing character: There is no 3 in font nullfont!
Missing character: There is no ] in font nullfont!
Missing character: There is no 1 in font nullfont!
Missing character: There is no [ in font nullfont!
Missing character: There is no 1 in font nullfont!
Missing character: There is no , in font nullfont!
Missing character: There is no 1 in font nullfont!
Missing character: There is no ] in font nullfont!
Missing character: There is no 1 in font nullfont!
Missing character: There is no [ in font nullfont!
Missing character: There is no 1 in font nullfont!
Missing character: There is no , in font nullfont!
Missing character: There is no 1 in font nullfont!
Missing character: There is no ] in font nullfont!
Missing character: There is no 1 in font nullfont!
Missing character: There is no [ in font nullfont!
Missing character: There is no 1 in font nullfont!
Missing character: There is no , in font nullfont!
Missing character: There is no 1 in font nullfont!
Missing character: There is no ] in font nullfont!

! LaTeX Error: \begin{document} ended by \end{table}.

See the LaTeX manual or LaTeX Companion for explanation.
Type  H <return>  for immediate help.
 ...                                              
                                                  
l.102 \end{table}
                 
Your command was ignored.
Type  I <command> <return>  to replace it with another command,
or  <return>  to continue without it.

Missing character: There is no I in font nullfont!
Missing character: There is no t in font nullfont!
Missing character: There is no i in font nullfont!
Missing character: There is no s in font nullfont!
Missing character: There is no e in font nullfont!
Missing character: There is no v in font nullfont!
Missing character: There is no i in font nullfont!
Missing character: There is no d in font nullfont!
Missing character: There is no e in font nullfont!
Missing character: There is no n in font nullfont!
Missing character: There is no t in font nullfont!
Missing character: There is no t in font nullfont!
Missing character: There is no h in font nullfont!
Missing character: There is no a in font nullfont!
Missing character: There is no t in font nullfont!
Missing character: There is no m in font nullfont!
Missing character: There is no e in font nullfont!
Missing character: There is no t in font nullfont!
Missing character: There is no h in font nullfont!
Missing character: There is no o in font nullfont!
Missing character: There is no d in font nullfont!
Missing character: There is no s in font nullfont!
Missing character: There is no t in font nullfont!
Missing character: There is no h in font nullfont!
Missing character: There is no a in font nullfont!
Missing character: There is no t in font nullfont!
Missing character: There is no d in font nullfont!
Missing character: There is no o in font nullfont!
Missing character: There is no n in font nullfont!
Missing character: There is no o in font nullfont!
Missing character: There is no t in font nullfont!
Missing character: There is no p in font nullfont!
Missing character: There is no e in font nullfont!
Missing character: There is no r in font nullfont!
Missing character: There is no f in font nullfont!
Missing character: There is no o in font nullfont!
Missing character: There is no r in font nullfont!
Missing character: There is no m in font nullfont!
Missing character: There is no v in font nullfont!
Missing character: There is no a in font nullfont!
Missing character: There is no r in font nullfont!
Missing character: There is no i in font nullfont!
Missing character: There is no a in font nullfont!
Missing character: There is no b in font nullfont!
Missing character: There is no l in font nullfont!
Missing character: There is no e in font nullfont!
Missing character: There is no s in font nullfont!
Missing character: There is no e in font nullfont!
Missing character: There is no l in font nullfont!
Missing character: There is no e in font nullfont!
Missing character: There is no c in font nullfont!
Missing character: There is no t in font nullfont!
Missing character: There is no i in font nullfont!
Missing character: There is no o in font nullfont!
Missing character: There is no n in font nullfont!
Missing character: There is no s in font nullfont!
Missing character: There is no u in font nullfont!
Missing character: There is no c in font nullfont!
Missing character: There is no h in font nullfont!
Missing character: There is no a in font nullfont!
Missing character: There is no s in font nullfont!
Missing character: There is no m in font nullfont!
Missing character: There is no c in font nullfont!
Missing character: There is no l in font nullfont!
Missing character: There is no u in font nullfont!
Missing character: There is no s in font nullfont!
Missing character: There is no t in font nullfont!
Missing character: There is no a in font nullfont!
Missing character: There is no n in font nullfont!
Missing character: There is no d in font nullfont!
Missing character: There is no S in font nullfont!
Missing character: There is no U in font nullfont!
Missing character: There is no G in font nullfont!
Missing character: There is no S in font nullfont!
Missing character: There is no p in font nullfont!
Missing character: There is no e in font nullfont!
Missing character: There is no r in font nullfont!
Missing character: There is no f in font nullfont!
Missing character: There is no o in font nullfont!
Missing character: There is no r in font nullfont!
Missing character: There is no m in font nullfont!
Missing character: There is no p in font nullfont!
Missing character: There is no o in font nullfont!
Missing character: There is no o in font nullfont!
Missing character: There is no r in font nullfont!
Missing character: There is no l in font nullfont!
Missing character: There is no y in font nullfont!
Missing character: There is no w in font nullfont!
Missing character: There is no h in font nullfont!
Missing character: There is no e in font nullfont!
Missing character: There is no n in font nullfont!
Missing character: There is no t in font nullfont!
Missing character: There is no h in font nullfont!
Missing character: There is no e in font nullfont!
Missing character: There is no r in font nullfont!
Missing character: There is no e in font nullfont!
Missing character: There is no a in font nullfont!
Missing character: There is no r in font nullfont!
Missing character: There is no e in font nullfont!
Missing character: There is no m in font nullfont!
Missing character: There is no a in font nullfont!
Missing character: There is no n in font nullfont!
Missing character: There is no y in font nullfont!
Missing character: There is no i in font nullfont!
Missing character: There is no r in font nullfont!
Missing character: There is no r in font nullfont!
Missing character: There is no e in font nullfont!
Missing character: There is no l in font nullfont!
Missing character: There is no e in font nullfont!
Missing character: There is no v in font nullfont!
Missing character: There is no a in font nullfont!
Missing character: There is no n in font nullfont!
Missing character: There is no t in font nullfont!
Missing character: There is no v in font nullfont!
Missing character: There is no a in font nullfont!
Missing character: There is no r in font nullfont!
Missing character: There is no i in font nullfont!
Missing character: There is no a in font nullfont!
Missing character: There is no b in font nullfont!
Missing character: There is no l in font nullfont!
Missing character: There is no e in font nullfont!
Missing character: There is no s in font nullfont!
Missing character: There is no . in font nullfont!
Missing character: There is no T in font nullfont!
Missing character: There is no h in font nullfont!
Missing character: There is no e in font nullfont!
Missing character: There is no p in font nullfont!
Missing character: There is no e in font nullfont!
Missing character: There is no r in font nullfont!
Missing character: There is no f in font nullfont!
Missing character: There is no o in font nullfont!
Missing character: There is no r in font nullfont!
Missing character: There is no m in font nullfont!
Missing character: There is no a in font nullfont!
Missing character: There is no n in font nullfont!
Missing character: There is no c in font nullfont!
Missing character: There is no e in font nullfont!
Missing character: There is no o in font nullfont!
Missing character: There is no f in font nullfont!
Missing character: There is no c in font nullfont!
Missing character: There is no l in font nullfont!
Missing character: There is no u in font nullfont!
Missing character: There is no s in font nullfont!
Missing character: There is no t in font nullfont!
Missing character: There is no v in font nullfont!
Missing character: There is no a in font nullfont!
Missing character: There is no r in font nullfont!
Missing character: There is no s in font nullfont!
Missing character: There is no e in font nullfont!
Missing character: There is no l in font nullfont!
Missing character: There is no h in font nullfont!
Missing character: There is no e in font nullfont!
Missing character: There is no r in font nullfont!
Missing character: There is no e in font nullfont!
Missing character: There is no s in font nullfont!
Missing character: There is no e in font nullfont!
Missing character: There is no e in font nullfont!
Missing character: There is no m in font nullfont!
Missing character: There is no s in font nullfont!
Missing character: There is no v in font nullfont!
Missing character: There is no o in font nullfont!
Missing character: There is no l in font nullfont!
Missing character: There is no a in font nullfont!
Missing character: There is no t in font nullfont!
Missing character: There is no i in font nullfont!
Missing character: There is no l in font nullfont!
Missing character: There is no e in font nullfont!
Missing character: There is no a in font nullfont!
Missing character: There is no n in font nullfont!
Missing character: There is no d in font nullfont!
Missing character: There is no p in font nullfont!
Missing character: There is no e in font nullfont!
Missing character: There is no r in font nullfont!
Missing character: There is no f in font nullfont!
Missing character: There is no o in font nullfont!
Missing character: There is no r in font nullfont!
Missing character: There is no m in font nullfont!
Missing character: There is no s in font nullfont!
Missing character: There is no p in font nullfont!
Missing character: There is no o in font nullfont!
Missing character: There is no o in font nullfont!
Missing character: There is no r in font nullfont!
Missing character: There is no l in font nullfont!
Missing character: There is no y in font nullfont!
Missing character: There is no a in font nullfont!
Missing character: There is no t in font nullfont!
Missing character: There is no c in font nullfont!
Missing character: There is no o in font nullfont!
Missing character: There is no r in font nullfont!
Missing character: There is no r in font nullfont!
Missing character: There is no e in font nullfont!
Missing character: There is no c in font nullfont!
Missing character: There is no t in font nullfont!
Missing character: There is no l in font nullfont!
Missing character: There is no y in font nullfont!
Missing character: There is no s in font nullfont!
Missing character: There is no e in font nullfont!
Missing character: There is no l in font nullfont!
Missing character: There is no e in font nullfont!
Missing character: There is no c in font nullfont!
Missing character: There is no t in font nullfont!
Missing character: There is no i in font nullfont!
Missing character: There is no n in font nullfont!
Missing character: There is no g in font nullfont!
Missing character: There is no r in font nullfont!
Missing character: There is no e in font nullfont!
Missing character: There is no l in font nullfont!
Missing character: There is no e in font nullfont!
Missing character: There is no v in font nullfont!
Missing character: There is no a in font nullfont!
Missing character: There is no n in font nullfont!
Missing character: There is no t in font nullfont!
Missing character: There is no f in font nullfont!
Missing character: There is no e in font nullfont!
Missing character: There is no a in font nullfont!
Missing character: There is no t in font nullfont!
Missing character: There is no u in font nullfont!
Missing character: There is no r in font nullfont!
Missing character: There is no e in font nullfont!
Missing character: There is no s in font nullfont!
Missing character: There is no . in font nullfont!
Missing character: There is no V in font nullfont!
Missing character: There is no a in font nullfont!
Missing character: There is no r in font nullfont!
Missing character: There is no S in font nullfont!
Missing character: There is no e in font nullfont!
Missing character: There is no l in font nullfont!
Missing character: There is no L in font nullfont!
Missing character: There is no C in font nullfont!
Missing character: There is no M in font nullfont!
Missing character: There is no a in font nullfont!
Missing character: There is no n in font nullfont!
Missing character: There is no d in font nullfont!
Missing character: There is no S in font nullfont!
Missing character: There is no U in font nullfont!
Missing character: There is no G in font nullfont!
Missing character: There is no S in font nullfont!
Missing character: There is no V in font nullfont!
Missing character: There is no a in font nullfont!
Missing character: There is no r in font nullfont!
Missing character: There is no S in font nullfont!
Missing character: There is no e in font nullfont!
Missing character: There is no l in font nullfont!
Missing character: There is no a in font nullfont!
Missing character: There is no r in font nullfont!
Missing character: There is no e in font nullfont!
Missing character: There is no c in font nullfont!
Missing character: There is no o in font nullfont!
Missing character: There is no m in font nullfont!
Missing character: There is no p in font nullfont!
Missing character: There is no e in font nullfont!
Missing character: There is no t in font nullfont!
Missing character: There is no i in font nullfont!
Missing character: There is no t in font nullfont!
Missing character: There is no i in font nullfont!
Missing character: There is no v in font nullfont!
Missing character: There is no e in font nullfont!
Missing character: There is no i in font nullfont!
Missing character: There is no n in font nullfont!
Missing character: There is no t in font nullfont!
Missing character: There is no e in font nullfont!
Missing character: There is no r in font nullfont!
Missing character: There is no m in font nullfont!
Missing character: There is no s in font nullfont!
Missing character: There is no v in font nullfont!
Missing character: There is no a in font nullfont!
Missing character: There is no r in font nullfont!
Missing character: There is no i in font nullfont!
Missing character: There is no a in font nullfont!
Missing character: There is no b in font nullfont!
Missing character: There is no l in font nullfont!
Missing character: There is no e in font nullfont!
Missing character: There is no s in font nullfont!
Missing character: There is no e in font nullfont!
Missing character: There is no l in font nullfont!
Missing character: There is no e in font nullfont!
Missing character: There is no c in font nullfont!
Missing character: There is no t in font nullfont!
Missing character: There is no i in font nullfont!
Missing character: There is no o in font nullfont!
Missing character: There is no n in font nullfont!
Missing character: There is no a in font nullfont!
Missing character: There is no n in font nullfont!
Missing character: There is no d in font nullfont!
Missing character: There is no c in font nullfont!
Missing character: There is no l in font nullfont!
Missing character: There is no u in font nullfont!
Missing character: There is no s in font nullfont!
Missing character: There is no t in font nullfont!
Missing character: There is no e in font nullfont!
Missing character: There is no r in font nullfont!
Missing character: There is no i in font nullfont!
Missing character: There is no n in font nullfont!
Missing character: There is no g in font nullfont!
Missing character: There is no . in font nullfont!
Missing character: There is no H in font nullfont!
Missing character: There is no o in font nullfont!
Missing character: There is no w in font nullfont!
Missing character: There is no e in font nullfont!
Missing character: There is no v in font nullfont!
Missing character: There is no e in font nullfont!
Missing character: There is no r in font nullfont!
Missing character: There is no , in font nullfont!
Missing character: There is no V in font nullfont!
Missing character: There is no a in font nullfont!
Missing character: There is no r in font nullfont!
Missing character: There is no S in font nullfont!
Missing character: There is no e in font nullfont!
Missing character: There is no l in font nullfont!
Missing character: There is no L in font nullfont!
Missing character: There is no C in font nullfont!
Missing character: There is no M in font nullfont!
Missing character: There is no r in font nullfont!
Missing character: There is no e in font nullfont!
Missing character: There is no q in font nullfont!
Missing character: There is no u in font nullfont!
Missing character: There is no i in font nullfont!
Missing character: There is no r in font nullfont!
Missing character: There is no e in font nullfont!
Missing character: There is no s in font nullfont!
Missing character: There is no a in font nullfont!
Missing character: There is no n in font nullfont!
Missing character: There is no e in font nullfont!
Missing character: There is no x in font nullfont!
Missing character: There is no h in font nullfont!
Missing character: There is no a in font nullfont!
Missing character: There is no u in font nullfont!
Missing character: There is no s in font nullfont!
Missing character: There is no t in font nullfont!
Missing character: There is no i in font nullfont!
Missing character: There is no v in font nullfont!
Missing character: There is no e in font nullfont!
Missing character: There is no s in font nullfont!
Missing character: There is no e in font nullfont!
Missing character: There is no a in font nullfont!
Missing character: There is no r in font nullfont!
Missing character: There is no c in font nullfont!
Missing character: There is no h in font nullfont!
Missing character: There is no o in font nullfont!
Missing character: There is no v in font nullfont!
Missing character: There is no e in font nullfont!
Missing character: There is no r in font nullfont!
Missing character: There is no t in font nullfont!
Missing character: There is no h in font nullfont!
Missing character: There is no e in font nullfont!
Missing character: There is no n in font nullfont!
Missing character: There is no u in font nullfont!
Missing character: There is no m in font nullfont!
Missing character: There is no b in font nullfont!
Missing character: There is no e in font nullfont!
Missing character: There is no r in font nullfont!
Missing character: There is no o in font nullfont!
Missing character: There is no f in font nullfont!
Missing character: There is no c in font nullfont!
Missing character: There is no l in font nullfont!
Missing character: There is no u in font nullfont!
Missing character: There is no s in font nullfont!
Missing character: There is no t in font nullfont!
Missing character: There is no e in font nullfont!
Missing character: There is no r in font nullfont!
Missing character: There is no s in font nullfont!
Missing character: There is no , in font nullfont!
Missing character: There is no w in font nullfont!
Missing character: There is no h in font nullfont!
Missing character: There is no i in font nullfont!
Missing character: There is no c in font nullfont!
Missing character: There is no h in font nullfont!
Missing character: There is no m in font nullfont!
Missing character: There is no a in font nullfont!
Missing character: There is no k in font nullfont!
Missing character: There is no e in font nullfont!
Missing character: There is no s in font nullfont!
Missing character: There is no t in font nullfont!
Missing character: There is no h in font nullfont!
Missing character: There is no i in font nullfont!
Missing character: There is no s in font nullfont!
Missing character: There is no m in font nullfont!
Missing character: There is no e in font nullfont!
Missing character: There is no t in font nullfont!
Missing character: There is no h in font nullfont!
Missing character: There is no o in font nullfont!
Missing character: There is no d in font nullfont!
Missing character: There is no c in font nullfont!
Missing character: There is no o in font nullfont!
Missing character: There is no m in font nullfont!
Missing character: There is no p in font nullfont!
Missing character: There is no u in font nullfont!
Missing character: There is no t in font nullfont!
Missing character: There is no a in font nullfont!
Missing character: There is no t in font nullfont!
Missing character: There is no i in font nullfont!
Missing character: There is no o in font nullfont!
Missing character: There is no n in font nullfont!
Missing character: There is no a in font nullfont!
Missing character: There is no l in font nullfont!
Missing character: There is no l in font nullfont!
Missing character: There is no y in font nullfont!
Missing character: There is no c in font nullfont!
Missing character: There is no o in font nullfont!
Missing character: There is no s in font nullfont!
Missing character: There is no t in font nullfont!
Missing character: There is no l in font nullfont!
Missing character: There is no y in font nullfont!
Missing character: There is no t in font nullfont!
Missing character: There is no o in font nullfont!
Missing character: There is no a in font nullfont!
Missing character: There is no p in font nullfont!
Missing character: There is no p in font nullfont!
Missing character: There is no l in font nullfont!
Missing character: There is no y in font nullfont!
Missing character: There is no w in font nullfont!
Missing character: There is no h in font nullfont!
Missing character: There is no e in font nullfont!
Missing character: There is no n in font nullfont!
Missing character: There is no t in font nullfont!
Missing character: There is no h in font nullfont!
Missing character: There is no e in font nullfont!
Missing character: There is no n in font nullfont!
Missing character: There is no u in font nullfont!
Missing character: There is no m in font nullfont!
Missing character: There is no b in font nullfont!
Missing character: There is no e in font nullfont!
Missing character: There is no r in font nullfont!
Missing character: There is no o in font nullfont!
Missing character: There is no f in font nullfont!
Missing character: There is no c in font nullfont!
Missing character: There is no l in font nullfont!
Missing character: There is no u in font nullfont!
Missing character: There is no s in font nullfont!
Missing character: There is no t in font nullfont!
Missing character: There is no e in font nullfont!
Missing character: There is no r in font nullfont!
Missing character: There is no s in font nullfont!
Missing character: There is no i in font nullfont!
Missing character: There is no s in font nullfont!
Missing character: There is no n in font nullfont!
Missing character: There is no o in font nullfont!
Missing character: There is no t in font nullfont!
Missing character: There is no k in font nullfont!
Missing character: There is no n in font nullfont!
Missing character: There is no o in font nullfont!
Missing character: There is no w in font nullfont!
Missing character: There is no n in font nullfont!
Missing character: There is no . in font nullfont!
Missing character: There is no S in font nullfont!
Missing character: There is no U in font nullfont!
Missing character: There is no G in font nullfont!
Missing character: There is no S in font nullfont!
Missing character: There is no V in font nullfont!
Missing character: There is no a in font nullfont!
Missing character: There is no r in font nullfont!
Missing character: There is no S in font nullfont!
Missing character: There is no e in font nullfont!
Missing character: There is no l in font nullfont!
Missing character: There is no o in font nullfont!
Missing character: There is no u in font nullfont!
Missing character: There is no t in font nullfont!
Missing character: There is no p in font nullfont!
Missing character: There is no e in font nullfont!
Missing character: There is no r in font nullfont!
Missing character: There is no f in font nullfont!
Missing character: There is no o in font nullfont!
Missing character: There is no r in font nullfont!
Missing character: There is no m in font nullfont!
Missing character: There is no s in font nullfont!
Missing character: There is no a in font nullfont!
Missing character: There is no l in font nullfont!
Missing character: There is no l in font nullfont!
Missing character: There is no v in font nullfont!
Missing character: There is no a in font nullfont!
Missing character: There is no r in font nullfont!
Missing character: There is no i in font nullfont!
Missing character: There is no a in font nullfont!
Missing character: There is no b in font nullfont!
Missing character: There is no l in font nullfont!
Missing character: There is no e in font nullfont!
Missing character: There is no s in font nullfont!
Missing character: There is no e in font nullfont!
Missing character: There is no l in font nullfont!
Missing character: There is no e in font nullfont!
Missing character: There is no c in font nullfont!
Missing character: There is no t in font nullfont!
Missing character: There is no i in font nullfont!
Missing character: There is no o in font nullfont!
Missing character: There is no n in font nullfont!
Missing character: There is no a in font nullfont!
Missing character: There is no n in font nullfont!
Missing character: There is no d in font nullfont!
Missing character: There is no c in font nullfont!
Missing character: There is no l in font nullfont!
Missing character: There is no u in font nullfont!
Missing character: There is no s in font nullfont!
Missing character: There is no t in font nullfont!
Missing character: There is no e in font nullfont!
Missing character: There is no r in font nullfont!
Missing character: There is no i in font nullfont!
Missing character: There is no n in font nullfont!
Missing character: There is no g in font nullfont!
Missing character: There is no m in font nullfont!
Missing character: There is no e in font nullfont!
Missing character: There is no t in font nullfont!
Missing character: There is no h in font nullfont!
Missing character: There is no o in font nullfont!
Missing character: There is no d in font nullfont!
Missing character: There is no s in font nullfont!
Missing character: There is no i in font nullfont!
Missing character: There is no n in font nullfont!
Missing character: There is no t in font nullfont!
Missing character: There is no e in font nullfont!
Missing character: There is no r in font nullfont!
Missing character: There is no m in font nullfont!
Missing character: There is no s in font nullfont!
Missing character: There is no o in font nullfont!
Missing character: There is no f in font nullfont!
Missing character: There is no s in font nullfont!
Missing character: There is no p in font nullfont!
Missing character: There is no e in font nullfont!
Missing character: There is no e in font nullfont!
Missing character: There is no d in font nullfont!
Missing character: There is no , in font nullfont!
Missing character: There is no w in font nullfont!
Missing character: There is no h in font nullfont!
Missing character: There is no i in font nullfont!
Missing character: There is no l in font nullfont!
Missing character: There is no e in font nullfont!
Missing character: There is no a in font nullfont!
Missing character: There is no l in font nullfont!
Missing character: There is no s in font nullfont!
Missing character: There is no o in font nullfont!
Missing character: There is no a in font nullfont!
Missing character: There is no u in font nullfont!
Missing character: There is no t in font nullfont!
Missing character: There is no o in font nullfont!
Missing character: There is no m in font nullfont!
Missing character: There is no a in font nullfont!
Missing character: There is no t in font nullfont!
Missing character: There is no i in font nullfont!
Missing character: There is no c in font nullfont!
Missing character: There is no a in font nullfont!
Missing character: There is no l in font nullfont!
Missing character: There is no l in font nullfont!
Missing character: There is no y in font nullfont!
Missing character: There is no i in font nullfont!
Missing character: There is no n in font nullfont!
Missing character: There is no f in font nullfont!
Missing character: There is no e in font nullfont!
Missing character: There is no r in font nullfont!
Missing character: There is no r in font nullfont!
Missing character: There is no i in font nullfont!
Missing character: There is no n in font nullfont!
Missing character: There is no g in font nullfont!
Missing character: There is no t in font nullfont!
Missing character: There is no h in font nullfont!
Missing character: There is no e in font nullfont!
Missing character: There is no n in font nullfont!
Missing character: There is no u in font nullfont!
Missing character: There is no m in font nullfont!
Missing character: There is no b in font nullfont!
Missing character: There is no e in font nullfont!
Missing character: There is no r in font nullfont!
Missing character: There is no o in font nullfont!
Missing character: There is no f in font nullfont!
Missing character: There is no c in font nullfont!
Missing character: There is no l in font nullfont!
Missing character: There is no u in font nullfont!
Missing character: There is no s in font nullfont!
Missing character: There is no t in font nullfont!
Missing character: There is no e in font nullfont!
Missing character: There is no r in font nullfont!
Missing character: There is no s in font nullfont!
Missing character: There is no i in font nullfont!
Missing character: There is no n in font nullfont!
Missing character: There is no t in font nullfont!
Missing character: There is no h in font nullfont!
Missing character: There is no e in font nullfont!
Missing character: There is no d in font nullfont!
Missing character: There is no a in font nullfont!
Missing character: There is no t in font nullfont!
Missing character: There is no a in font nullfont!
Missing character: There is no . in font nullfont!
Missing character: There is no W in font nullfont!
Missing character: There is no e in font nullfont!
Missing character: There is no p in font nullfont!
Missing character: There is no r in font nullfont!
Missing character: There is no o in font nullfont!
Missing character: There is no c in font nullfont!
Missing character: There is no e in font nullfont!
Missing character: There is no e in font nullfont!
Missing character: There is no d in font nullfont!
Missing character: There is no t in font nullfont!
Missing character: There is no o in font nullfont!
Missing character: There is no e in font nullfont!
Missing character: There is no v in font nullfont!
Missing character: There is no a in font nullfont!
Missing character: There is no l in font nullfont!
Missing character: There is no u in font nullfont!
Missing character: There is no a in font nullfont!
Missing character: There is no t in font nullfont!
Missing character: There is no e in font nullfont!
Missing character: There is no t in font nullfont!
Missing character: There is no h in font nullfont!
Missing character: There is no e in font nullfont!
Missing character: There is no p in font nullfont!
Missing character: There is no e in font nullfont!
Missing character: There is no r in font nullfont!
Missing character: There is no f in font nullfont!
Missing character: There is no o in font nullfont!
Missing character: There is no r in font nullfont!
Missing character: There is no m in font nullfont!
Missing character: There is no a in font nullfont!
Missing character: There is no n in font nullfont!
Missing character: There is no c in font nullfont!
Missing character: There is no e in font nullfont!
Missing character: There is no o in font nullfont!
Missing character: There is no f in font nullfont!
Missing character: There is no S in font nullfont!
Missing character: There is no U in font nullfont!
Missing character: There is no G in font nullfont!
Missing character: There is no S in font nullfont!
Missing character: There is no V in font nullfont!
Missing character: There is no a in font nullfont!
Missing character: There is no r in font nullfont!
Missing character: There is no S in font nullfont!
Missing character: There is no e in font nullfont!
Missing character: There is no l in font nullfont!
Missing character: There is no o in font nullfont!
Missing character: There is no n in font nullfont!
Missing character: There is no l in font nullfont!
Missing character: There is no a in font nullfont!
Missing character: There is no r in font nullfont!
Missing character: There is no g in font nullfont!
Missing character: There is no e in font nullfont!
Missing character: There is no s in font nullfont!
Missing character: There is no i in font nullfont!
Missing character: There is no m in font nullfont!
Missing character: There is no u in font nullfont!
Missing character: There is no l in font nullfont!
Missing character: There is no a in font nullfont!
Missing character: There is no t in font nullfont!
Missing character: There is no e in font nullfont!
Missing character: There is no d in font nullfont!
Missing character: There is no d in font nullfont!
Missing character: There is no a in font nullfont!
Missing character: There is no t in font nullfont!
Missing character: There is no a in font nullfont!
Missing character: There is no s in font nullfont!
Missing character: There is no e in font nullfont!
Missing character: There is no t in font nullfont!
Missing character: There is no s in font nullfont!
Missing character: There is no . in font nullfont!
! Undefined control sequence.
l.104 \subsubsection
                    {Increasing the number of observations}
The control sequence at the end of the top line
of your error message was never \def'ed. If you have
misspelled it (e.g., `\hobx'), type `I' and the correct
spelling (e.g., `I\hbox'). Otherwise just continue,
and I'll forget about whatever was undefined.

Missing character: There is no I in font nullfont!
Missing character: There is no n in font nullfont!
Missing character: There is no c in font nullfont!
Missing character: There is no r in font nullfont!
Missing character: There is no e in font nullfont!
Missing character: There is no a in font nullfont!
Missing character: There is no s in font nullfont!
Missing character: There is no i in font nullfont!
Missing character: There is no n in font nullfont!
Missing character: There is no g in font nullfont!
Missing character: There is no t in font nullfont!
Missing character: There is no h in font nullfont!
Missing character: There is no e in font nullfont!
Missing character: There is no n in font nullfont!
Missing character: There is no u in font nullfont!
Missing character: There is no m in font nullfont!
Missing character: There is no b in font nullfont!
Missing character: There is no e in font nullfont!
Missing character: There is no r in font nullfont!
Missing character: There is no o in font nullfont!
Missing character: There is no f in font nullfont!
Missing character: There is no o in font nullfont!
Missing character: There is no b in font nullfont!
Missing character: There is no s in font nullfont!
Missing character: There is no e in font nullfont!
Missing character: There is no r in font nullfont!
Missing character: There is no v in font nullfont!
Missing character: There is no a in font nullfont!
Missing character: There is no t in font nullfont!
Missing character: There is no i in font nullfont!
Missing character: There is no o in font nullfont!
Missing character: There is no n in font nullfont!
Missing character: There is no s in font nullfont!
Missing character: There is no W in font nullfont!
Missing character: There is no e in font nullfont!
Missing character: There is no s in font nullfont!
Missing character: There is no i in font nullfont!
Missing character: There is no m in font nullfont!
Missing character: There is no u in font nullfont!
Missing character: There is no l in font nullfont!
Missing character: There is no a in font nullfont!
Missing character: There is no t in font nullfont!
Missing character: There is no e in font nullfont!
Missing character: There is no t in font nullfont!
Missing character: There is no h in font nullfont!
Missing character: There is no e in font nullfont!
Missing character: There is no s in font nullfont!
Missing character: There is no a in font nullfont!
Missing character: There is no m in font nullfont!
Missing character: There is no e in font nullfont!
Missing character: There is no d in font nullfont!
Missing character: There is no i in font nullfont!
Missing character: There is no s in font nullfont!
Missing character: There is no t in font nullfont!
Missing character: There is no r in font nullfont!
Missing character: There is no i in font nullfont!
Missing character: There is no b in font nullfont!
Missing character: There is no u in font nullfont!
Missing character: There is no t in font nullfont!
Missing character: There is no i in font nullfont!
Missing character: There is no o in font nullfont!
Missing character: There is no n in font nullfont!
Missing character: There is no a in font nullfont!
Missing character: There is no s in font nullfont!
Missing character: There is no b in font nullfont!
Missing character: There is no e in font nullfont!
Missing character: There is no f in font nullfont!
Missing character: There is no o in font nullfont!
Missing character: There is no r in font nullfont!
Missing character: There is no e in font nullfont!
Missing character: There is no , in font nullfont!
Missing character: There is no b in font nullfont!
Missing character: There is no u in font nullfont!
Missing character: There is no t in font nullfont!
Missing character: There is no i in font nullfont!
Missing character: There is no n in font nullfont!
Missing character: There is no s in font nullfont!
Missing character: There is no t in font nullfont!
Missing character: There is no e in font nullfont!
Missing character: There is no a in font nullfont!
Missing character: There is no d in font nullfont!
Missing character: There is no s in font nullfont!
Missing character: There is no a in font nullfont!
Missing character: There is no m in font nullfont!
Missing character: There is no p in font nullfont!
Missing character: There is no l in font nullfont!
Missing character: There is no e in font nullfont!
Missing character: There is no o in font nullfont!
Missing character: There is no b in font nullfont!
Missing character: There is no s in font nullfont!
Missing character: There is no e in font nullfont!
Missing character: There is no r in font nullfont!
Missing character: There is no v in font nullfont!
Missing character: There is no a in font nullfont!
Missing character: There is no t in font nullfont!
Missing character: There is no i in font nullfont!
Missing character: There is no o in font nullfont!
Missing character: There is no n in font nullfont!
Missing character: There is no s in font nullfont!
Missing character: There is no a in font nullfont!
Missing character: There is no n in font nullfont!
Missing character: There is no d in font nullfont!
Missing character: There is no o in font nullfont!
Missing character: There is no n in font nullfont!
Missing character: There is no l in font nullfont!
Missing character: There is no y in font nullfont!
Missing character: There is no v in font nullfont!
Missing character: There is no a in font nullfont!
Missing character: There is no r in font nullfont!
Missing character: There is no i in font nullfont!
Missing character: There is no a in font nullfont!
Missing character: There is no b in font nullfont!
Missing character: There is no l in font nullfont!
Missing character: There is no e in font nullfont!
Missing character: There is no s in font nullfont!
Missing character: There is no a in font nullfont!
Missing character: There is no n in font nullfont!
Missing character: There is no d in font nullfont!
Missing character: There is no t in font nullfont!
Missing character: There is no h in font nullfont!
Missing character: There is no e in font nullfont!
Missing character: There is no i in font nullfont!
Missing character: There is no r in font nullfont!
Missing character: There is no r in font nullfont!
Missing character: There is no e in font nullfont!
Missing character: There is no l in font nullfont!
Missing character: There is no e in font nullfont!
Missing character: There is no v in font nullfont!
Missing character: There is no a in font nullfont!
Missing character: There is no n in font nullfont!
Missing character: There is no t in font nullfont!
Missing character: There is no v in font nullfont!
Missing character: There is no a in font nullfont!
Missing character: There is no r in font nullfont!
Missing character: There is no i in font nullfont!
Missing character: There is no a in font nullfont!
Missing character: There is no b in font nullfont!
Missing character: There is no l in font nullfont!
Missing character: There is no e in font nullfont!
Missing character: There is no a in font nullfont!
Missing character: There is no r in font nullfont!
Missing character: There is no e in font nullfont!
Missing character: There is no s in font nullfont!
Missing character: There is no i in font nullfont!
Missing character: There is no m in font nullfont!
Missing character: There is no u in font nullfont!
Missing character: There is no l in font nullfont!
Missing character: There is no a in font nullfont!
Missing character: There is no t in font nullfont!
Missing character: There is no e in font nullfont!
Missing character: There is no d in font nullfont!
Missing character: There is no f in font nullfont!
Missing character: There is no r in font nullfont!
Missing character: There is no o in font nullfont!
Missing character: There is no m in font nullfont!
Missing character: There is no a in font nullfont!
Missing character: There is no s in font nullfont!
Missing character: There is no t in font nullfont!
Missing character: There is no a in font nullfont!
Missing character: There is no n in font nullfont!
Missing character: There is no d in font nullfont!
Missing character: There is no a in font nullfont!
Missing character: There is no r in font nullfont!
Missing character: There is no d in font nullfont!
Missing character: There is no G in font nullfont!
Missing character: There is no a in font nullfont!
Missing character: There is no u in font nullfont!
Missing character: There is no s in font nullfont!
Missing character: There is no s in font nullfont!
Missing character: There is no i in font nullfont!
Missing character: There is no a in font nullfont!
Missing character: There is no n in font nullfont!
Missing character: There is no d in font nullfont!
Missing character: There is no i in font nullfont!
Missing character: There is no s in font nullfont!
Missing character: There is no t in font nullfont!
Missing character: There is no r in font nullfont!
Missing character: There is no i in font nullfont!
Missing character: There is no b in font nullfont!
Missing character: There is no u in font nullfont!
Missing character: There is no t in font nullfont!
Missing character: There is no i in font nullfont!
Missing character: There is no o in font nullfont!
Missing character: There is no n in font nullfont!
Missing character: There is no . in font nullfont!
Missing character: There is no A in font nullfont!
Missing character: There is no l in font nullfont!
Missing character: There is no l in font nullfont!
Missing character: There is no p in font nullfont!
Missing character: There is no r in font nullfont!
Missing character: There is no i in font nullfont!
Missing character: There is no o in font nullfont!
Missing character: There is no r in font nullfont!
Missing character: There is no s in font nullfont!
Missing character: There is no a in font nullfont!
Missing character: There is no r in font nullfont!
Missing character: There is no e in font nullfont!
Missing character: There is no t in font nullfont!
Missing character: There is no h in font nullfont!
Missing character: There is no e in font nullfont!
Missing character: There is no s in font nullfont!
Missing character: There is no a in font nullfont!
Missing character: There is no m in font nullfont!
Missing character: There is no e in font nullfont!
Missing character: There is no a in font nullfont!
Missing character: There is no s in font nullfont!
Missing character: There is no i in font nullfont!
Missing character: There is no n in font nullfont!
Missing character: There is no t in font nullfont!
Missing character: There is no h in font nullfont!
Missing character: There is no e in font nullfont!
Missing character: There is no p in font nullfont!
Missing character: There is no r in font nullfont!
Missing character: There is no e in font nullfont!
Missing character: There is no v in font nullfont!
Missing character: There is no i in font nullfont!
Missing character: There is no o in font nullfont!
Missing character: There is no u in font nullfont!
Missing character: There is no s in font nullfont!
Missing character: There is no a in font nullfont!
Missing character: There is no n in font nullfont!
Missing character: There is no a in font nullfont!
Missing character: There is no l in font nullfont!
Missing character: There is no y in font nullfont!
Missing character: There is no s in font nullfont!
Missing character: There is no i in font nullfont!
Missing character: There is no s in font nullfont!
Missing character: There is no a in font nullfont!
Missing character: There is no n in font nullfont!
Missing character: There is no d in font nullfont!
Missing character: There is no w in font nullfont!
Missing character: There is no e in font nullfont!
Missing character: There is no s in font nullfont!
Missing character: There is no u in font nullfont!
Missing character: There is no b in font nullfont!
Missing character: There is no - in font nullfont!
Missing character: There is no s in font nullfont!
Missing character: There is no a in font nullfont!
Missing character: There is no m in font nullfont!
Missing character: There is no p in font nullfont!
Missing character: There is no l in font nullfont!
Missing character: There is no e in font nullfont!
Missing character: There is no o in font nullfont!
Missing character: There is no f in font nullfont!
Missing character: There is no t in font nullfont!
Missing character: There is no h in font nullfont!
Missing character: There is no e in font nullfont!
Missing character: There is no v in font nullfont!
Missing character: There is no a in font nullfont!
Missing character: There is no r in font nullfont!
Missing character: There is no i in font nullfont!
Missing character: There is no a in font nullfont!
Missing character: There is no b in font nullfont!
Missing character: There is no l in font nullfont!
Missing character: There is no e in font nullfont!
Missing character: There is no s in font nullfont!
Missing character: There is no t in font nullfont!
Missing character: There is no i in font nullfont!
Missing character: There is no m in font nullfont!
Missing character: There is no e in font nullfont!
Missing character: There is no s in font nullfont!
Missing character: There is no t in font nullfont!
Missing character: There is no o in font nullfont!
Missing character: There is no p in font nullfont!
Missing character: There is no r in font nullfont!
Missing character: There is no o in font nullfont!
Missing character: There is no d in font nullfont!
Missing character: There is no u in font nullfont!
Missing character: There is no c in font nullfont!
Missing character: There is no e in font nullfont!
Missing character: There is no a in font nullfont!
Missing character: There is no n in font nullfont!
Missing character: There is no i in font nullfont!
Missing character: There is no n in font nullfont!
Missing character: There is no i in font nullfont!
Missing character: There is no t in font nullfont!
Missing character: There is no i in font nullfont!
Missing character: There is no a in font nullfont!
Missing character: There is no l in font nullfont!
Missing character: There is no v in font nullfont!
Missing character: There is no a in font nullfont!
Missing character: There is no r in font nullfont!
Missing character: There is no i in font nullfont!
Missing character: There is no a in font nullfont!
Missing character: There is no b in font nullfont!
Missing character: There is no l in font nullfont!
Missing character: There is no e in font nullfont!
Missing character: There is no s in font nullfont!
Missing character: There is no e in font nullfont!
Missing character: There is no l in font nullfont!
Missing character: There is no e in font nullfont!
Missing character: There is no c in font nullfont!
Missing character: There is no t in font nullfont!
Missing character: There is no i in font nullfont!
Missing character: There is no o in font nullfont!
Missing character: There is no n in font nullfont!
Missing character: There is no s in font nullfont!
Missing character: There is no e in font nullfont!
Missing character: There is no t in font nullfont!
Missing character: There is no . in font nullfont!
Missing character: There is no W in font nullfont!
Missing character: There is no e in font nullfont!
Missing character: There is no r in font nullfont!
Missing character: There is no e in font nullfont!
Missing character: There is no p in font nullfont!
Missing character: There is no e in font nullfont!
Missing character: There is no a in font nullfont!
Missing character: There is no t in font nullfont!
Missing character: There is no S in font nullfont!
Missing character: There is no U in font nullfont!
Missing character: There is no G in font nullfont!
Missing character: There is no S in font nullfont!
Missing character: There is no a in font nullfont!
Missing character: There is no n in font nullfont!
Missing character: There is no d in font nullfont!
Missing character: There is no S in font nullfont!
Missing character: There is no U in font nullfont!
Missing character: There is no G in font nullfont!
Missing character: There is no S in font nullfont!
Missing character: There is no V in font nullfont!
Missing character: There is no a in font nullfont!
Missing character: There is no r in font nullfont!
Missing character: There is no S in font nullfont!
Missing character: There is no e in font nullfont!
Missing character: There is no l in font nullfont!
Missing character: There is no f in font nullfont!
Missing character: There is no o in font nullfont!
Missing character: There is no r in font nullfont!
Missing character: There is no r in font nullfont!
Missing character: There is no a in font nullfont!
Missing character: There is no n in font nullfont!
Missing character: There is no d in font nullfont!
Missing character: There is no o in font nullfont!
Missing character: There is no m in font nullfont!
Missing character: There is no o in font nullfont!
Missing character: There is no r in font nullfont!
Missing character: There is no d in font nullfont!
Missing character: There is no e in font nullfont!
Missing character: There is no r in font nullfont!
Missing character: There is no i in font nullfont!
Missing character: There is no n in font nullfont!
Missing character: There is no g in font nullfont!
Missing character: There is no s in font nullfont!
Missing character: There is no o in font nullfont!
Missing character: There is no f in font nullfont!
Missing character: There is no t in font nullfont!
Missing character: There is no h in font nullfont!
Missing character: There is no e in font nullfont!
Missing character: There is no d in font nullfont!
Missing character: There is no a in font nullfont!
Missing character: There is no t in font nullfont!
Missing character: There is no a in font nullfont!
Missing character: There is no . in font nullfont!
Missing character: There is no W in font nullfont!
Missing character: There is no e in font nullfont!
Missing character: There is no c in font nullfont!
Missing character: There is no o in font nullfont!
Missing character: There is no m in font nullfont!
Missing character: There is no p in font nullfont!
Missing character: There is no a in font nullfont!
Missing character: There is no r in font nullfont!
Missing character: There is no e in font nullfont!
Missing character: There is no t in font nullfont!
Missing character: There is no h in font nullfont!
Missing character: There is no e in font nullfont!
Missing character: There is no s in font nullfont!
Missing character: There is no c in font nullfont!
Missing character: There is no a in font nullfont!
Missing character: There is no l in font nullfont!
Missing character: There is no a in font nullfont!
Missing character: There is no b in font nullfont!
Missing character: There is no l in font nullfont!
Missing character: There is no e in font nullfont!
Missing character: There is no m in font nullfont!
Missing character: There is no e in font nullfont!
Missing character: There is no t in font nullfont!
Missing character: There is no h in font nullfont!
Missing character: There is no o in font nullfont!
Missing character: There is no d in font nullfont!
Missing character: There is no s in font nullfont!
Missing character: There is no m in font nullfont!
Missing character: There is no c in font nullfont!
Missing character: There is no l in font nullfont!
Missing character: There is no u in font nullfont!
Missing character: There is no s in font nullfont!
Missing character: There is no t in font nullfont!
Missing character: There is no , in font nullfont!
Missing character: There is no S in font nullfont!
Missing character: There is no U in font nullfont!
Missing character: There is no G in font nullfont!
Missing character: There is no S in font nullfont!
Missing character: There is no , in font nullfont!
Missing character: There is no S in font nullfont!
Missing character: There is no U in font nullfont!
Missing character: There is no G in font nullfont!
Missing character: There is no S in font nullfont!
Missing character: There is no V in font nullfont!
Missing character: There is no a in font nullfont!
Missing character: There is no r in font nullfont!
Missing character: There is no S in font nullfont!
Missing character: There is no e in font nullfont!
Missing character: There is no l in font nullfont!
Missing character: There is no a in font nullfont!
Missing character: There is no n in font nullfont!
Missing character: There is no d in font nullfont!
Missing character: There is no V in font nullfont!
Missing character: There is no a in font nullfont!
Missing character: There is no r in font nullfont!
Missing character: There is no S in font nullfont!
Missing character: There is no e in font nullfont!
Missing character: There is no l in font nullfont!
Missing character: There is no L in font nullfont!
Missing character: There is no C in font nullfont!
Missing character: There is no M in font nullfont!
Missing character: There is no , in font nullfont!
Missing character: There is no w in font nullfont!
Missing character: There is no h in font nullfont!
Missing character: There is no e in font nullfont!
Missing character: There is no r in font nullfont!
Missing character: There is no e in font nullfont!
Missing character: There is no o in font nullfont!
Missing character: There is no f in font nullfont!
Missing character: There is no t in font nullfont!
Missing character: There is no h in font nullfont!
Missing character: There is no e in font nullfont!
Missing character: There is no v in font nullfont!
Missing character: There is no a in font nullfont!
Missing character: There is no r in font nullfont!
Missing character: There is no i in font nullfont!
Missing character: There is no a in font nullfont!
Missing character: There is no b in font nullfont!
Missing character: There is no l in font nullfont!
Missing character: There is no e in font nullfont!
Missing character: There is no a in font nullfont!
Missing character: There is no r in font nullfont!
Missing character: There is no e in font nullfont!
Missing character: There is no r in font nullfont!
Missing character: There is no e in font nullfont!
Missing character: There is no l in font nullfont!
Missing character: There is no e in font nullfont!
Missing character: There is no v in font nullfont!
Missing character: There is no a in font nullfont!
Missing character: There is no n in font nullfont!
Missing character: There is no t in font nullfont!
Missing character: There is no . in font nullfont!
Missing character: There is no F in font nullfont!
Missing character: There is no o in font nullfont!
Missing character: There is no r in font nullfont!
Missing character: There is no S in font nullfont!
Missing character: There is no U in font nullfont!
Missing character: There is no G in font nullfont!
Missing character: There is no S in font nullfont!
Missing character: There is no w in font nullfont!
Missing character: There is no e in font nullfont!
Missing character: There is no c in font nullfont!
Missing character: There is no h in font nullfont!
Missing character: There is no o in font nullfont!
Missing character: There is no o in font nullfont!
Missing character: There is no s in font nullfont!
Missing character: There is no e in font nullfont!
Missing character: There is no t in font nullfont!
Missing character: There is no h in font nullfont!
Missing character: There is no e in font nullfont!
Missing character: There is no p in font nullfont!
Missing character: There is no a in font nullfont!
Missing character: There is no r in font nullfont!
Missing character: There is no t in font nullfont!
Missing character: There is no i in font nullfont!
Missing character: There is no t in font nullfont!
Missing character: There is no i in font nullfont!
Missing character: There is no o in font nullfont!
Missing character: There is no n in font nullfont!
Missing character: There is no w in font nullfont!
Missing character: There is no i in font nullfont!
Missing character: There is no t in font nullfont!
Missing character: There is no h in font nullfont!
Missing character: There is no m in font nullfont!
Missing character: There is no a in font nullfont!
Missing character: There is no x in font nullfont!
Missing character: There is no i in font nullfont!
Missing character: There is no m in font nullfont!
Missing character: There is no a in font nullfont!
Missing character: There is no l in font nullfont!
Missing character: There is no P in font nullfont!
Missing character: There is no M in font nullfont!
Missing character: There is no L in font nullfont!
Missing character: There is no , in font nullfont!
Missing character: There is no w in font nullfont!
Missing character: There is no h in font nullfont!
Missing character: There is no i in font nullfont!
Missing character: There is no l in font nullfont!
Missing character: There is no e in font nullfont!
Missing character: There is no f in font nullfont!
Missing character: There is no o in font nullfont!
Missing character: There is no r in font nullfont!
Missing character: There is no S in font nullfont!
Missing character: There is no U in font nullfont!
Missing character: There is no G in font nullfont!
Missing character: There is no S in font nullfont!
Missing character: There is no V in font nullfont!
Missing character: There is no a in font nullfont!
Missing character: There is no r in font nullfont!
Missing character: There is no S in font nullfont!
Missing character: There is no e in font nullfont!
Missing character: There is no l in font nullfont!
Missing character: There is no w in font nullfont!
Missing character: There is no e in font nullfont!
Missing character: There is no s in font nullfont!
Missing character: There is no e in font nullfont!
Missing character: There is no l in font nullfont!
Missing character: There is no e in font nullfont!
Missing character: There is no c in font nullfont!
Missing character: There is no t in font nullfont!
Missing character: There is no t in font nullfont!
Missing character: There is no h in font nullfont!
Missing character: There is no e in font nullfont!
Missing character: There is no r in font nullfont!
Missing character: There is no e in font nullfont!
Missing character: There is no s in font nullfont!
Missing character: There is no u in font nullfont!
Missing character: There is no l in font nullfont!
Missing character: There is no t in font nullfont!
Missing character: There is no w in font nullfont!
Missing character: There is no i in font nullfont!
Missing character: There is no t in font nullfont!
Missing character: There is no h in font nullfont!
Missing character: There is no m in font nullfont!
Missing character: There is no a in font nullfont!
Missing character: There is no x in font nullfont!
Missing character: There is no i in font nullfont!
Missing character: There is no m in font nullfont!
Missing character: There is no a in font nullfont!
Missing character: There is no l in font nullfont!
Missing character: There is no M in font nullfont!
Missing character: There is no L in font nullfont!
Missing character: There is no . in font nullfont!
Missing character: There is no F in font nullfont!
Missing character: There is no o in font nullfont!
Missing character: There is no r in font nullfont!
Missing character: There is no V in font nullfont!
Missing character: There is no a in font nullfont!
Missing character: There is no r in font nullfont!
Missing character: There is no S in font nullfont!
Missing character: There is no e in font nullfont!
Missing character: There is no l in font nullfont!
Missing character: There is no L in font nullfont!
Missing character: There is no C in font nullfont!
Missing character: There is no M in font nullfont!
Missing character: There is no w in font nullfont!
Missing character: There is no e in font nullfont!
Missing character: There is no r in font nullfont!
Missing character: There is no u in font nullfont!
Missing character: There is no n in font nullfont!
Missing character: There is no t in font nullfont!
Missing character: There is no h in font nullfont!
Missing character: There is no e in font nullfont!
Missing character: There is no a in font nullfont!
Missing character: There is no l in font nullfont!
Missing character: There is no g in font nullfont!
Missing character: There is no o in font nullfont!
Missing character: There is no r in font nullfont!
Missing character: There is no i in font nullfont!
Missing character: There is no t in font nullfont!
Missing character: There is no h in font nullfont!
Missing character: There is no m in font nullfont!
Missing character: There is no f in font nullfont!
Missing character: There is no o in font nullfont!
Missing character: There is no r in font nullfont!
Missing character: There is no p in font nullfont!
Missing character: There is no o in font nullfont!
Missing character: There is no s in font nullfont!
Missing character: There is no s in font nullfont!
Missing character: There is no i in font nullfont!
Missing character: There is no b in font nullfont!
Missing character: There is no l in font nullfont!
Missing character: There is no e in font nullfont!
Missing character: There is no n in font nullfont!
Missing character: There is no u in font nullfont!
Missing character: There is no m in font nullfont!
Missing character: There is no b in font nullfont!
Missing character: There is no e in font nullfont!
Missing character: There is no r in font nullfont!
Missing character: There is no o in font nullfont!
Missing character: There is no f in font nullfont!
Missing character: There is no c in font nullfont!
Missing character: There is no l in font nullfont!
Missing character: There is no u in font nullfont!
Missing character: There is no s in font nullfont!
Missing character: There is no t in font nullfont!
Missing character: There is no e in font nullfont!
Missing character: There is no r in font nullfont!
Missing character: There is no s in font nullfont!
Missing character: There is no 1 in font nullfont!
Missing character: There is no t in font nullfont!
Missing character: There is no h in font nullfont!
Missing character: There is no r in font nullfont!
Missing character: There is no o in font nullfont!
Missing character: There is no u in font nullfont!
Missing character: There is no g in font nullfont!
Missing character: There is no h in font nullfont!
Missing character: There is no 4 in font nullfont!
Missing character: There is no a in font nullfont!
Missing character: There is no n in font nullfont!
Missing character: There is no d in font nullfont!
Missing character: There is no s in font nullfont!
Missing character: There is no e in font nullfont!
Missing character: There is no l in font nullfont!
Missing character: There is no e in font nullfont!
Missing character: There is no c in font nullfont!
Missing character: There is no t in font nullfont!
Missing character: There is no a in font nullfont!
Missing character: There is no n in font nullfont!
Missing character: There is no a in font nullfont!
Missing character: There is no p in font nullfont!
Missing character: There is no p in font nullfont!
Missing character: There is no r in font nullfont!
Missing character: There is no o in font nullfont!
Missing character: There is no p in font nullfont!
Missing character: There is no r in font nullfont!
Missing character: There is no i in font nullfont!
Missing character: There is no a in font nullfont!
Missing character: There is no t in font nullfont!
Missing character: There is no e in font nullfont!
Missing character: There is no m in font nullfont!
Missing character: There is no o in font nullfont!
Missing character: There is no d in font nullfont!
Missing character: There is no e in font nullfont!
Missing character: There is no l in font nullfont!
Missing character: There is no u in font nullfont!
Missing character: There is no s in font nullfont!
Missing character: There is no i in font nullfont!
Missing character: There is no n in font nullfont!
Missing character: There is no g in font nullfont!
Missing character: There is no t in font nullfont!
Missing character: There is no h in font nullfont!
Missing character: There is no e in font nullfont!
Missing character: There is no M in font nullfont!
Missing character: There is no I in font nullfont!
Missing character: There is no C in font nullfont!
Missing character: There is no L in font nullfont!
Missing character: There is no , in font nullfont!
Missing character: There is no a in font nullfont!
Missing character: There is no s in font nullfont!
Missing character: There is no p in font nullfont!
Missing character: There is no r in font nullfont!
Missing character: There is no e in font nullfont!
Missing character: There is no v in font nullfont!
Missing character: There is no i in font nullfont!
Missing character: There is no o in font nullfont!
Missing character: There is no u in font nullfont!
Missing character: There is no s in font nullfont!
Missing character: There is no l in font nullfont!
Missing character: There is no y in font nullfont!
Missing character: There is no . in font nullfont!
Missing character: There is no R in font nullfont!
Missing character: There is no e in font nullfont!
Missing character: There is no s in font nullfont!
Missing character: There is no u in font nullfont!
Missing character: There is no l in font nullfont!
Missing character: There is no t in font nullfont!
Missing character: There is no s in font nullfont!
Missing character: There is no a in font nullfont!
Missing character: There is no r in font nullfont!
Missing character: There is no e in font nullfont!
Missing character: There is no p in font nullfont!
Missing character: There is no r in font nullfont!
Missing character: There is no e in font nullfont!
Missing character: There is no s in font nullfont!
Missing character: There is no e in font nullfont!
Missing character: There is no n in font nullfont!
Missing character: There is no t in font nullfont!
Missing character: There is no e in font nullfont!
Missing character: There is no d in font nullfont!
Missing character: There is no i in font nullfont!
Missing character: There is no n in font nullfont!
Missing character: There is no T in font nullfont!
Missing character: There is no a in font nullfont!
Missing character: There is no b in font nullfont!
Missing character: There is no l in font nullfont!
Missing character: There is no e in font nullfont!
Missing character: There is no s in font nullfont!
! Undefined control sequence.
<write> ...ing: Reference `tab5' on page \thepage 
                                                  \space undefined\on@line .
l.105 ...esults are presented in Tables \ref{tab5}
                                                  --\ref{tab7}.
The control sequence at the end of the top line
of your error message was never \def'ed. If you have
misspelled it (e.g., `\hobx'), type `I' and the correct
spelling (e.g., `I\hbox'). Otherwise just continue,
and I'll forget about whatever was undefined.


LaTeX Warning: Reference `tab5' on page  undefined on input line 105.

Missing character: There is no - in font nullfont!
Missing character: There is no - in font nullfont!
! Undefined control sequence.
<write> ...ing: Reference `tab7' on page \thepage 
                                                  \space undefined\on@line .
l.105 ...resented in Tables \ref{tab5}--\ref{tab7}
                                                  .
The control sequence at the end of the top line
of your error message was never \def'ed. If you have
misspelled it (e.g., `\hobx'), type `I' and the correct
spelling (e.g., `I\hbox'). Otherwise just continue,
and I'll forget about whatever was undefined.


LaTeX Warning: Reference `tab7' on page  undefined on input line 105.

Missing character: There is no . in font nullfont!

! LaTeX Error: Environment table undefined.

See the LaTeX manual or LaTeX Companion for explanation.
Type  H <return>  for immediate help.
 ...                                              
                                                  
l.106 \begin{table}
                   [H]
Your command was ignored.
Type  I <command> <return>  to replace it with another command,
or  <return>  to continue without it.

Missing character: There is no [ in font nullfont!
Missing character: There is no H in font nullfont!
Missing character: There is no ] in font nullfont!

! LaTeX Error: \caption outside float.

See the LaTeX manual or LaTeX Companion for explanation.
Type  H <return>  for immediate help.
 ...                                              
                                                  
l.107 	\caption
               {Simulation example where $1000$ observations are simulated f...

You're in trouble here.  Try typing  <return>  to proceed.
If that doesn't work, type  X <return>  to quit.

Missing character: There is no S in font nullfont!
Missing character: There is no i in font nullfont!
Missing character: There is no m in font nullfont!
Missing character: There is no u in font nullfont!
Missing character: There is no l in font nullfont!
Missing character: There is no a in font nullfont!
Missing character: There is no t in font nullfont!
Missing character: There is no i in font nullfont!
Missing character: There is no o in font nullfont!
Missing character: There is no n in font nullfont!
Missing character: There is no e in font nullfont!
Missing character: There is no x in font nullfont!
Missing character: There is no a in font nullfont!
Missing character: There is no m in font nullfont!
Missing character: There is no p in font nullfont!
Missing character: There is no l in font nullfont!
Missing character: There is no e in font nullfont!
Missing character: There is no w in font nullfont!
Missing character: There is no h in font nullfont!
Missing character: There is no e in font nullfont!
Missing character: There is no r in font nullfont!
Missing character: There is no e in font nullfont!
Missing character: There is no o in font nullfont!
Missing character: There is no b in font nullfont!
Missing character: There is no s in font nullfont!
Missing character: There is no e in font nullfont!
Missing character: There is no r in font nullfont!
Missing character: There is no v in font nullfont!
Missing character: There is no a in font nullfont!
Missing character: There is no t in font nullfont!
Missing character: There is no i in font nullfont!
Missing character: There is no o in font nullfont!
Missing character: There is no n in font nullfont!
Missing character: There is no s in font nullfont!
Missing character: There is no a in font nullfont!
Missing character: There is no r in font nullfont!
Missing character: There is no e in font nullfont!
Missing character: There is no s in font nullfont!
Missing character: There is no i in font nullfont!
Missing character: There is no m in font nullfont!
Missing character: There is no u in font nullfont!
Missing character: There is no l in font nullfont!
Missing character: There is no a in font nullfont!
Missing character: There is no t in font nullfont!
Missing character: There is no e in font nullfont!
Missing character: There is no d in font nullfont!
Missing character: There is no f in font nullfont!
Missing character: There is no r in font nullfont!
Missing character: There is no o in font nullfont!
Missing character: There is no m in font nullfont!
Missing character: There is no a in font nullfont!
Missing character: There is no G in font nullfont!
Missing character: There is no a in font nullfont!
Missing character: There is no u in font nullfont!
Missing character: There is no s in font nullfont!
Missing character: There is no s in font nullfont!
Missing character: There is no i in font nullfont!
Missing character: There is no a in font nullfont!
Missing character: There is no n in font nullfont!
Missing character: There is no m in font nullfont!
Missing character: There is no i in font nullfont!
Missing character: There is no x in font nullfont!
Missing character: There is no t in font nullfont!
Missing character: There is no u in font nullfont!
Missing character: There is no r in font nullfont!
Missing character: There is no e in font nullfont!
Missing character: There is no d in font nullfont!
Missing character: There is no i in font nullfont!
Missing character: There is no s in font nullfont!
Missing character: There is no t in font nullfont!
Missing character: There is no r in font nullfont!
Missing character: There is no i in font nullfont!
Missing character: There is no b in font nullfont!
Missing character: There is no u in font nullfont!
Missing character: There is no t in font nullfont!
Missing character: There is no i in font nullfont!
Missing character: There is no o in font nullfont!
Missing character: There is no n in font nullfont!
Missing character: There is no w in font nullfont!
Missing character: There is no i in font nullfont!
Missing character: There is no t in font nullfont!
Missing character: There is no h in font nullfont!
Missing character: There is no c in font nullfont!
Missing character: There is no o in font nullfont!
Missing character: There is no m in font nullfont!
Missing character: There is no p in font nullfont!
Missing character: There is no o in font nullfont!
Missing character: There is no n in font nullfont!
Missing character: There is no e in font nullfont!
Missing character: There is no n in font nullfont!
Missing character: There is no t in font nullfont!
Missing character: There is no s in font nullfont!
Missing character: There is no a in font nullfont!
Missing character: There is no n in font nullfont!
Missing character: There is no d in font nullfont!
Missing character: There is no 1 in font nullfont!
Missing character: There is no 0 in font nullfont!
Missing character: There is no 0 in font nullfont!
Missing character: There is no v in font nullfont!
Missing character: There is no a in font nullfont!
Missing character: There is no r in font nullfont!
Missing character: There is no i in font nullfont!
Missing character: There is no a in font nullfont!
Missing character: There is no b in font nullfont!
Missing character: There is no l in font nullfont!
Missing character: There is no e in font nullfont!
Missing character: There is no s in font nullfont!
Missing character: There is no , in font nullfont!
Missing character: There is no i in font nullfont!
Missing character: There is no n in font nullfont!
Missing character: There is no w in font nullfont!
Missing character: There is no h in font nullfont!
Missing character: There is no i in font nullfont!
Missing character: There is no c in font nullfont!
Missing character: There is no h in font nullfont!
Missing character: There is no 2 in font nullfont!
Missing character: There is no 5 in font nullfont!
Missing character: There is no % in font nullfont!
Missing character: There is no o in font nullfont!
Missing character: There is no f in font nullfont!
Missing character: There is no v in font nullfont!
Missing character: There is no a in font nullfont!
Missing character: There is no r in font nullfont!
Missing character: There is no i in font nullfont!
Missing character: There is no a in font nullfont!
Missing character: There is no b in font nullfont!
Missing character: There is no l in font nullfont!
Missing character: There is no e in font nullfont!
Missing character: There is no s in font nullfont!
Missing character: There is no a in font nullfont!
Missing character: There is no r in font nullfont!
Missing character: There is no e in font nullfont!
Missing character: There is no r in font nullfont!
Missing character: There is no e in font nullfont!
Missing character: There is no l in font nullfont!
Missing character: There is no e in font nullfont!
Missing character: There is no v in font nullfont!
Missing character: There is no a in font nullfont!
Missing character: There is no n in font nullfont!
Missing character: There is no t in font nullfont!
Missing character: There is no . in font nullfont!
Missing character: There is no M in font nullfont!
Missing character: There is no e in font nullfont!
Missing character: There is no t in font nullfont!
Missing character: There is no h in font nullfont!
Missing character: There is no o in font nullfont!
Missing character: There is no d in font nullfont!
Missing character: There is no T in font nullfont!
Missing character: There is no i in font nullfont!
Missing character: There is no m in font nullfont!
Missing character: There is no e in font nullfont!
Missing character: There is no ( in font nullfont!
Missing character: There is no s in font nullfont!
Missing character: There is no e in font nullfont!
Missing character: There is no c in font nullfont!
Missing character: There is no s in font nullfont!
Missing character: There is no ) in font nullfont!
Missing character: There is no C in font nullfont!
Missing character: There is no o in font nullfont!
Missing character: There is no r in font nullfont!
Missing character: There is no r in font nullfont!
Missing character: There is no e in font nullfont!
Missing character: There is no c in font nullfont!
Missing character: There is no t in font nullfont!
Missing character: There is no C in font nullfont!
Missing character: There is no o in font nullfont!
Missing character: There is no r in font nullfont!
Missing character: There is no r in font nullfont!
Missing character: There is no e in font nullfont!
Missing character: There is no c in font nullfont!
Missing character: There is no t in font nullfont!
Missing character: There is no A in font nullfont!
Missing character: There is no R in font nullfont!
Missing character: There is no I in font nullfont!
Missing character: There is no r in font nullfont!
Missing character: There is no e in font nullfont!
Missing character: There is no l in font nullfont!
Missing character: There is no e in font nullfont!
Missing character: There is no v in font nullfont!
Missing character: There is no a in font nullfont!
Missing character: There is no n in font nullfont!
Missing character: There is no t in font nullfont!
Missing character: There is no i in font nullfont!
Missing character: There is no r in font nullfont!
Missing character: There is no r in font nullfont!
Missing character: There is no e in font nullfont!
Missing character: There is no l in font nullfont!
Missing character: There is no e in font nullfont!
Missing character: There is no v in font nullfont!
Missing character: There is no a in font nullfont!
Missing character: There is no n in font nullfont!
Missing character: There is no t in font nullfont!
Missing character: There is no v in font nullfont!
Missing character: There is no a in font nullfont!
Missing character: There is no r in font nullfont!
Missing character: There is no i in font nullfont!
Missing character: There is no a in font nullfont!
Missing character: There is no b in font nullfont!
Missing character: There is no l in font nullfont!
Missing character: There is no e in font nullfont!
Missing character: There is no s in font nullfont!
Missing character: There is no v in font nullfont!
Missing character: There is no a in font nullfont!
Missing character: There is no r in font nullfont!
Missing character: There is no i in font nullfont!
Missing character: There is no a in font nullfont!
Missing character: There is no b in font nullfont!
Missing character: There is no l in font nullfont!
Missing character: There is no e in font nullfont!
Missing character: There is no s in font nullfont!
Missing character: There is no m in font nullfont!
Missing character: There is no c in font nullfont!
Missing character: There is no l in font nullfont!
Missing character: There is no u in font nullfont!
Missing character: There is no s in font nullfont!
Missing character: There is no t in font nullfont!
Missing character: There is no 1 in font nullfont!
Missing character: There is no 1 in font nullfont!
Missing character: There is no . in font nullfont!
Missing character: There is no 2 in font nullfont!
Missing character: There is no [ in font nullfont!
Missing character: There is no 1 in font nullfont!
Missing character: There is no 0 in font nullfont!
Missing character: There is no . in font nullfont!
Missing character: There is no 9 in font nullfont!
Missing character: There is no , in font nullfont!
Missing character: There is no 1 in font nullfont!
Missing character: There is no 1 in font nullfont!
Missing character: There is no . in font nullfont!
Missing character: There is no 6 in font nullfont!
Missing character: There is no ] in font nullfont!
Missing character: There is no 1 in font nullfont!
Missing character: There is no 0 in font nullfont!
Missing character: There is no 0 in font nullfont!
Missing character: There is no [ in font nullfont!
Missing character: There is no 0 in font nullfont!
Missing character: There is no , in font nullfont!
Missing character: There is no 0 in font nullfont!
Missing character: There is no ] in font nullfont!
Missing character: There is no S in font nullfont!
Missing character: There is no U in font nullfont!
Missing character: There is no G in font nullfont!
Missing character: There is no S in font nullfont!
Missing character: There is no 3 in font nullfont!
Missing character: There is no . in font nullfont!
Missing character: There is no 4 in font nullfont!
Missing character: There is no [ in font nullfont!
Missing character: There is no 3 in font nullfont!
Missing character: There is no . in font nullfont!
Missing character: There is no 1 in font nullfont!
Missing character: There is no , in font nullfont!
Missing character: There is no 3 in font nullfont!
Missing character: There is no . in font nullfont!
Missing character: There is no 6 in font nullfont!
Missing character: There is no ] in font nullfont!
Missing character: There is no 1 in font nullfont!
Missing character: There is no 0 in font nullfont!
Missing character: There is no 0 in font nullfont!
Missing character: There is no . in font nullfont!
Missing character: There is no 9 in font nullfont!
Missing character: There is no 8 in font nullfont!
Missing character: There is no [ in font nullfont!
Missing character: There is no 0 in font nullfont!
Missing character: There is no . in font nullfont!
Missing character: There is no 9 in font nullfont!
Missing character: There is no 7 in font nullfont!
Missing character: There is no , in font nullfont!
Missing character: There is no 0 in font nullfont!
Missing character: There is no . in font nullfont!
Missing character: There is no 9 in font nullfont!
Missing character: There is no 8 in font nullfont!
Missing character: There is no ] in font nullfont!
Missing character: There is no S in font nullfont!
Missing character: There is no U in font nullfont!
Missing character: There is no G in font nullfont!
Missing character: There is no S in font nullfont!
Missing character: There is no V in font nullfont!
Missing character: There is no a in font nullfont!
Missing character: There is no r in font nullfont!
Missing character: There is no S in font nullfont!
Missing character: There is no e in font nullfont!
Missing character: There is no l in font nullfont!
Missing character: There is no 3 in font nullfont!
Missing character: There is no 1 in font nullfont!
Missing character: There is no . in font nullfont!
Missing character: There is no 2 in font nullfont!
Missing character: There is no [ in font nullfont!
Missing character: There is no 3 in font nullfont!
Missing character: There is no 0 in font nullfont!
Missing character: There is no . in font nullfont!
Missing character: There is no 7 in font nullfont!
Missing character: There is no , in font nullfont!
Missing character: There is no 3 in font nullfont!
Missing character: There is no 1 in font nullfont!
Missing character: There is no . in font nullfont!
Missing character: There is no 8 in font nullfont!
Missing character: There is no ] in font nullfont!
Missing character: There is no 1 in font nullfont!
Missing character: There is no [ in font nullfont!
Missing character: There is no 1 in font nullfont!
Missing character: There is no , in font nullfont!
Missing character: There is no 1 in font nullfont!
Missing character: There is no ] in font nullfont!
Missing character: There is no 1 in font nullfont!
Missing character: There is no [ in font nullfont!
Missing character: There is no 1 in font nullfont!
Missing character: There is no , in font nullfont!
Missing character: There is no 1 in font nullfont!
Missing character: There is no ] in font nullfont!
Missing character: There is no 1 in font nullfont!
Missing character: There is no [ in font nullfont!
Missing character: There is no 1 in font nullfont!
Missing character: There is no , in font nullfont!
Missing character: There is no 1 in font nullfont!
Missing character: There is no ] in font nullfont!
Missing character: There is no V in font nullfont!
Missing character: There is no a in font nullfont!
Missing character: There is no r in font nullfont!
Missing character: There is no S in font nullfont!
Missing character: There is no e in font nullfont!
Missing character: There is no l in font nullfont!
Missing character: There is no L in font nullfont!
Missing character: There is no C in font nullfont!
Missing character: There is no M in font nullfont!
Missing character: There is no 3 in font nullfont!
Missing character: There is no 5 in font nullfont!
Missing character: There is no 9 in font nullfont!
Missing character: There is no 6 in font nullfont!
Missing character: There is no . in font nullfont!
Missing character: There is no 8 in font nullfont!
Missing character: There is no [ in font nullfont!
Missing character: There is no 2 in font nullfont!
Missing character: There is no 6 in font nullfont!
Missing character: There is no 3 in font nullfont!
Missing character: There is no 9 in font nullfont!
Missing character: There is no . in font nullfont!
Missing character: There is no 5 in font nullfont!
Missing character: There is no , in font nullfont!
Missing character: There is no 7 in font nullfont!
Missing character: There is no 5 in font nullfont!
Missing character: There is no 3 in font nullfont!
Missing character: There is no 7 in font nullfont!
Missing character: There is no . in font nullfont!
Missing character: There is no 7 in font nullfont!
Missing character: There is no ] in font nullfont!
Missing character: There is no 1 in font nullfont!
Missing character: There is no [ in font nullfont!
Missing character: There is no 1 in font nullfont!
Missing character: There is no , in font nullfont!
Missing character: There is no 1 in font nullfont!
Missing character: There is no ] in font nullfont!
Missing character: There is no 1 in font nullfont!
Missing character: There is no [ in font nullfont!
Missing character: There is no 1 in font nullfont!
Missing character: There is no , in font nullfont!
Missing character: There is no 1 in font nullfont!
Missing character: There is no ] in font nullfont!
Missing character: There is no 1 in font nullfont!
Missing character: There is no [ in font nullfont!
Missing character: There is no 1 in font nullfont!
Missing character: There is no , in font nullfont!
Missing character: There is no 1 in font nullfont!
Missing character: There is no ] in font nullfont!

! LaTeX Error: \begin{document} ended by \end{table}.

See the LaTeX manual or LaTeX Companion for explanation.
Type  H <return>  for immediate help.
 ...                                              
                                                  
l.125 \end{table}
                 
Your command was ignored.
Type  I <command> <return>  to replace it with another command,
or  <return>  to continue without it.


! LaTeX Error: Environment table undefined.

See the LaTeX manual or LaTeX Companion for explanation.
Type  H <return>  for immediate help.
 ...                                              
                                                  
l.126 \begin{table}
                   [H]
Your command was ignored.
Type  I <command> <return>  to replace it with another command,
or  <return>  to continue without it.

Missing character: There is no [ in font nullfont!
Missing character: There is no H in font nullfont!
Missing character: There is no ] in font nullfont!

! LaTeX Error: \caption outside float.

See the LaTeX manual or LaTeX Companion for explanation.
Type  H <return>  for immediate help.
 ...                                              
                                                  
l.127 	\caption
               {Simulation example where $1000$ observations are simulated f...

You're in trouble here.  Try typing  <return>  to proceed.
If that doesn't work, type  X <return>  to quit.

Missing character: There is no S in font nullfont!
Missing character: There is no i in font nullfont!
Missing character: There is no m in font nullfont!
Missing character: There is no u in font nullfont!
Missing character: There is no l in font nullfont!
Missing character: There is no a in font nullfont!
Missing character: There is no t in font nullfont!
Missing character: There is no i in font nullfont!
Missing character: There is no o in font nullfont!
Missing character: There is no n in font nullfont!
Missing character: There is no e in font nullfont!
Missing character: There is no x in font nullfont!
Missing character: There is no a in font nullfont!
Missing character: There is no m in font nullfont!
Missing character: There is no p in font nullfont!
Missing character: There is no l in font nullfont!
Missing character: There is no e in font nullfont!
Missing character: There is no w in font nullfont!
Missing character: There is no h in font nullfont!
Missing character: There is no e in font nullfont!
Missing character: There is no r in font nullfont!
Missing character: There is no e in font nullfont!
Missing character: There is no o in font nullfont!
Missing character: There is no b in font nullfont!
Missing character: There is no s in font nullfont!
Missing character: There is no e in font nullfont!
Missing character: There is no r in font nullfont!
Missing character: There is no v in font nullfont!
Missing character: There is no a in font nullfont!
Missing character: There is no t in font nullfont!
Missing character: There is no i in font nullfont!
Missing character: There is no o in font nullfont!
Missing character: There is no n in font nullfont!
Missing character: There is no s in font nullfont!
Missing character: There is no a in font nullfont!
Missing character: There is no r in font nullfont!
Missing character: There is no e in font nullfont!
Missing character: There is no s in font nullfont!
Missing character: There is no i in font nullfont!
Missing character: There is no m in font nullfont!
Missing character: There is no u in font nullfont!
Missing character: There is no l in font nullfont!
Missing character: There is no a in font nullfont!
Missing character: There is no t in font nullfont!
Missing character: There is no e in font nullfont!
Missing character: There is no d in font nullfont!
Missing character: There is no f in font nullfont!
Missing character: There is no r in font nullfont!
Missing character: There is no o in font nullfont!
Missing character: There is no m in font nullfont!
Missing character: There is no a in font nullfont!
Missing character: There is no G in font nullfont!
Missing character: There is no a in font nullfont!
Missing character: There is no u in font nullfont!
Missing character: There is no s in font nullfont!
Missing character: There is no s in font nullfont!
Missing character: There is no i in font nullfont!
Missing character: There is no a in font nullfont!
Missing character: There is no n in font nullfont!
Missing character: There is no m in font nullfont!
Missing character: There is no i in font nullfont!
Missing character: There is no x in font nullfont!
Missing character: There is no t in font nullfont!
Missing character: There is no u in font nullfont!
Missing character: There is no r in font nullfont!
Missing character: There is no e in font nullfont!
Missing character: There is no d in font nullfont!
Missing character: There is no i in font nullfont!
Missing character: There is no s in font nullfont!
Missing character: There is no t in font nullfont!
Missing character: There is no r in font nullfont!
Missing character: There is no i in font nullfont!
Missing character: There is no b in font nullfont!
Missing character: There is no u in font nullfont!
Missing character: There is no t in font nullfont!
Missing character: There is no i in font nullfont!
Missing character: There is no o in font nullfont!
Missing character: There is no n in font nullfont!
Missing character: There is no w in font nullfont!
Missing character: There is no i in font nullfont!
Missing character: There is no t in font nullfont!
Missing character: There is no h in font nullfont!
Missing character: There is no c in font nullfont!
Missing character: There is no o in font nullfont!
Missing character: There is no m in font nullfont!
Missing character: There is no p in font nullfont!
Missing character: There is no o in font nullfont!
Missing character: There is no n in font nullfont!
Missing character: There is no e in font nullfont!
Missing character: There is no n in font nullfont!
Missing character: There is no t in font nullfont!
Missing character: There is no s in font nullfont!
Missing character: There is no a in font nullfont!
Missing character: There is no n in font nullfont!
Missing character: There is no d in font nullfont!
Missing character: There is no 1 in font nullfont!
Missing character: There is no 0 in font nullfont!
Missing character: There is no 0 in font nullfont!
Missing character: There is no v in font nullfont!
Missing character: There is no a in font nullfont!
Missing character: There is no r in font nullfont!
Missing character: There is no i in font nullfont!
Missing character: There is no a in font nullfont!
Missing character: There is no b in font nullfont!
Missing character: There is no l in font nullfont!
Missing character: There is no e in font nullfont!
Missing character: There is no s in font nullfont!
Missing character: There is no , in font nullfont!
Missing character: There is no i in font nullfont!
Missing character: There is no n in font nullfont!
Missing character: There is no w in font nullfont!
Missing character: There is no h in font nullfont!
Missing character: There is no i in font nullfont!
Missing character: There is no c in font nullfont!
Missing character: There is no h in font nullfont!
Missing character: There is no 1 in font nullfont!
Missing character: There is no 0 in font nullfont!
Missing character: There is no % in font nullfont!
Missing character: There is no o in font nullfont!
Missing character: There is no f in font nullfont!
Missing character: There is no v in font nullfont!
Missing character: There is no a in font nullfont!
Missing character: There is no r in font nullfont!
Missing character: There is no i in font nullfont!
Missing character: There is no a in font nullfont!
Missing character: There is no b in font nullfont!
Missing character: There is no l in font nullfont!
Missing character: There is no e in font nullfont!
Missing character: There is no s in font nullfont!
Missing character: There is no a in font nullfont!
Missing character: There is no r in font nullfont!
Missing character: There is no e in font nullfont!
Missing character: There is no r in font nullfont!
Missing character: There is no e in font nullfont!
Missing character: There is no l in font nullfont!
Missing character: There is no e in font nullfont!
Missing character: There is no v in font nullfont!
Missing character: There is no a in font nullfont!
Missing character: There is no n in font nullfont!
Missing character: There is no t in font nullfont!
Missing character: There is no . in font nullfont!
Missing character: There is no M in font nullfont!
Missing character: There is no e in font nullfont!
Missing character: There is no t in font nullfont!
Missing character: There is no h in font nullfont!
Missing character: There is no o in font nullfont!
Missing character: There is no d in font nullfont!
Missing character: There is no T in font nullfont!
Missing character: There is no i in font nullfont!
Missing character: There is no m in font nullfont!
Missing character: There is no e in font nullfont!
Missing character: There is no ( in font nullfont!
Missing character: There is no s in font nullfont!
Missing character: There is no e in font nullfont!
Missing character: There is no c in font nullfont!
Missing character: There is no s in font nullfont!
Missing character: There is no ) in font nullfont!
Missing character: There is no C in font nullfont!
Missing character: There is no o in font nullfont!
Missing character: There is no r in font nullfont!
Missing character: There is no r in font nullfont!
Missing character: There is no e in font nullfont!
Missing character: There is no c in font nullfont!
Missing character: There is no t in font nullfont!
Missing character: There is no C in font nullfont!
Missing character: There is no o in font nullfont!
Missing character: There is no r in font nullfont!
Missing character: There is no r in font nullfont!
Missing character: There is no e in font nullfont!
Missing character: There is no c in font nullfont!
Missing character: There is no t in font nullfont!
Missing character: There is no A in font nullfont!
Missing character: There is no R in font nullfont!
Missing character: There is no I in font nullfont!
Missing character: There is no r in font nullfont!
Missing character: There is no e in font nullfont!
Missing character: There is no l in font nullfont!
Missing character: There is no e in font nullfont!
Missing character: There is no v in font nullfont!
Missing character: There is no a in font nullfont!
Missing character: There is no n in font nullfont!
Missing character: There is no t in font nullfont!
Missing character: There is no i in font nullfont!
Missing character: There is no r in font nullfont!
Missing character: There is no r in font nullfont!
Missing character: There is no e in font nullfont!
Missing character: There is no l in font nullfont!
Missing character: There is no e in font nullfont!
Missing character: There is no v in font nullfont!
Missing character: There is no a in font nullfont!
Missing character: There is no n in font nullfont!
Missing character: There is no t in font nullfont!
Missing character: There is no v in font nullfont!
Missing character: There is no a in font nullfont!
Missing character: There is no r in font nullfont!
Missing character: There is no i in font nullfont!
Missing character: There is no a in font nullfont!
Missing character: There is no b in font nullfont!
Missing character: There is no l in font nullfont!
Missing character: There is no e in font nullfont!
Missing character: There is no s in font nullfont!
Missing character: There is no v in font nullfont!
Missing character: There is no a in font nullfont!
Missing character: There is no r in font nullfont!
Missing character: There is no i in font nullfont!
Missing character: There is no a in font nullfont!
Missing character: There is no b in font nullfont!
Missing character: There is no l in font nullfont!
Missing character: There is no e in font nullfont!
Missing character: There is no s in font nullfont!
Missing character: There is no m in font nullfont!
Missing character: There is no c in font nullfont!
Missing character: There is no l in font nullfont!
Missing character: There is no u in font nullfont!
Missing character: There is no s in font nullfont!
Missing character: There is no t in font nullfont!
Missing character: There is no 1 in font nullfont!
Missing character: There is no 1 in font nullfont!
Missing character: There is no . in font nullfont!
Missing character: There is no 0 in font nullfont!
Missing character: There is no [ in font nullfont!
Missing character: There is no 1 in font nullfont!
Missing character: There is no 0 in font nullfont!
Missing character: There is no . in font nullfont!
Missing character: There is no 7 in font nullfont!
Missing character: There is no , in font nullfont!
Missing character: There is no 1 in font nullfont!
Missing character: There is no 1 in font nullfont!
Missing character: There is no . in font nullfont!
Missing character: There is no 4 in font nullfont!
Missing character: There is no ] in font nullfont!
Missing character: There is no 1 in font nullfont!
Missing character: There is no 0 in font nullfont!
Missing character: There is no 0 in font nullfont!
Missing character: There is no [ in font nullfont!
Missing character: There is no 0 in font nullfont!
Missing character: There is no , in font nullfont!
Missing character: There is no 0 in font nullfont!
Missing character: There is no ] in font nullfont!
Missing character: There is no S in font nullfont!
Missing character: There is no U in font nullfont!
Missing character: There is no G in font nullfont!
Missing character: There is no S in font nullfont!
Missing character: There is no 5 in font nullfont!
Missing character: There is no . in font nullfont!
Missing character: There is no 1 in font nullfont!
Missing character: There is no [ in font nullfont!
Missing character: There is no 4 in font nullfont!
Missing character: There is no . in font nullfont!
Missing character: There is no 9 in font nullfont!
Missing character: There is no , in font nullfont!
Missing character: There is no 5 in font nullfont!
Missing character: There is no . in font nullfont!
Missing character: There is no 3 in font nullfont!
Missing character: There is no ] in font nullfont!
Missing character: There is no 1 in font nullfont!
Missing character: There is no 0 in font nullfont!
Missing character: There is no 0 in font nullfont!
Missing character: There is no . in font nullfont!
Missing character: There is no 0 in font nullfont!
Missing character: There is no 1 in font nullfont!
Missing character: There is no [ in font nullfont!
Missing character: There is no 0 in font nullfont!
Missing character: There is no . in font nullfont!
Missing character: There is no 0 in font nullfont!
Missing character: There is no 1 in font nullfont!
Missing character: There is no , in font nullfont!
Missing character: There is no 0 in font nullfont!
Missing character: There is no . in font nullfont!
Missing character: There is no 0 in font nullfont!
Missing character: There is no 4 in font nullfont!
Missing character: There is no ] in font nullfont!
Missing character: There is no S in font nullfont!
Missing character: There is no U in font nullfont!
Missing character: There is no G in font nullfont!
Missing character: There is no S in font nullfont!
Missing character: There is no V in font nullfont!
Missing character: There is no a in font nullfont!
Missing character: There is no r in font nullfont!
Missing character: There is no S in font nullfont!
Missing character: There is no e in font nullfont!
Missing character: There is no l in font nullfont!
Missing character: There is no 3 in font nullfont!
Missing character: There is no 3 in font nullfont!
Missing character: There is no . in font nullfont!
Missing character: There is no 3 in font nullfont!
Missing character: There is no [ in font nullfont!
Missing character: There is no 3 in font nullfont!
Missing character: There is no 3 in font nullfont!
Missing character: There is no . in font nullfont!
Missing character: There is no 0 in font nullfont!
Missing character: There is no , in font nullfont!
Missing character: There is no 3 in font nullfont!
Missing character: There is no 3 in font nullfont!
Missing character: There is no . in font nullfont!
Missing character: There is no 8 in font nullfont!
Missing character: There is no ] in font nullfont!
Missing character: There is no 1 in font nullfont!
Missing character: There is no [ in font nullfont!
Missing character: There is no 1 in font nullfont!
Missing character: There is no , in font nullfont!
Missing character: There is no 1 in font nullfont!
Missing character: There is no ] in font nullfont!
Missing character: There is no 1 in font nullfont!
Missing character: There is no [ in font nullfont!
Missing character: There is no 1 in font nullfont!
Missing character: There is no , in font nullfont!
Missing character: There is no 1 in font nullfont!
Missing character: There is no ] in font nullfont!
Missing character: There is no 0 in font nullfont!
Missing character: There is no . in font nullfont!
Missing character: There is no 9 in font nullfont!
Missing character: There is no 0 in font nullfont!
Missing character: There is no [ in font nullfont!
Missing character: There is no 0 in font nullfont!
Missing character: There is no . in font nullfont!
Missing character: There is no 8 in font nullfont!
Missing character: There is no 0 in font nullfont!
Missing character: There is no , in font nullfont!
Missing character: There is no 0 in font nullfont!
Missing character: There is no . in font nullfont!
Missing character: There is no 9 in font nullfont!
Missing character: There is no 7 in font nullfont!
Missing character: There is no ] in font nullfont!
Missing character: There is no V in font nullfont!
Missing character: There is no a in font nullfont!
Missing character: There is no r in font nullfont!
Missing character: There is no S in font nullfont!
Missing character: There is no e in font nullfont!
Missing character: There is no l in font nullfont!
Missing character: There is no L in font nullfont!
Missing character: There is no C in font nullfont!
Missing character: There is no M in font nullfont!
Missing character: There is no 1 in font nullfont!
Missing character: There is no 9 in font nullfont!
Missing character: There is no 3 in font nullfont!
Missing character: There is no 8 in font nullfont!
Missing character: There is no . in font nullfont!
Missing character: There is no 5 in font nullfont!
Missing character: There is no [ in font nullfont!
Missing character: There is no 1 in font nullfont!
Missing character: There is no 8 in font nullfont!
Missing character: There is no 5 in font nullfont!
Missing character: There is no 2 in font nullfont!
Missing character: There is no . in font nullfont!
Missing character: There is no 3 in font nullfont!
Missing character: There is no , in font nullfont!
Missing character: There is no 1 in font nullfont!
Missing character: There is no 9 in font nullfont!
Missing character: There is no 7 in font nullfont!
Missing character: There is no 3 in font nullfont!
Missing character: There is no . in font nullfont!
Missing character: There is no 9 in font nullfont!
Missing character: There is no ] in font nullfont!
Missing character: There is no 1 in font nullfont!
Missing character: There is no [ in font nullfont!
Missing character: There is no 1 in font nullfont!
Missing character: There is no , in font nullfont!
Missing character: There is no 1 in font nullfont!
Missing character: There is no ] in font nullfont!
Missing character: There is no 1 in font nullfont!
Missing character: There is no [ in font nullfont!
Missing character: There is no 1 in font nullfont!
Missing character: There is no , in font nullfont!
Missing character: There is no 1 in font nullfont!
Missing character: There is no ] in font nullfont!
Missing character: There is no 0 in font nullfont!
Missing character: There is no . in font nullfont!
Missing character: There is no 9 in font nullfont!
Missing character: There is no 9 in font nullfont!
Missing character: There is no 7 in font nullfont!
Missing character: There is no [ in font nullfont!
Missing character: There is no 0 in font nullfont!
Missing character: There is no . in font nullfont!
Missing character: There is no 9 in font nullfont!
Missing character: There is no 9 in font nullfont!
Missing character: There is no 4 in font nullfont!
Missing character: There is no 0 in font nullfont!
Missing character: There is no . in font nullfont!
Missing character: There is no 9 in font nullfont!
Missing character: There is no 9 in font nullfont!
Missing character: There is no 7 in font nullfont!
Missing character: There is no ] in font nullfont!

! LaTeX Error: \begin{document} ended by \end{table}.

See the LaTeX manual or LaTeX Companion for explanation.
Type  H <return>  for immediate help.
 ...                                              
                                                  
l.145 \end{table}
                 
Your command was ignored.
Type  I <command> <return>  to replace it with another command,
or  <return>  to continue without it.


! LaTeX Error: Environment table undefined.

See the LaTeX manual or LaTeX Companion for explanation.
Type  H <return>  for immediate help.
 ...                                              
                                                  
l.146 \begin{table}
                   [H]
Your command was ignored.
Type  I <command> <return>  to replace it with another command,
or  <return>  to continue without it.

Missing character: There is no [ in font nullfont!
Missing character: There is no H in font nullfont!
Missing character: There is no ] in font nullfont!

! LaTeX Error: \caption outside float.

See the LaTeX manual or LaTeX Companion for explanation.
Type  H <return>  for immediate help.
 ...                                              
                                                  
l.147 	\caption
               {Simulation example where $1000$ observations are simulated f...

You're in trouble here.  Try typing  <return>  to proceed.
If that doesn't work, type  X <return>  to quit.

Missing character: There is no S in font nullfont!
Missing character: There is no i in font nullfont!
Missing character: There is no m in font nullfont!
Missing character: There is no u in font nullfont!
Missing character: There is no l in font nullfont!
Missing character: There is no a in font nullfont!
Missing character: There is no t in font nullfont!
Missing character: There is no i in font nullfont!
Missing character: There is no o in font nullfont!
Missing character: There is no n in font nullfont!
Missing character: There is no e in font nullfont!
Missing character: There is no x in font nullfont!
Missing character: There is no a in font nullfont!
Missing character: There is no m in font nullfont!
Missing character: There is no p in font nullfont!
Missing character: There is no l in font nullfont!
Missing character: There is no e in font nullfont!
Missing character: There is no w in font nullfont!
Missing character: There is no h in font nullfont!
Missing character: There is no e in font nullfont!
Missing character: There is no r in font nullfont!
Missing character: There is no e in font nullfont!
Missing character: There is no o in font nullfont!
Missing character: There is no b in font nullfont!
Missing character: There is no s in font nullfont!
Missing character: There is no e in font nullfont!
Missing character: There is no r in font nullfont!
Missing character: There is no v in font nullfont!
Missing character: There is no a in font nullfont!
Missing character: There is no t in font nullfont!
Missing character: There is no i in font nullfont!
Missing character: There is no o in font nullfont!
Missing character: There is no n in font nullfont!
Missing character: There is no s in font nullfont!
Missing character: There is no a in font nullfont!
Missing character: There is no r in font nullfont!
Missing character: There is no e in font nullfont!
Missing character: There is no s in font nullfont!
Missing character: There is no i in font nullfont!
Missing character: There is no m in font nullfont!
Missing character: There is no u in font nullfont!
Missing character: There is no l in font nullfont!
Missing character: There is no a in font nullfont!
Missing character: There is no t in font nullfont!
Missing character: There is no e in font nullfont!
Missing character: There is no d in font nullfont!
Missing character: There is no f in font nullfont!
Missing character: There is no r in font nullfont!
Missing character: There is no o in font nullfont!
Missing character: There is no m in font nullfont!
Missing character: There is no a in font nullfont!
Missing character: There is no G in font nullfont!
Missing character: There is no a in font nullfont!
Missing character: There is no u in font nullfont!
Missing character: There is no s in font nullfont!
Missing character: There is no s in font nullfont!
Missing character: There is no i in font nullfont!
Missing character: There is no a in font nullfont!
Missing character: There is no n in font nullfont!
Missing character: There is no m in font nullfont!
Missing character: There is no i in font nullfont!
Missing character: There is no x in font nullfont!
Missing character: There is no t in font nullfont!
Missing character: There is no u in font nullfont!
Missing character: There is no r in font nullfont!
Missing character: There is no e in font nullfont!
Missing character: There is no d in font nullfont!
Missing character: There is no i in font nullfont!
Missing character: There is no s in font nullfont!
Missing character: There is no t in font nullfont!
Missing character: There is no r in font nullfont!
Missing character: There is no i in font nullfont!
Missing character: There is no b in font nullfont!
Missing character: There is no u in font nullfont!
Missing character: There is no t in font nullfont!
Missing character: There is no i in font nullfont!
Missing character: There is no o in font nullfont!
Missing character: There is no n in font nullfont!
Missing character: There is no w in font nullfont!
Missing character: There is no i in font nullfont!
Missing character: There is no t in font nullfont!
Missing character: There is no h in font nullfont!
Missing character: There is no c in font nullfont!
Missing character: There is no o in font nullfont!
Missing character: There is no m in font nullfont!
Missing character: There is no p in font nullfont!
Missing character: There is no o in font nullfont!
Missing character: There is no n in font nullfont!
Missing character: There is no e in font nullfont!
Missing character: There is no n in font nullfont!
Missing character: There is no t in font nullfont!
Missing character: There is no s in font nullfont!
Missing character: There is no a in font nullfont!
Missing character: There is no n in font nullfont!
Missing character: There is no d in font nullfont!
Missing character: There is no 1 in font nullfont!
Missing character: There is no 0 in font nullfont!
Missing character: There is no 0 in font nullfont!
Missing character: There is no v in font nullfont!
Missing character: There is no a in font nullfont!
Missing character: There is no r in font nullfont!
Missing character: There is no i in font nullfont!
Missing character: There is no a in font nullfont!
Missing character: There is no b in font nullfont!
Missing character: There is no l in font nullfont!
Missing character: There is no e in font nullfont!
Missing character: There is no s in font nullfont!
Missing character: There is no , in font nullfont!
Missing character: There is no i in font nullfont!
Missing character: There is no n in font nullfont!
Missing character: There is no w in font nullfont!
Missing character: There is no h in font nullfont!
Missing character: There is no i in font nullfont!
Missing character: There is no c in font nullfont!
Missing character: There is no h in font nullfont!
Missing character: There is no 5 in font nullfont!
Missing character: There is no % in font nullfont!
Missing character: There is no o in font nullfont!
Missing character: There is no f in font nullfont!
Missing character: There is no v in font nullfont!
Missing character: There is no a in font nullfont!
Missing character: There is no r in font nullfont!
Missing character: There is no i in font nullfont!
Missing character: There is no a in font nullfont!
Missing character: There is no b in font nullfont!
Missing character: There is no l in font nullfont!
Missing character: There is no e in font nullfont!
Missing character: There is no s in font nullfont!
Missing character: There is no a in font nullfont!
Missing character: There is no r in font nullfont!
Missing character: There is no e in font nullfont!
Missing character: There is no r in font nullfont!
Missing character: There is no e in font nullfont!
Missing character: There is no l in font nullfont!
Missing character: There is no e in font nullfont!
Missing character: There is no v in font nullfont!
Missing character: There is no a in font nullfont!
Missing character: There is no n in font nullfont!
Missing character: There is no t in font nullfont!
Missing character: There is no . in font nullfont!
Missing character: There is no M in font nullfont!
Missing character: There is no e in font nullfont!
Missing character: There is no t in font nullfont!
Missing character: There is no h in font nullfont!
Missing character: There is no o in font nullfont!
Missing character: There is no d in font nullfont!
Missing character: There is no T in font nullfont!
Missing character: There is no i in font nullfont!
Missing character: There is no m in font nullfont!
Missing character: There is no e in font nullfont!
Missing character: There is no ( in font nullfont!
Missing character: There is no s in font nullfont!
Missing character: There is no e in font nullfont!
Missing character: There is no c in font nullfont!
Missing character: There is no s in font nullfont!
Missing character: There is no ) in font nullfont!
Missing character: There is no C in font nullfont!
Missing character: There is no o in font nullfont!
Missing character: There is no r in font nullfont!
Missing character: There is no r in font nullfont!
Missing character: There is no e in font nullfont!
Missing character: There is no c in font nullfont!
Missing character: There is no t in font nullfont!
Missing character: There is no C in font nullfont!
Missing character: There is no o in font nullfont!
Missing character: There is no r in font nullfont!
Missing character: There is no r in font nullfont!
Missing character: There is no e in font nullfont!
Missing character: There is no c in font nullfont!
Missing character: There is no t in font nullfont!
Missing character: There is no A in font nullfont!
Missing character: There is no R in font nullfont!
Missing character: There is no I in font nullfont!
Missing character: There is no r in font nullfont!
Missing character: There is no e in font nullfont!
Missing character: There is no l in font nullfont!
Missing character: There is no e in font nullfont!
Missing character: There is no v in font nullfont!
Missing character: There is no a in font nullfont!
Missing character: There is no n in font nullfont!
Missing character: There is no t in font nullfont!
Missing character: There is no i in font nullfont!
Missing character: There is no r in font nullfont!
Missing character: There is no r in font nullfont!
Missing character: There is no e in font nullfont!
Missing character: There is no l in font nullfont!
Missing character: There is no e in font nullfont!
Missing character: There is no v in font nullfont!
Missing character: There is no a in font nullfont!
Missing character: There is no n in font nullfont!
Missing character: There is no t in font nullfont!
Missing character: There is no v in font nullfont!
Missing character: There is no a in font nullfont!
Missing character: There is no r in font nullfont!
Missing character: There is no i in font nullfont!
Missing character: There is no a in font nullfont!
Missing character: There is no b in font nullfont!
Missing character: There is no l in font nullfont!
Missing character: There is no e in font nullfont!
Missing character: There is no s in font nullfont!
Missing character: There is no v in font nullfont!
Missing character: There is no a in font nullfont!
Missing character: There is no r in font nullfont!
Missing character: There is no i in font nullfont!
Missing character: There is no a in font nullfont!
Missing character: There is no b in font nullfont!
Missing character: There is no l in font nullfont!
Missing character: There is no e in font nullfont!
Missing character: There is no s in font nullfont!
Missing character: There is no m in font nullfont!
Missing character: There is no c in font nullfont!
Missing character: There is no l in font nullfont!
Missing character: There is no u in font nullfont!
Missing character: There is no s in font nullfont!
Missing character: There is no t in font nullfont!
Missing character: There is no 1 in font nullfont!
Missing character: There is no 1 in font nullfont!
Missing character: There is no . in font nullfont!
Missing character: There is no 4 in font nullfont!
Missing character: There is no [ in font nullfont!
Missing character: There is no 1 in font nullfont!
Missing character: There is no 1 in font nullfont!
Missing character: There is no . in font nullfont!
Missing character: There is no 2 in font nullfont!
Missing character: There is no , in font nullfont!
Missing character: There is no 1 in font nullfont!
Missing character: There is no 5 in font nullfont!
Missing character: There is no . in font nullfont!
Missing character: There is no 7 in font nullfont!
Missing character: There is no ] in font nullfont!
Missing character: There is no 1 in font nullfont!
Missing character: There is no 0 in font nullfont!
Missing character: There is no 0 in font nullfont!
Missing character: There is no [ in font nullfont!
Missing character: There is no 0 in font nullfont!
Missing character: There is no , in font nullfont!
Missing character: There is no 0 in font nullfont!
Missing character: There is no ] in font nullfont!
Missing character: There is no S in font nullfont!
Missing character: There is no U in font nullfont!
Missing character: There is no G in font nullfont!
Missing character: There is no S in font nullfont!
Missing character: There is no 6 in font nullfont!
Missing character: There is no . in font nullfont!
Missing character: There is no 3 in font nullfont!
Missing character: There is no [ in font nullfont!
Missing character: There is no 5 in font nullfont!
Missing character: There is no . in font nullfont!
Missing character: There is no 6 in font nullfont!
Missing character: There is no , in font nullfont!
Missing character: There is no 1 in font nullfont!
Missing character: There is no 1 in font nullfont!
Missing character: There is no . in font nullfont!
Missing character: There is no 1 in font nullfont!
Missing character: There is no ] in font nullfont!
Missing character: There is no 1 in font nullfont!
Missing character: There is no 0 in font nullfont!
Missing character: There is no 0 in font nullfont!
Missing character: There is no [ in font nullfont!
Missing character: There is no 0 in font nullfont!
Missing character: There is no , in font nullfont!
Missing character: There is no 0 in font nullfont!
Missing character: There is no ] in font nullfont!
Missing character: There is no S in font nullfont!
Missing character: There is no U in font nullfont!
Missing character: There is no G in font nullfont!
Missing character: There is no S in font nullfont!
Missing character: There is no V in font nullfont!
Missing character: There is no a in font nullfont!
Missing character: There is no r in font nullfont!
Missing character: There is no S in font nullfont!
Missing character: There is no e in font nullfont!
Missing character: There is no l in font nullfont!
Missing character: There is no 6 in font nullfont!
Missing character: There is no 0 in font nullfont!
Missing character: There is no . in font nullfont!
Missing character: There is no 8 in font nullfont!
Missing character: There is no [ in font nullfont!
Missing character: There is no 5 in font nullfont!
Missing character: There is no 9 in font nullfont!
Missing character: There is no . in font nullfont!
Missing character: There is no 8 in font nullfont!
Missing character: There is no , in font nullfont!
Missing character: There is no 6 in font nullfont!
Missing character: There is no 4 in font nullfont!
Missing character: There is no . in font nullfont!
Missing character: There is no 2 in font nullfont!
Missing character: There is no ] in font nullfont!
Missing character: There is no 1 in font nullfont!
Missing character: There is no [ in font nullfont!
Missing character: There is no 1 in font nullfont!
Missing character: There is no , in font nullfont!
Missing character: There is no 1 in font nullfont!
Missing character: There is no ] in font nullfont!
Missing character: There is no 1 in font nullfont!
Missing character: There is no [ in font nullfont!
Missing character: There is no 0 in font nullfont!
Missing character: There is no . in font nullfont!
Missing character: There is no 9 in font nullfont!
Missing character: There is no 9 in font nullfont!
Missing character: There is no , in font nullfont!
Missing character: There is no 1 in font nullfont!
Missing character: There is no ] in font nullfont!
Missing character: There is no 0 in font nullfont!
Missing character: There is no . in font nullfont!
Missing character: There is no 7 in font nullfont!
Missing character: There is no 8 in font nullfont!
Missing character: There is no [ in font nullfont!
Missing character: There is no 0 in font nullfont!
Missing character: There is no . in font nullfont!
Missing character: There is no 5 in font nullfont!
Missing character: There is no 4 in font nullfont!
Missing character: There is no , in font nullfont!
Missing character: There is no 0 in font nullfont!
Missing character: There is no . in font nullfont!
Missing character: There is no 9 in font nullfont!
Missing character: There is no 2 in font nullfont!
Missing character: There is no ] in font nullfont!
Missing character: There is no V in font nullfont!
Missing character: There is no a in font nullfont!
Missing character: There is no r in font nullfont!
Missing character: There is no S in font nullfont!
Missing character: There is no e in font nullfont!
Missing character: There is no l in font nullfont!
Missing character: There is no L in font nullfont!
Missing character: There is no C in font nullfont!
Missing character: There is no M in font nullfont!
Missing character: There is no 2 in font nullfont!
Missing character: There is no 6 in font nullfont!
Missing character: There is no 8 in font nullfont!
Missing character: There is no 8 in font nullfont!
Missing character: There is no . in font nullfont!
Missing character: There is no 8 in font nullfont!
Missing character: There is no [ in font nullfont!
Missing character: There is no 2 in font nullfont!
Missing character: There is no 5 in font nullfont!
Missing character: There is no 8 in font nullfont!
Missing character: There is no 8 in font nullfont!
Missing character: There is no . in font nullfont!
Missing character: There is no 9 in font nullfont!
Missing character: There is no , in font nullfont!
Missing character: There is no 2 in font nullfont!
Missing character: There is no 8 in font nullfont!
Missing character: There is no 7 in font nullfont!
Missing character: There is no 8 in font nullfont!
Missing character: There is no . in font nullfont!
Missing character: There is no 6 in font nullfont!
Missing character: There is no ] in font nullfont!
Missing character: There is no 1 in font nullfont!
Missing character: There is no [ in font nullfont!
Missing character: There is no 1 in font nullfont!
Missing character: There is no , in font nullfont!
Missing character: There is no 1 in font nullfont!
Missing character: There is no ] in font nullfont!
Missing character: There is no 1 in font nullfont!
Missing character: There is no [ in font nullfont!
Missing character: There is no 1 in font nullfont!
Missing character: There is no , in font nullfont!
Missing character: There is no 1 in font nullfont!
Missing character: There is no ] in font nullfont!
Missing character: There is no 0 in font nullfont!
Missing character: There is no . in font nullfont!
Missing character: There is no 9 in font nullfont!
Missing character: There is no 4 in font nullfont!
Missing character: There is no 3 in font nullfont!
Missing character: There is no [ in font nullfont!
Missing character: There is no 0 in font nullfont!
Missing character: There is no . in font nullfont!
Missing character: There is no 9 in font nullfont!
Missing character: There is no 3 in font nullfont!
Missing character: There is no 1 in font nullfont!
Missing character: There is no , in font nullfont!
Missing character: There is no 0 in font nullfont!
Missing character: There is no . in font nullfont!
Missing character: There is no 9 in font nullfont!
Missing character: There is no 4 in font nullfont!
Missing character: There is no 5 in font nullfont!
Missing character: There is no ] in font nullfont!

! LaTeX Error: \begin{document} ended by \end{table}.

See the LaTeX manual or LaTeX Companion for explanation.
Type  H <return>  for immediate help.
 ...                                              
                                                  
l.165 \end{table}
                 
Your command was ignored.
Type  I <command> <return>  to replace it with another command,
or  <return>  to continue without it.

Missing character: There is no S in font nullfont!
Missing character: There is no U in font nullfont!
Missing character: There is no G in font nullfont!
Missing character: There is no S in font nullfont!
Missing character: There is no V in font nullfont!
Missing character: There is no a in font nullfont!
Missing character: There is no r in font nullfont!
Missing character: There is no S in font nullfont!
Missing character: There is no e in font nullfont!
Missing character: There is no l in font nullfont!
Missing character: There is no a in font nullfont!
Missing character: There is no n in font nullfont!
Missing character: There is no d in font nullfont!
Missing character: There is no V in font nullfont!
Missing character: There is no a in font nullfont!
Missing character: There is no r in font nullfont!
Missing character: There is no S in font nullfont!
Missing character: There is no e in font nullfont!
Missing character: There is no l in font nullfont!
Missing character: There is no L in font nullfont!
Missing character: There is no C in font nullfont!
Missing character: There is no M in font nullfont!
Missing character: There is no p in font nullfont!
Missing character: There is no r in font nullfont!
Missing character: There is no o in font nullfont!
Missing character: There is no d in font nullfont!
Missing character: There is no u in font nullfont!
Missing character: There is no c in font nullfont!
Missing character: There is no e in font nullfont!
Missing character: There is no h in font nullfont!
Missing character: There is no i in font nullfont!
Missing character: There is no g in font nullfont!
Missing character: There is no h in font nullfont!
Missing character: There is no q in font nullfont!
Missing character: There is no u in font nullfont!
Missing character: There is no a in font nullfont!
Missing character: There is no l in font nullfont!
Missing character: There is no i in font nullfont!
Missing character: There is no t in font nullfont!
Missing character: There is no y in font nullfont!
Missing character: There is no a in font nullfont!
Missing character: There is no n in font nullfont!
Missing character: There is no s in font nullfont!
Missing character: There is no w in font nullfont!
Missing character: There is no e in font nullfont!
Missing character: There is no r in font nullfont!
Missing character: There is no s in font nullfont!
Missing character: There is no i in font nullfont!
Missing character: There is no n in font nullfont!
Missing character: There is no a in font nullfont!
Missing character: There is no l in font nullfont!
Missing character: There is no l in font nullfont!
Missing character: There is no s in font nullfont!
Missing character: There is no i in font nullfont!
Missing character: There is no t in font nullfont!
Missing character: There is no u in font nullfont!
Missing character: There is no a in font nullfont!
Missing character: There is no t in font nullfont!
Missing character: There is no i in font nullfont!
Missing character: There is no o in font nullfont!
Missing character: There is no n in font nullfont!
Missing character: There is no s in font nullfont!
Missing character: There is no b in font nullfont!
Missing character: There is no u in font nullfont!
Missing character: There is no t in font nullfont!
Missing character: There is no S in font nullfont!
Missing character: There is no U in font nullfont!
Missing character: There is no G in font nullfont!
Missing character: There is no S in font nullfont!
Missing character: There is no V in font nullfont!
Missing character: There is no a in font nullfont!
Missing character: There is no r in font nullfont!
Missing character: There is no S in font nullfont!
Missing character: There is no e in font nullfont!
Missing character: There is no l in font nullfont!
Missing character: There is no i in font nullfont!
Missing character: There is no s in font nullfont!
Missing character: There is no 2 in font nullfont!
Missing character: There is no o in font nullfont!
Missing character: There is no r in font nullfont!
Missing character: There is no d in font nullfont!
Missing character: There is no e in font nullfont!
Missing character: There is no r in font nullfont!
Missing character: There is no s in font nullfont!
Missing character: There is no o in font nullfont!
Missing character: There is no f in font nullfont!
Missing character: There is no m in font nullfont!
Missing character: There is no a in font nullfont!
Missing character: There is no g in font nullfont!
Missing character: There is no n in font nullfont!
Missing character: There is no i in font nullfont!
Missing character: There is no t in font nullfont!
Missing character: There is no u in font nullfont!
Missing character: There is no d in font nullfont!
Missing character: There is no e in font nullfont!
Missing character: There is no f in font nullfont!
Missing character: There is no a in font nullfont!
Missing character: There is no s in font nullfont!
Missing character: There is no t in font nullfont!
Missing character: There is no e in font nullfont!
Missing character: There is no r in font nullfont!
Missing character: There is no . in font nullfont!
Missing character: There is no H in font nullfont!
Missing character: There is no o in font nullfont!
Missing character: There is no w in font nullfont!
Missing character: There is no e in font nullfont!
Missing character: There is no v in font nullfont!
Missing character: There is no e in font nullfont!
Missing character: There is no r in font nullfont!
Missing character: There is no , in font nullfont!
Missing character: There is no t in font nullfont!
Missing character: There is no o in font nullfont!
Missing character: There is no a in font nullfont!
Missing character: There is no l in font nullfont!
Missing character: There is no l in font nullfont!
Missing character: There is no e in font nullfont!
Missing character: There is no v in font nullfont!
Missing character: There is no i in font nullfont!
Missing character: There is no a in font nullfont!
Missing character: There is no t in font nullfont!
Missing character: There is no e in font nullfont!
Missing character: There is no t in font nullfont!
Missing character: There is no h in font nullfont!
Missing character: There is no e in font nullfont!
Missing character: There is no c in font nullfont!
Missing character: There is no o in font nullfont!
Missing character: There is no m in font nullfont!
Missing character: There is no p in font nullfont!
Missing character: There is no u in font nullfont!
Missing character: There is no t in font nullfont!
Missing character: There is no a in font nullfont!
Missing character: There is no t in font nullfont!
Missing character: There is no i in font nullfont!
Missing character: There is no o in font nullfont!
Missing character: There is no n in font nullfont!
Missing character: There is no a in font nullfont!
Missing character: There is no l in font nullfont!
Missing character: There is no b in font nullfont!
Missing character: There is no u in font nullfont!
Missing character: There is no r in font nullfont!
Missing character: There is no d in font nullfont!
Missing character: There is no e in font nullfont!
Missing character: There is no n in font nullfont!
Missing character: There is no w in font nullfont!
Missing character: There is no e in font nullfont!
Missing character: There is no s in font nullfont!
Missing character: There is no e in font nullfont!
Missing character: There is no a in font nullfont!
Missing character: There is no r in font nullfont!
Missing character: There is no c in font nullfont!
Missing character: There is no h in font nullfont!
Missing character: There is no e in font nullfont!
Missing character: There is no d in font nullfont!
Missing character: There is no u in font nullfont!
Missing character: There is no p in font nullfont!
Missing character: There is no t in font nullfont!
Missing character: There is no o in font nullfont!
Missing character: There is no a in font nullfont!
Missing character: There is no m in font nullfont!
Missing character: There is no a in font nullfont!
Missing character: There is no x in font nullfont!
Missing character: There is no i in font nullfont!
Missing character: There is no m in font nullfont!
Missing character: There is no u in font nullfont!
Missing character: There is no m in font nullfont!
Missing character: There is no o in font nullfont!
Missing character: There is no f in font nullfont!
Missing character: There is no 4 in font nullfont!
Missing character: There is no c in font nullfont!
Missing character: There is no l in font nullfont!
Missing character: There is no u in font nullfont!
Missing character: There is no s in font nullfont!
Missing character: There is no t in font nullfont!
Missing character: There is no e in font nullfont!
Missing character: There is no r in font nullfont!
Missing character: There is no s in font nullfont!
Missing character: There is no i in font nullfont!
Missing character: There is no n in font nullfont!
Missing character: There is no V in font nullfont!
Missing character: There is no a in font nullfont!
Missing character: There is no r in font nullfont!
Missing character: There is no S in font nullfont!
Missing character: There is no e in font nullfont!
Missing character: There is no l in font nullfont!
Missing character: There is no L in font nullfont!
Missing character: There is no C in font nullfont!
Missing character: There is no M in font nullfont!
Missing character: There is no , in font nullfont!
Missing character: There is no p in font nullfont!
Missing character: There is no r in font nullfont!
Missing character: There is no o in font nullfont!
Missing character: There is no v in font nullfont!
Missing character: There is no i in font nullfont!
Missing character: There is no d in font nullfont!
Missing character: There is no i in font nullfont!
Missing character: There is no n in font nullfont!
Missing character: There is no g in font nullfont!
Missing character: There is no i in font nullfont!
Missing character: There is no t in font nullfont!
Missing character: There is no w in font nullfont!
Missing character: There is no i in font nullfont!
Missing character: There is no t in font nullfont!
Missing character: There is no h in font nullfont!
Missing character: There is no a in font nullfont!
Missing character: There is no n in font nullfont!
Missing character: There is no e in font nullfont!
Missing character: There is no a in font nullfont!
Missing character: There is no s in font nullfont!
Missing character: There is no i in font nullfont!
Missing character: There is no e in font nullfont!
Missing character: There is no r in font nullfont!
Missing character: There is no o in font nullfont!
Missing character: There is no p in font nullfont!
Missing character: There is no p in font nullfont!
Missing character: There is no o in font nullfont!
Missing character: There is no r in font nullfont!
Missing character: There is no t in font nullfont!
Missing character: There is no u in font nullfont!
Missing character: There is no n in font nullfont!
Missing character: There is no i in font nullfont!
Missing character: There is no t in font nullfont!
Missing character: There is no y in font nullfont!
Missing character: There is no t in font nullfont!
Missing character: There is no o in font nullfont!
Missing character: There is no p in font nullfont!
Missing character: There is no r in font nullfont!
Missing character: There is no o in font nullfont!
Missing character: There is no d in font nullfont!
Missing character: There is no u in font nullfont!
Missing character: There is no c in font nullfont!
Missing character: There is no e in font nullfont!
Missing character: There is no h in font nullfont!
Missing character: There is no i in font nullfont!
Missing character: There is no g in font nullfont!
Missing character: There is no h in font nullfont!
Missing character: There is no q in font nullfont!
Missing character: There is no u in font nullfont!
Missing character: There is no a in font nullfont!
Missing character: There is no l in font nullfont!
Missing character: There is no i in font nullfont!
Missing character: There is no t in font nullfont!
Missing character: There is no y in font nullfont!
Missing character: There is no c in font nullfont!
Missing character: There is no l in font nullfont!
Missing character: There is no u in font nullfont!
Missing character: There is no s in font nullfont!
Missing character: There is no t in font nullfont!
Missing character: There is no e in font nullfont!
Missing character: There is no r in font nullfont!
Missing character: There is no i in font nullfont!
Missing character: There is no n in font nullfont!
Missing character: There is no g in font nullfont!
Missing character: There is no s in font nullfont!
Missing character: There is no . in font nullfont!
Missing character: There is no I in font nullfont!
Missing character: There is no n in font nullfont!
Missing character: There is no a in font nullfont!
Missing character: There is no p in font nullfont!
Missing character: There is no p in font nullfont!
Missing character: There is no l in font nullfont!
Missing character: There is no i in font nullfont!
Missing character: There is no c in font nullfont!
Missing character: There is no a in font nullfont!
Missing character: There is no t in font nullfont!
Missing character: There is no i in font nullfont!
Missing character: There is no o in font nullfont!
Missing character: There is no n in font nullfont!
Missing character: There is no s in font nullfont!
Missing character: There is no t in font nullfont!
Missing character: There is no o in font nullfont!
Missing character: There is no r in font nullfont!
Missing character: There is no e in font nullfont!
Missing character: There is no a in font nullfont!
Missing character: There is no l in font nullfont!
Missing character: There is no d in font nullfont!
Missing character: There is no a in font nullfont!
Missing character: There is no t in font nullfont!
Missing character: There is no a in font nullfont!
Missing character: There is no t in font nullfont!
Missing character: There is no h in font nullfont!
Missing character: There is no i in font nullfont!
Missing character: There is no s in font nullfont!
Missing character: There is no w in font nullfont!
Missing character: There is no o in font nullfont!
Missing character: There is no u in font nullfont!
Missing character: There is no l in font nullfont!
Missing character: There is no d in font nullfont!
Missing character: There is no h in font nullfont!
Missing character: There is no a in font nullfont!
Missing character: There is no v in font nullfont!
Missing character: There is no e in font nullfont!
Missing character: There is no t in font nullfont!
Missing character: There is no o in font nullfont!
Missing character: There is no b in font nullfont!
Missing character: There is no e in font nullfont!
Missing character: There is no m in font nullfont!
Missing character: There is no u in font nullfont!
Missing character: There is no c in font nullfont!
Missing character: There is no h in font nullfont!
Missing character: There is no l in font nullfont!
Missing character: There is no a in font nullfont!
Missing character: There is no r in font nullfont!
Missing character: There is no g in font nullfont!
Missing character: There is no e in font nullfont!
Missing character: There is no r in font nullfont!
Missing character: There is no , in font nullfont!
Missing character: There is no a in font nullfont!
Missing character: There is no d in font nullfont!
Missing character: There is no d in font nullfont!
Missing character: There is no i in font nullfont!
Missing character: There is no n in font nullfont!
Missing character: There is no g in font nullfont!
Missing character: There is no c in font nullfont!
Missing character: There is no o in font nullfont!
Missing character: There is no n in font nullfont!
Missing character: There is no s in font nullfont!
Missing character: There is no i in font nullfont!
Missing character: There is no d in font nullfont!
Missing character: There is no e in font nullfont!
Missing character: There is no r in font nullfont!
Missing character: There is no a in font nullfont!
Missing character: There is no b in font nullfont!
Missing character: There is no l in font nullfont!
Missing character: There is no y in font nullfont!
Missing character: There is no t in font nullfont!
Missing character: There is no o in font nullfont!
Missing character: There is no c in font nullfont!
Missing character: There is no o in font nullfont!
Missing character: There is no m in font nullfont!
Missing character: There is no p in font nullfont!
Missing character: There is no u in font nullfont!
Missing character: There is no t in font nullfont!
Missing character: There is no a in font nullfont!
Missing character: There is no t in font nullfont!
Missing character: There is no i in font nullfont!
Missing character: There is no o in font nullfont!
Missing character: There is no n in font nullfont!
Missing character: There is no a in font nullfont!
Missing character: There is no l in font nullfont!
Missing character: There is no t in font nullfont!
Missing character: There is no i in font nullfont!
Missing character: There is no m in font nullfont!
Missing character: There is no e in font nullfont!
Missing character: There is no , in font nullfont!
Missing character: There is no w in font nullfont!
Missing character: There is no h in font nullfont!
Missing character: There is no e in font nullfont!
Missing character: There is no r in font nullfont!
Missing character: There is no e in font nullfont!
Missing character: There is no a in font nullfont!
Missing character: There is no s in font nullfont!
Missing character: There is no t in font nullfont!
Missing character: There is no h in font nullfont!
Missing character: There is no e in font nullfont!
Missing character: There is no i in font nullfont!
Missing character: There is no n in font nullfont!
Missing character: There is no f in font nullfont!
Missing character: There is no e in font nullfont!
Missing character: There is no r in font nullfont!
Missing character: There is no e in font nullfont!
Missing character: There is no n in font nullfont!
Missing character: There is no c in font nullfont!
Missing character: There is no e in font nullfont!
Missing character: There is no o in font nullfont!
Missing character: There is no f in font nullfont!
Missing character: There is no t in font nullfont!
Missing character: There is no h in font nullfont!
Missing character: There is no e in font nullfont!
Missing character: There is no n in font nullfont!
Missing character: There is no u in font nullfont!
Missing character: There is no m in font nullfont!
Missing character: There is no b in font nullfont!
Missing character: There is no e in font nullfont!
Missing character: There is no r in font nullfont!
Missing character: There is no o in font nullfont!
Missing character: There is no f in font nullfont!
Missing character: There is no c in font nullfont!
Missing character: There is no l in font nullfont!
Missing character: There is no u in font nullfont!
Missing character: There is no s in font nullfont!
Missing character: There is no t in font nullfont!
Missing character: There is no e in font nullfont!
Missing character: There is no r in font nullfont!
Missing character: There is no s in font nullfont!
Missing character: There is no i in font nullfont!
Missing character: There is no s in font nullfont!
Missing character: There is no a in font nullfont!
Missing character: There is no u in font nullfont!
Missing character: There is no t in font nullfont!
Missing character: There is no o in font nullfont!
Missing character: There is no m in font nullfont!
Missing character: There is no a in font nullfont!
Missing character: There is no t in font nullfont!
Missing character: There is no i in font nullfont!
Missing character: There is no c in font nullfont!
Missing character: There is no i in font nullfont!
Missing character: There is no n in font nullfont!
Missing character: There is no S in font nullfont!
Missing character: There is no U in font nullfont!
Missing character: There is no G in font nullfont!
Missing character: There is no S in font nullfont!
Missing character: There is no V in font nullfont!
Missing character: There is no a in font nullfont!
Missing character: There is no r in font nullfont!
Missing character: There is no S in font nullfont!
Missing character: There is no e in font nullfont!
Missing character: There is no l in font nullfont!
Missing character: There is no . in font nullfont!
! Undefined control sequence.
l.167 \subsection
                 {Advantages of Bayesian model averaging}
The control sequence at the end of the top line
of your error message was never \def'ed. If you have
misspelled it (e.g., `\hobx'), type `I' and the correct
spelling (e.g., `I\hbox'). Otherwise just continue,
and I'll forget about whatever was undefined.

Missing character: There is no A in font nullfont!
Missing character: There is no d in font nullfont!
Missing character: There is no v in font nullfont!
Missing character: There is no a in font nullfont!
Missing character: There is no n in font nullfont!
Missing character: There is no t in font nullfont!
Missing character: There is no a in font nullfont!
Missing character: There is no g in font nullfont!
Missing character: There is no e in font nullfont!
Missing character: There is no s in font nullfont!
Missing character: There is no o in font nullfont!
Missing character: There is no f in font nullfont!
Missing character: There is no B in font nullfont!
Missing character: There is no a in font nullfont!
Missing character: There is no y in font nullfont!
Missing character: There is no e in font nullfont!
Missing character: There is no s in font nullfont!
Missing character: There is no i in font nullfont!
Missing character: There is no a in font nullfont!
Missing character: There is no n in font nullfont!
Missing character: There is no m in font nullfont!
Missing character: There is no o in font nullfont!
Missing character: There is no d in font nullfont!
Missing character: There is no e in font nullfont!
Missing character: There is no l in font nullfont!
Missing character: There is no a in font nullfont!
Missing character: There is no v in font nullfont!
Missing character: There is no e in font nullfont!
Missing character: There is no r in font nullfont!
Missing character: There is no a in font nullfont!
Missing character: There is no g in font nullfont!
Missing character: There is no i in font nullfont!
Missing character: There is no n in font nullfont!
Missing character: There is no g in font nullfont!
Missing character: There is no A in font nullfont!
Missing character: There is no s in font nullfont!
Missing character: There is no a in font nullfont!
Missing character: There is no n in font nullfont!
Missing character: There is no e in font nullfont!
Missing character: There is no x in font nullfont!
Missing character: There is no a in font nullfont!
Missing character: There is no m in font nullfont!
Missing character: There is no p in font nullfont!
Missing character: There is no l in font nullfont!
Missing character: There is no e in font nullfont!
Missing character: There is no , in font nullfont!
Missing character: There is no w in font nullfont!
Missing character: There is no e in font nullfont!
Missing character: There is no s in font nullfont!
Missing character: There is no i in font nullfont!
Missing character: There is no m in font nullfont!
Missing character: There is no u in font nullfont!
Missing character: There is no l in font nullfont!
Missing character: There is no a in font nullfont!
Missing character: There is no t in font nullfont!
Missing character: There is no e in font nullfont!
Missing character: There is no a in font nullfont!
Missing character: There is no d in font nullfont!
Missing character: There is no a in font nullfont!
Missing character: There is no t in font nullfont!
Missing character: There is no a in font nullfont!
Missing character: There is no s in font nullfont!
Missing character: There is no e in font nullfont!
Missing character: There is no t in font nullfont!
Missing character: There is no w in font nullfont!
Missing character: There is no i in font nullfont!
Missing character: There is no t in font nullfont!
Missing character: There is no h in font nullfont!
Missing character: There is no o in font nullfont!
Missing character: There is no b in font nullfont!
Missing character: There is no s in font nullfont!
Missing character: There is no e in font nullfont!
Missing character: There is no r in font nullfont!
Missing character: There is no v in font nullfont!
Missing character: There is no a in font nullfont!
Missing character: There is no t in font nullfont!
Missing character: There is no i in font nullfont!
Missing character: There is no o in font nullfont!
Missing character: There is no n in font nullfont!
Missing character: There is no s in font nullfont!
Missing character: There is no f in font nullfont!
Missing character: There is no r in font nullfont!
Missing character: There is no o in font nullfont!
Missing character: There is no m in font nullfont!
Missing character: There is no a in font nullfont!
Missing character: There is no m in font nullfont!
Missing character: There is no i in font nullfont!
Missing character: There is no x in font nullfont!
Missing character: There is no t in font nullfont!
Missing character: There is no u in font nullfont!
Missing character: There is no r in font nullfont!
Missing character: There is no e in font nullfont!
Missing character: There is no o in font nullfont!
Missing character: There is no f in font nullfont!
Missing character: There is no 3 in font nullfont!
Missing character: There is no G in font nullfont!
Missing character: There is no a in font nullfont!
Missing character: There is no u in font nullfont!
Missing character: There is no s in font nullfont!
Missing character: There is no s in font nullfont!
Missing character: There is no i in font nullfont!
Missing character: There is no a in font nullfont!
Missing character: There is no n in font nullfont!
Missing character: There is no s in font nullfont!
Missing character: There is no , in font nullfont!
Missing character: There is no w in font nullfont!
Missing character: There is no h in font nullfont!
Missing character: There is no e in font nullfont!
Missing character: There is no r in font nullfont!
Missing character: There is no e in font nullfont!
Missing character: There is no t in font nullfont!
Missing character: There is no w in font nullfont!
Missing character: There is no o in font nullfont!
Missing character: There is no o in font nullfont!
Missing character: There is no f in font nullfont!
Missing character: There is no t in font nullfont!
Missing character: There is no h in font nullfont!
Missing character: There is no e in font nullfont!
Missing character: There is no G in font nullfont!
Missing character: There is no a in font nullfont!
Missing character: There is no u in font nullfont!
Missing character: There is no s in font nullfont!
Missing character: There is no s in font nullfont!
Missing character: There is no i in font nullfont!
Missing character: There is no a in font nullfont!
Missing character: There is no n in font nullfont!
Missing character: There is no s in font nullfont!
Missing character: There is no a in font nullfont!
Missing character: There is no r in font nullfont!
Missing character: There is no e in font nullfont!
Missing character: There is no i in font nullfont!
Missing character: There is no s in font nullfont!
Missing character: There is no o in font nullfont!
Missing character: There is no t in font nullfont!
Missing character: There is no r in font nullfont!
Missing character: There is no o in font nullfont!
Missing character: There is no p in font nullfont!
Missing character: There is no i in font nullfont!
Missing character: There is no c in font nullfont!
Missing character: There is no a in font nullfont!
Missing character: There is no n in font nullfont!
Missing character: There is no d in font nullfont!
Missing character: There is no c in font nullfont!
Missing character: There is no e in font nullfont!
Missing character: There is no n in font nullfont!
Missing character: There is no t in font nullfont!
Missing character: There is no r in font nullfont!
Missing character: There is no e in font nullfont!
Missing character: There is no d in font nullfont!
Missing character: There is no ( in font nullfont!
Missing character: There is no 2 in font nullfont!
Missing character: There is no , in font nullfont!
Missing character: There is no 2 in font nullfont!
Missing character: There is no ) in font nullfont!
Missing character: There is no a in font nullfont!
Missing character: There is no n in font nullfont!
Missing character: There is no d in font nullfont!
Missing character: There is no ( in font nullfont!
Missing character: There is no - in font nullfont!
Missing character: There is no 3 in font nullfont!
Missing character: There is no , in font nullfont!
Missing character: There is no - in font nullfont!
Missing character: There is no 3 in font nullfont!
Missing character: There is no ) in font nullfont!
Missing character: There is no r in font nullfont!
Missing character: There is no e in font nullfont!
Missing character: There is no s in font nullfont!
Missing character: There is no p in font nullfont!
Missing character: There is no e in font nullfont!
Missing character: There is no c in font nullfont!
Missing character: There is no t in font nullfont!
Missing character: There is no i in font nullfont!
Missing character: There is no v in font nullfont!
Missing character: There is no e in font nullfont!
Missing character: There is no l in font nullfont!
Missing character: There is no y in font nullfont!
Missing character: There is no , in font nullfont!
Missing character: There is no e in font nullfont!
Missing character: There is no a in font nullfont!
Missing character: There is no c in font nullfont!
Missing character: There is no h in font nullfont!
Missing character: There is no w in font nullfont!
Missing character: There is no i in font nullfont!
Missing character: There is no t in font nullfont!
Missing character: There is no h in font nullfont!
Missing character: There is no m in font nullfont!
Missing character: There is no i in font nullfont!
Missing character: There is no x in font nullfont!
Missing character: There is no i in font nullfont!
Missing character: There is no n in font nullfont!
Missing character: There is no g in font nullfont!
Missing character: There is no w in font nullfont!
Missing character: There is no e in font nullfont!
Missing character: There is no i in font nullfont!
Missing character: There is no g in font nullfont!
Missing character: There is no h in font nullfont!
Missing character: There is no t in font nullfont!
Missing character: There is no s in font nullfont!
Missing character: There is no . in font nullfont!
Missing character: There is no T in font nullfont!
Missing character: There is no h in font nullfont!
Missing character: There is no e in font nullfont!
Missing character: There is no t in font nullfont!
Missing character: There is no h in font nullfont!
Missing character: There is no i in font nullfont!
Missing character: There is no r in font nullfont!
Missing character: There is no d in font nullfont!
Missing character: There is no c in font nullfont!
Missing character: There is no o in font nullfont!
Missing character: There is no m in font nullfont!
Missing character: There is no p in font nullfont!
Missing character: There is no o in font nullfont!
Missing character: There is no n in font nullfont!
Missing character: There is no e in font nullfont!
Missing character: There is no n in font nullfont!
Missing character: There is no t in font nullfont!
Missing character: There is no h in font nullfont!
Missing character: There is no a in font nullfont!
Missing character: There is no s in font nullfont!
Missing character: There is no m in font nullfont!
Missing character: There is no i in font nullfont!
Missing character: There is no x in font nullfont!
Missing character: There is no t in font nullfont!
Missing character: There is no u in font nullfont!
Missing character: There is no r in font nullfont!
Missing character: There is no e in font nullfont!
Missing character: There is no w in font nullfont!
Missing character: There is no e in font nullfont!
Missing character: There is no i in font nullfont!
Missing character: There is no g in font nullfont!
Missing character: There is no h in font nullfont!
Missing character: There is no t in font nullfont!
Missing character: There is no a in font nullfont!
Missing character: There is no n in font nullfont!
Missing character: There is no d in font nullfont!
Missing character: There is no i in font nullfont!
Missing character: There is no s in font nullfont!
Missing character: There is no c in font nullfont!
Missing character: There is no e in font nullfont!
Missing character: There is no n in font nullfont!
Missing character: There is no t in font nullfont!
Missing character: There is no e in font nullfont!
Missing character: There is no r in font nullfont!
Missing character: There is no e in font nullfont!
Missing character: There is no d in font nullfont!
Missing character: There is no a in font nullfont!
Missing character: There is no t in font nullfont!
Missing character: There is no ( in font nullfont!
Missing character: There is no - in font nullfont!
Missing character: There is no 3 in font nullfont!
Missing character: There is no , in font nullfont!
Missing character: There is no 4 in font nullfont!
Missing character: There is no ) in font nullfont!
Missing character: There is no b in font nullfont!
Missing character: There is no u in font nullfont!
Missing character: There is no t in font nullfont!
Missing character: There is no t in font nullfont!
Missing character: There is no h in font nullfont!
Missing character: There is no e in font nullfont!
Missing character: There is no c in font nullfont!
Missing character: There is no o in font nullfont!
Missing character: There is no v in font nullfont!
Missing character: There is no a in font nullfont!
Missing character: There is no r in font nullfont!
Missing character: There is no i in font nullfont!
Missing character: There is no a in font nullfont!
Missing character: There is no n in font nullfont!
Missing character: There is no c in font nullfont!
Missing character: There is no e in font nullfont!
Missing character: There is no m in font nullfont!
Missing character: There is no a in font nullfont!
Missing character: There is no t in font nullfont!
Missing character: There is no r in font nullfont!
[truncated: 62,929 more chars]
