# Supplementary material for: Fast approximate inference for variable selection in Dirichlet process mixtures, with an application to pan-cancer proteomics
Source: Stat Appl Genet Mol Biol. Author manuscript; Available in PMC 2023 Jan 3. (PMC7614016; doi:10.1515/sagmb-2018-0065)
Supplement: Supplementary File [file EMS158447-supplement-Supplementary_File.zip › j_sagmb-2018-0065_suppl/sugsReferences.bib]

@article{Jiang::2012,
author = {Jiang, Ke and Kulis, Brian and Jordan, Michael I},
title = {{Small-Variance Asymptotics for Exponential Family Dirichlet Process Mixture Models.}},
journal = {Advances in Neural Information Processing Systems 25},
year = {2012}
}
@article{Jiang::2016,
  title={{DACE: a scalable DP-means algorithm for clustering extremely large sequence data}},
  author={Jiang, Linhao and Dong, Yichao and Chen, Ning and Chen, Ting},
  journal={Bioinformatics},
  volume={33},
  number={6},
  pages={834--842},
  year={2016},
  publisher={Oxford University Press}
}

@article{Blei::2016,
author = {Blei, David M and Kucukelbir, Alp and McAuliffe, Jon D},
title = {{Variational Inference: A Review for Statisticians}},
journal = {J. Am. Stat. Assoc.},
year = {2016},
volume = {112},
number = {518},
pages = {859--877},
month = jul
}


@inproceedings{Attias::1999,
author = {Attias, Hagai},
title = {{Inferring Parameters and Structure of Latent Variable Models by Variational Bayes}},
booktitle = {Proc. 15th Conf. on Uncertainty in Artificial Intelligence},
year = {1999},
pages = {21--30},
publisher = {Morgan Kaufmann Publishers Inc.},
address = {San Francisco, CA, USA},
isbn = {1-55860-614-9}
}

@incollection{Attias::2000,
author = {Attias, Hagai},
title = {{A Variational Bayesian Framework for Graphical Models}},
booktitle = {Advances in Neural Information Processing Systems 12},
year = {2000},
editor = {Solla, S A and Leen, T K and M\"{u}ller, K},
pages = {209--215},
publisher = {MIT Press}
}


@inproceedings{Kulis::2011,
  title={Revisiting k-means: New algorithms via Bayesian nonparametrics},
  author={Kulis, Brian and Jordan, Michael I},
  booktitle={International Conference on Machine Learning},
 pages={},
  year={2012}
}


@article{Raykov::2016b,
  title={{Simple approximate MAP inference for Dirichlet processes mixtures}},
  author={Raykov, Yordan P and Boukouvalas, Alexis and Little, Max A and others},
  journal={Electron. J. Statist.},
  volume={10},
  number={2},
  pages={3548--3578},
  year={2016},
  publisher={The Institute of Mathematical Statistics and the Bernoulli Society}
}

@article{Raykov::2016,
  title={What to do when k-means clustering fails: A simple yet principled alternative algorithm},
  author={Raykov, Yordan P and Boukouvalas, Alexis and Baig, Fahd and Little, Max A},
  journal={PLOS One},
  volume={11},
  number={9},
  pages={e0162259},
  year={2016},
  publisher={Public Library of Science}
}

@inproceedings{Broderick::2013,
  title={MAD-Bayes: MAP-based asymptotic derivations from Bayes},
  author={Broderick, Tamara and Kulis, Brian and Jordan, Michael},
  booktitle={International Conference on Machine Learning},
  pages={226--234},
  year={2013}
}

@article{Blei::2006,
  title={{Variational inference for Dirichlet process mixtures}},
  author={Blei, David M and Jordan, Michael I},
  journal={Bayesian Anal.},
  volume={1},
  number={1},
  pages={121--143},
  year={2006},
  publisher={International Society for Bayesian Analysis}
}


@article{Matthieu:2018,
author = {Marbac, Matthieu and Sedki, Mohammed},
title = {{VarSelLCM: an R/C++ package for variable selection in model-based clustering of mixed-data with missing values}},
journal = {Bioinformatics},
volume = {},
number = {},
pages = {bty786},
year = {2018},
doi = {10.1093/bioinformatics/bty786},
URL = {http://dx.doi.org/10.1093/bioinformatics/bty786},
eprint = {/oup/backfile/content_public/journal/bioinformatics/pap/10.1093_bioinformatics_bty786/1/bty786.pdf}
}

@article{Medvedovic::2004,
  title={Bayesian mixture model based clustering of replicated microarray data},
  author={Medvedovic, Mario and Yeung, Ka Yee and Bumgarner, Roger Eugene},
  journal={Bioinformatics},
  volume={20},
  number={8},
  pages={1222--1232},
  year={2004},
  publisher={Oxford University Press}
}


@article{Darkins::2013,
author = {Darkins, Robert and Cooke, Emma J and Ghahramani, Zoubin and Kirk, Paul D W and Wild, David L and Savage, Richard S},
title = {{Accelerating Bayesian hierarchical clustering of time series data with a randomised algorithm.}},
journal = {PLOS One},
year = {2013},
volume = {8},
number = {4},
pages = {e59795},
affiliation = {Systems Biology Centre, University of Warwick, Coventry, United Kingdom.},
doi = {10.1371/journal.pone.0059795},
pmid = {23565168},
language = {English},
read = {Yes},
rating = {0},
date-added = {2013-04-12T16:10:37GMT},
date-modified = {2018-06-30T10:25:12GMT},
abstract = {We live in an era of abundant data. This has necessitated the development of new and innovative statistical algorithms to get the most from experimental data. For example, faster algorithms make practical the analysis of larger genomic data sets, allowing us to extend the utility of cutting-edge statistical methods. We present a randomised algorithm that accelerates the clustering of time series data using the Bayesian Hierarchical Clustering (BHC) statistical method. BHC is a general method for clustering any discretely sampled time series data. In this paper we focus on a particular application to microarray gene expression data. We define and analyse the randomised algorithm, before presenting results on both synthetic and real biological data sets. We show that the randomised algorithm leads to substantial gains in speed with minimal loss in clustering quality. The randomised time series BHC algorithm is available as part of the R package BHC, which is available for download from Bioconductor (version 2.10 and above) via http://bioconductor.org/packages/2.10/bioc/html/BHC.html. We have also made available a set of R scripts which can be used to reproduce the analyses carried out in this paper. These are available from the following URL. https://sites.google.com/site/randomisedbhc/.}
}

@article{Cooke::2011,
author = {Cooke, Emma J and Savage, Richard S and Kirk, Paul D W and Darkins, Robert and Wild, David L},
title = {{Bayesian hierarchical clustering for microarray time series data with replicates and outlier measurements.}},
journal = {BMC Bioinformatics},
year = {2011},
volume = {12},
pages = {399},
affiliation = {Systems Biology Centre, University of Warwick, Coventry, UK.},
doi = {10.1186/1471-2105-12-399},
pmid = {21995452},
language = {English},
read = {Yes},
rating = {0},
date-added = {2012-06-12T13:17:15GMT},
date-modified = {2018-06-30T10:14:55GMT},
abstract = {BACKGROUND:Post-genomic molecular biology has resulted in an exPLOSion of data, providing measurements for large numbers of genes, proteins and metabolites. Time series experiments have become increasingly common, necessitating the development of novel analysis tools that capture the resulting data structure. Outlier measurements at one or more time points present a significant challenge, while potentially valuable replicate information is often ignored by existing techniques.

RESULTS:We present a generative model-based Bayesian hierarchical clustering algorithm for microarray time series that employs Gaussian process regression to capture the structure of the data. By using a mixture model likelihood, our method permits a small proportion of the data to be modelled as outlier measurements, and adopts an empirical Bayes approach which uses replicate observations to inform a prior distribution of the noise variance. The method automatically learns the optimum number of clusters and can incorporate non-uniformly sampled time points. Using a wide variety of experimental data sets, we show that our algorithm consistently yields higher quality and more biologically meaningful clusters than current state-of-the-art methodologies. We highlight the importance of modelling outlier values by demonstrating that noisy genes can be grouped with other genes of similar biological function. We demonstrate the importance of including replicate information, which we find enables the discrimination of additional distinct expression profiles.

CONCLUSIONS:By incorporating outlier measurements and replicate values, this clustering algorithm for time series microarray data provides a step towards a better treatment of the noise inherent in measurements from high-throughput genomic technologies. Timeseries BHC is available as part of the R package 'BHC' (version 1.5), which is available for download from Bioconductor (version 2.9 and above) via http://www.bioconductor.org/packages/release/bioc/html/BHC.html?pagewanted=all.}
}

@article{Heller::2005,
author = {Heller, K and Ghahramani, Z},
title = {{Bayesian hierarchical clustering}},
journal = {Proceedings of the 22nd international conference on Machine learning},
year = {2005},
read = {Yes},
rating = {0},
date-added = {2010-08-04T08:40:11GMT},
date-modified = {2018-07-31T09:35:36GMT},
abstract = {We present a novel algorithm for agglomerative hierarchical clustering based on evaluating marginal likelihoods of a probabilistic model. This algorithm has several advantages over traditional distance-based agglomerative clustering algorithms. (1) It defines a probabilistic model of the data which can be used to compute the predictive distribution of a test point and the probability of it belonging to any of the existing clusters in the tree. (2) It uses a model-based criterion to decide on merging clusters rather than an ad-hoc distance metric. (3) Bayesian hypothesis testing is used to decide which merges are advantageous and to output the recommended depth of the tree. (4) The algorithm can be interpreted as a novel fast bottom-up approximate inference method for a Dirichlet process (i.e. countably infinite) mixture model (DPM). It provides a new lower bound on the marginal likelihood of a DPM by summing over exponentially many clusterings of the data in polynomial time. We describe procedures for learning the model hyperparameters, computing the predictive distribution, and extensions to the algorithm. Experimental results on synthetic and real-world data sets demonstrate useful properties of the algorithm.}
}

@article{Savage::2009,
author = {Savage, Richard S and Heller, Katherine and Xu, Yang and Ghahramani, Zoubin and Truman, William M and Grant, Murray and Denby, Katherine J and Wild, David L},
title = {{R/BHC: fast Bayesian hierarchical clustering for microarray data.}},
journal = {BMC Bioinformatics},
year = {2009},
volume = {10},
pages = {242},
month = aug,
affiliation = {Systems Biology Centre, University of Warwick, Coventry House, Coventry CV47AL, UK. r.s.savage@warwick.ac.uk},
doi = {10.1186/1471-2105-10-242},
pmid = {19660130},
language = {English},
read = {Yes},
rating = {2},
date-added = {2010-08-03T11:11:17GMT},
date-modified = {2016-11-29T09:18:28GMT},
abstract = {BACKGROUND:Although the use of clustering methods has rapidly become one of the standard computational approaches in the literature of microarray gene expression data analysis, little attention has been paid to uncertainty in the results obtained.

RESULTS:We present an R/Bioconductor port of a fast novel algorithm for Bayesian agglomerative hierarchical clustering and demonstrate its use in clustering gene expression microarray data. The method performs bottom-up hierarchical clustering, using a Dirichlet Process (infinite mixture) to model uncertainty in the data and Bayesian model selection to decide at each step which clusters to merge.

CONCLUSION:Biologically plausible results are presented from a well studied data set: expression profiles of A. thaliana subjected to a variety of biotic and abiotic stresses. Our method avoids several limitations of traditional methods, for example how many clusters there should be and how to choose a principled distance metric.}
}


@InProceedings{Daume::2007,
  title = 	 {{Fast search for Dirichlet process mixture models}},
  author = 	 {{Daum\'e III, Hal}},
  booktitle = 	 {AISTATS},
  pages = 	 {83--90},
  year = 	 {2007},
  editor = 	 {Marina Meila and Xiaotong Shen},
  address = 	 {San Juan, Puerto Rico},
  month = 	 {21--24 Mar},
  pdf = 	 {http://proceedings.mlr.press/v2/daume07a/daume07a.pdf},
  url = 	 {http://proceedings.mlr.press/v2/daume07a.html},
  abstract = 	 {Dirichlet process (DP) mixture models provide a flexible Bayesian framework for density estimation. Unfortunately, their flexibility comes at a cost: inference in DP mixture models is computationally expensive, even when conjugate distributions are used. In the common case when one seeks only a maximum a posteriori assignment of data points to clusters, we show that search algorithms provide a practical alternative to expensive MCMC and variational techniques. When a true posterior sample is desired, the solution found by search can serve as a good initializer for MCMC. Experimental results show that using these techniques is it possible to apply DP mixture models to very large data sets.}
}

@article{Berger::2018,
author = {Berger, Ashton C and Korkut, Anil and Kanchi, Rupa S and Hegde, Apurva M and Lenoir, Walter and Liu, Wenbin and Liu, Yuexin and Fan, Huihui and Shen, Hui and Ravikumar, Visweswaran and Rao, Arvind and Schultz, Andre and Li, Xubin and Sumazin, Pavel and Williams, Cecilia and Mestdagh, Pieter and Gunaratne, Preethi H and Yau, Christina and Bowlby, Reanne and Robertson, A Gordon and Tiezzi, Daniel G and Wang, Chen and Cherniack, Andrew D and Godwin, Andrew K and Kuderer, Nicole M and Rader, Janet S and Zuna, Rosemary E and Sood, Anil K and Lazar, Alexander J and Ojesina, Akinyemi I and Adebamowo, Clement and Adebamowo, Sally N and Baggerly, Keith A and Chen, Ting-Wen and Chiu, Hua-Sheng and Lefever, Steve and Liu, Liang and MacKenzie, Karen and Orsulic, Sandra and Roszik, Jason and Shelley, Carl Simon and Song, Qianqian and Vellano, Christopher P and Wentzensen, Nicolas and {Cancer Genome Atlas Research Network} and Weinstein, John N and Mills, Gordon B and Levine, Douglas A and Akbani, Rehan},
title = {{A Comprehensive Pan-Cancer Molecular Study of Gynecologic and Breast Cancers.}},
journal = {Cancer cell},
year = {2018},
volume = {33},
number = {4},
pages = {690--705.e9}
}


@article{Hoadley::2018,
  title={Cell-of-origin patterns dominate the molecular classification of 10,000 tumors from 33 types of cancer},
  author={Hoadley, Katherine A and Yau, Christina and Hinoue, Toshinori and Wolf, Denise M and Lazar, Alexander J and Drill, Esther and Shen, Ronglai and Taylor, Alison M and Cherniack, Andrew D and Thorsson, V{\'e}steinn and others},
  journal={Cell},
  volume={173},
  number={2},
  pages={291--304},
  year={2018},
  publisher={Elsevier}
}


@article{Natsuka::1992,
  title={{Macrophage differentiation-specific expression of NF-IL6, a transcription factor for interleukin-6}},
  author={Natsuka, Shunji and Akira, Shizuo and Nishio, Yukihiro and Hashimoto, Shigeru and Sugita, Takahisa and Isshiki, H and Kishimoto, T},
  journal={Blood},
  volume={79},
  number={2},
  pages={460--466},
  year={1992},
  publisher={Am Soc Hematology}
}


@article{Shochat::2011,
  title={{Gain-of-function mutations in interleukin-7 receptor-$\alpha$ (IL7R) in childhood acute lymphoblastic leukemias}},
  author={Shochat, Chen and Tal, Noa and Bandapalli, Obul R and Palmi, Chiara and Ganmore, Ithamar and te Kronnie, Geertruy and Cario, Gunnar and Cazzaniga, Giovanni and Kulozik, Andreas E and Stanulla, Martin and others},
  journal={J. Exp. Med.},
  volume={208},
  number={5},
  pages={901--908},
  year={2011},
  publisher={Rockefeller University Press}
}


@article{Chen::2010,
  title={Novel methods to identify biologically relevant genes for leukemia and prostate cancer from gene expression profiles},
  author={Chen, Austin H and Tsau, Yin-Wu and Lin, Ching-Heng},
  journal={BMC Genomics},
  volume={11},
  number={1},
  pages={274},
  year={2010},
  publisher={BioMed Central}
}


@article{Kuett::2015,
  title={IL-8 as mediator in the microenvironment-leukaemia network in acute myeloid leukaemia},
  author={Kuett, Alexander and Rieger, Christina and Perathoner, Deborah and Herold, Tobias and Wagner, Michaela and Sironi, Silvia and Sotlar, Karl and Horny, Hans-Peter and Deniffel, Christian and Drolle, Heidrun and others},
  journal={Scientific reports},
  volume={5},
  pages={18411},
  year={2015},
  publisher={Nature Publishing Group}
}


@article{Van::2004,
  title={{TCRB gene rearrangements in childhood and adult precursor-B-ALL: frequency, applicability as MRD-PCR target, and stability between diagnosis and relapse}},
  author={Van der Velden, VHJ and Br{\"u}ggemann, Monika and Hoogeveen, PG and de Bie, Maaike and Hart, PG and Raff, T and Pfeifer, H and L{\"u}schen, S and Szczepa{\'n}ski, T and Van Wering, ER and others},
  journal={Leukemia},
  volume={18},
  number={12},
  pages={1971},
  year={2004},
  publisher={Nature Publishing Group}
}

@article{Pekarsky::2001,
  title={{The role of TCL1 in human T-cell leukemia}},
  author={Pekarsky, Yuri and Hallas, Cora and Croce, Carlo M},
  journal={Oncogene},
  volume={20},
  number={40},
  pages={5638},
  year={2001},
  publisher={Nature Publishing Group}
} 

@article{mclust::2016,
    title = {{mclust} 5: clustering, classification and density estimation using {G}aussian finite mixture models},
    author = {Luca Scrucca and Michael Fop and Thomas Brendan Murphy and Adrian E. Raftery},
    journal = {The {R} Journal},
    year = {2016},
    volume = {8},
    number = {1},
    pages = {205--233},
}
@article{Wang::2011,
author = {Wang, Lianming and Dunson, David B},
title = {{Fast Bayesian Inference in Dirichlet Process Mixture Models}},
journal = {J. Comput. Graph. Stat.},
year = {2011},
volume = {20},
number = {1},
pages = {196--216},
doi = {10.1198/jcgs.2010.07081},
read = {Yes},
rating = {0},
date-added = {2017-06-07T07:49:54GMT},
date-modified = {2017-08-10T11:00:30GMT},
abstract = {There has been increasing interest in applying Bayesian nonparametric methods in large samples and high dimensions. As Markov chain Monte Carlo (MCMC) algorithms are often infeasible, there is a pressing need for much faster algorithms. This article proposes a fast approach for inference in Dirichlet process mixture (DPM) models. Viewing the partitioning of subjects into clusters as a model selection problem, we propose a sequential greedy search algorithm for selecting the partition. Then, when conjugate priors are chosen, the resulting posterior conditionally on the selected partition is available in closed form. This approach allows testing of parametric models versus nonparametric alternatives based on Bayes factors. We evaluate the approach using simulation studies and compare it with four other fast nonparametric methods in the literature. We apply the proposed approach to three datasets including one from a large epidemiologic study. Matlab codes for the simulation and data analyses using the proposed approach are available online in the supplemental materials.},
url = {http://dx.doi.org/10.1198/jcgs.2010.07081},
local-url = {file://localhost/Users/paulkirk/Library/Application%20Support/Papers2/Articles/2011/Wang/J%20Comput%20Graph%20Stat%202011%20Wang.pdf},
file = {{J Comput Graph Stat 2011 Wang.pdf:/Users/paulkirk/Library/Application Support/Papers2/Articles/2011/Wang/J Comput Graph Stat 2011 Wang.pdf:application/pdf}},
uri = {\url{papers2://publication/doi/10.1198/jcgs.2010.07081}}
}

@Book{Ripley::2002,
	title = {Modern Applied Statistics with S},
	author = {W. N. Venables and B. D. Ripley},
	publisher = {Springer},
	edition = {Fourth},
	address = {New York},
	year = {2002},
	note = {ISBN 0-387-95457-0},
	url = {http://www.stats.ox.ac.uk/pub/MASS4},
}
@article{ferguson::1973,
	author = "Ferguson, Thomas S.",
	doi = "10.1214/aos/1176342360",
	fjournal = "Ann. Statist.",
	journal = "Ann. Statist.",
	month = "03",
	number = "2",
	pages = "209--230",
	publisher = "The Institute of Mathematical Statistics",
	title = {{A Bayesian Analysis of Some Nonparametric Problems}},
	url = "http://dx.doi.org/10.1214/aos/1176342360",
	volume = "1",
	year = "1973"
}
@article{blackwell::1973,
	author = "Blackwell, David and MacQueen, James B.",
	doi = "10.1214/aos/1176342372",
	fjournal = "Ann. Statist.",
	journal = "Ann. Statist.",
	month = "03",
	number = "2",
	pages = "353--355",
	publisher = "The Institute of Mathematical Statistics",
	title = {{Ferguson Distributions Via Polya Urn Schemes}},
	url = "http://dx.doi.org/10.1214/aos/1176342372",
	volume = "1",
	year = "1973"
}
@inproceedings{rasmussen::2000,
	abstract = {{In a Bayesian mixture model it is not necessary a priori to limit the number of components to be finite. In this paper an infinite Gaussian mixture model is presented which neatly sidesteps the difficult problem of finding the "right" number of mixture components. Inference in the model is done using an efficient parameter-free Markov Chain that relies entirely on Gibbs sampling.}},
	author = {Rasmussen, Carl E.},
	booktitle = {In Advances in Neural Information Processing Systems 12},
	citeulike-article-id = {3478609},
	citeulike-linkout-0 = {http://citeseerx.ist.psu.edu/viewdoc/summary?doi=10.1.1.45.9111},
	keywords = {infinite\_mixturemodels},
	pages = {554--560},
	posted-at = {2008-11-04 14:27:00},
	priority = {2},
	title = {{The Infinite Gaussian Mixture Model}},
	url = {http://citeseerx.ist.psu.edu/viewdoc/summary?doi=10.1.1.45.9111},
	volume = {12},
	year = {2000},
}

@article{Neal::2000,
	author = { Radford M.   Neal },
	title = {{Markov Chain Sampling Methods for Dirichlet Process Mixture Models}},
	journal = {J. Comput. Graph. Stat.},
	volume = {9},
	number = {2},
	pages = {249-265},
	year = {2000},
	doi = {10.1080/10618600.2000.10474879},	
}


@article{Teh:2005,
	author = {Yee Whye Teh and Michael I Jordan and Matthew J Beal and David M Blei},
	title = {{Hierarchical Dirichlet Processes}},
	journal = {J. Am. Stat. Assoc.},
	volume = {101},
	number = {476},
	pages = {1566-1581},
	year = {2006},
	doi = {10.1198/016214506000000302},
	
}

@article{Witten:2010,
	author = {Daniela M. Witten and Robert Tibshirani},
	title = {A Framework for Feature Selection in Clustering},
	journal = {J. Am. Stat. Assoc.},
	volume = {105},
	number = {490},
	pages = {713-726},
	year = {2010},
	doi = {10.1198/jasa.2010.tm09415}
	}

@ARTICLE{Law::2004,
	author={M. H. C. Law and M. A. T. Figueiredo and A. K. Jain}, 
	journal={IEEE Transactions on Pattern Analysis and Machine Intelligence}, 
	title={Simultaneous feature selection and clustering using mixture models}, 
	year={2004}, 
	volume={26}, 
	number={9}, 
	pages={1154-1166},
	doi={10.1109/TPAMI.2004.71}, 
	ISSN={0162-8828}, 
	month={Sept},
}
@ARTICLE{Const::2006, 
	author={C. Constantinopoulos and M. K. Titsias and A. Likas}, 
	journal={IEEE Transactions on Pattern Analysis and Machine Intelligence}, 
	title={{Bayesian feature and model selection for Gaussian mixture models}}, 
	year={2006}, 
	volume={28}, 
	number={6}, 
	pages={1013-1018}, 
	doi={10.1109/TPAMI.2006.111}, 
	ISSN={0162-8828}, 
	month={June},
}

  @Article{edgeR::2010,
	title = {edgeR: a Bioconductor package for differential expression analysis of digital gene expression data},
	author = {Mark D Robinson and Davis J McCarthy and Gordon K Smyth},
	journal = {Bioinformatics},
	volume = {26},
	pages = {1},
	year = {2010},
}

@Article{edgeR::2012,
	author = {{McCarthy} and Davis J. and {Chen} and {Yunshun} and {Smyth} and Gordon K.},
	title = {Differential expression analysis of multifactor RNA-Seq experiments with respect to biological variation},
	year = {2012},
	journal = {Nucleic Acids Research},
	volume = {40},
	number = {10},
	pages = {9},
}
@ARTICLE{Lasso::1994,
	author = {Robert Tibshirani},
	title = {Regression Shrinkage and Selection Via the Lasso},
	journal = {Journal of the Royal Statistical Society, Series B},
	year = {1994},
	volume = {58},
	pages = {267--288}
}

@article {Elastic::2005,
	author = {Zou, Hui and Hastie, Trevor},
	title = {Regularization and variable selection via the elastic net},
	journal = {Journal of the Royal Statistical Society: Series B (Statistical Methodology)},
	volume = {67},
	number = {2},
	publisher = {Blackwell Publishing Ltd},
	issn = {1467-9868},
	url = {http://dx.doi.org/10.1111/j.1467-9868.2005.00503.x},
	doi = {10.1111/j.1467-9868.2005.00503.x},
	pages = {301--320},
	keywords = {Grouping effect, LARS algorithm, Lasso, Penalization, p≫n problem, Variable selection},
	year = {2005},
}
@article{Escobar::1994,
	ISSN = {01621459},
	URL = {http://www.jstor.org/stable/2291223},
	abstract = {In this article, the Dirichlet process prior is used to provide a nonparametric Bayesian estimate of a vector of normal means. In the past there have been computational difficulties with this model. This article solves the computational difficulties by developing a "Gibbs sampler" algorithm. The estimator developed in this article is then compared to parametric empirical Bayes estimators (PEB) and nonparametric empirical Bayes estimators (NPEB) in a Monte Carlo study. The Monte Carlo study demonstrates that in some conditions the PEB is better than the NPEB and in other conditions the NPEB is better than the PEB. The Monte Carlo study also shows that the estimator developed in this article produces estimates that are about as good as the PEB when the PEB is better and produces estimates that are as good as the NPEB estimator when that method is better.},
	author = {Michael D. Escobar},
	journal = {J. Am. Stat. Assoc.},
	number = {425},
	pages = {268-277},
	publisher = {[American Statistical Association, Taylor & Francis, Ltd.]},
	title = {{Estimating Normal Means with a Dirichlet Process Prior}},
	volume = {89},
	year = {1994}
}

@article{West::1995,
	author = { Michael D.   Escobar  and  Mike   West },
	title = {Bayesian Density Estimation and Inference Using Mixtures},
	journal = {J. Am. Stat. Assoc.},
	volume = {90},
	number = {430},
	pages = {577-588},
	year = {1995},
	doi = {10.1080/01621459.1995.10476550},
	
}
@article{vsugs::2014,
	author = {Xiaole Zhang and David J. Nott and Christopher Yau and Ajay Jasra},
	title = {A Sequential Algorithm for Fast Fitting of Dirichlet Process Mixture Models},
	journal = {J. Comput. Graph. Stat.},
	volume = {23},
	number = {4},
	pages = {1143-1162},
	year = {2014},
	doi = {10.1080/10618600.2013.870906},
}

@article{Jain::2004,
	ISSN = {10618600},
	URL = {http://www.jstor.org/stable/1391150},
	abstract = {This article proposes a split-merge Markov chain algorithm to address the problem of inefficient sampling for conjugate Dirichlet process mixture models. Traditional Markov chain Monte Carlo methods for Bayesian mixture models, such as Gibbs sampling, can become trapped in isolated modes corresponding to an inappropriate clustering of data points. This article describes a Metropolis-Hastings procedure that can escape such local modes by splitting or merging mixture components. Our algorithm employs a new technique in which an appropriate proposal for splitting or merging components is obtained by using a restricted Gibbs sampling scan. We demonstrate empirically that our method outperforms the Gibbs sampler in situations where two or more components are similar in structure.},
	author = {Sonia Jain and Radford M. Neal},
	journal = {J. Comput. Graph. Stat.},
	number = {1},
	pages = {158-182},
	publisher = {[American Statistical Association, Taylor & Francis, Ltd., Institute of Mathematical Statistics, Interface Foundation of America]},
	title = {{A Split-Merge Markov Chain Monte Carlo Procedure for the Dirichlet Process Mixture Model}},
	volume = {13},
	year = {2004}
}


@article{fritsch::2009,
	author = "Fritsch, Arno and Ickstadt, Katja",
	doi = "10.1214/09-BA414",
	fjournal = "Bayesian Analysis",
	journal = "Bayesian Anal.",
	month = "06",
	number = "2",
	pages = "367--391",
	publisher = "International Society for Bayesian Analysis",
	title = "Improved criteria for clustering based on the posterior similarity matrix",
	url = "http://dx.doi.org/10.1214/09-BA414",
	volume = "4",
	year = "2009"
}
  @Manual{mclust::2012,
	title = {mclust Version 4 for R: Normal Mixture Modeling for
	Model-Based Clustering, Classification, and Density Estimation},
	author = {Chris Fraley and Adrian E. Raftery and Thomas Brendan
	Murphy and Luca Scrucca},
	year = {2012},
	type = {Technical Report},
	number = {597},
	institution = {Department of Statistics, University of Washington},
}
@Article{mclust::2002,
	title = {Model-based Clustering, Discriminant Analysis and Density
	Estimation},
	author = {Chris Fraley and Adrian E. Raftery},
	year = {2002},
	journal = {J. Am. Stat. Assoc.},
	volume = {97},
	pages = {611-631},
}

@article {Sinha::1999,
	author = {Sinha, Debajyoti and Chen, Ming-Hui and Ghosh, Sujit K.},
	title = {Bayesian Analysis and Model Selection for Interval-Censored Survival Data},
	journal = {Biometrics},
	volume = {55},
	number = {2},
	publisher = {Blackwell Publishing Ltd},
	issn = {1541-0420},
	url = {http://dx.doi.org/10.1111/j.0006-341X.1999.00585.x},
	doi = {10.1111/j.0006-341X.1999.00585.x},
	pages = {585--590},
	keywords = {CPO, Gibbs sampler, Prior process},
	year = {1999},
}
@article{Gelfand::1994,
	ISSN = {00359246},
	URL = {http://www.jstor.org/stable/2346123},
	author = {A. E. Gelfand and D. K. Dey},
	journal = {Journal of the Royal Statistical Society. Series B (Methodological)},
	number = {3},
	pages = {501-514},
	publisher = {[Royal Statistical Society, Wiley]},
	title = {Bayesian Model Choice: Asymptotics and Exact Calculations},
	volume = {56},
	year = {1994}
}

@article{Geisser::1979,
	author = { Seymour   Geisser  and  William F.   Eddy },
	title = {A Predictive Approach to Model Selection},
	journal = {J. Am. Stat. Assoc.},
	volume = {74},
	number = {365},
	pages = {153-160},
	year = {1979},
	doi = {10.1080/01621459.1979.10481632},
}


@article{murphy::2007,
	title={{Conjugate Bayesian analysis of the Gaussian distribution}},
	author={Murphy, Kevin P},
	journal={Technical report},
	volume={},
	number={},
	pages={},
	year={2007}
}

@article{Muk::2005,
	author = {Nitai Mukhopadhyay and Jayanta K. Ghosh and James O. Berger},
	title = {Some Bayesian predictive approaches to model selection},
	journal = {Statistics \& Probability Letters},
	volume = {73},
	number = {4},
	pages = {369-379},
	year = {2005},
	doi = {http://dx.doi.org/10.1016/j.spl.2005.04.012},

	keywords = {Bayes factor},
	keywords = {Training sample},
}

@article{antoniak::1974,
	author = "Antoniak, Charles E.",
	doi = "10.1214/aos/1176342871",
	fjournal = "Ann. Statist.",
	journal = "Ann. Statist.",
	month = "11",
	number = "6",
	pages = "1152--1174",
	publisher = "The Institute of Mathematical Statistics",
	title = {Mixtures of Dirichlet Processes with Applications to Bayesian Nonparametric Problems},
	url = "http://dx.doi.org/10.1214/aos/1176342871",
	volume = "2",
	year = "1974"
}

@article{efron::1979,
	author = "Efron, B.",
	doi = "10.1214/aos/1176344552",
	fjournal = "Ann. Statist.",
	journal = "Ann. Statist.",
	month = "01",
	number = "1",
	pages = "1--26",
	publisher = "The Institute of Mathematical Statistics",
	title = "Bootstrap Methods: Another Look at the Jackknife",
	url = "http://dx.doi.org/10.1214/aos/1176344552",
	volume = "7",
	year = "1979"
}

@article{efron::1986,
	author = "Efron, B. and Tibshirani, R.",
	doi = "10.1214/ss/1177013815",
	fjournal = "Statistical Science",
	journal = "Statist. Sci.",
	month = "02",
	number = "1",
	pages = "54--75",
	publisher = "The Institute of Mathematical Statistics",
	title = "Bootstrap Methods for Standard Errors, Confidence Intervals, and Other Measures of Statistical Accuracy",
	url = "http://dx.doi.org/10.1214/ss/1177013815",
	volume = "1",
	year = "1986"
}

@article {Meinshausen::2010,
	author = {Meinshausen, Nicolai and B{\"u}hlmann, Peter},
	title = {Stability selection},
	journal = {Journal of the Royal Statistical Society: Series B (Statistical Methodology)},
	volume = {72},
	number = {4},
	publisher = {Blackwell Publishing Ltd},
	issn = {1467-9868},
	url = {http://dx.doi.org/10.1111/j.1467-9868.2010.00740.x},
	doi = {10.1111/j.1467-9868.2010.00740.x},
	pages = {417--473},
	keywords = {High dimensional data, Resampling, Stability selection, Structure estimation},
	year = {2010},
}

@article {Shah::2013,
	author = {Shah, Rajen D. and Samworth, Richard J.},
	title = {Variable selection with error control: another look at stability selection},
	journal = {Journal of the Royal Statistical Society: Series B (Statistical Methodology)},
	volume = {75},
	number = {1},
	publisher = {Blackwell Publishing Ltd},
	issn = {1467-9868},
	url = {http://dx.doi.org/10.1111/j.1467-9868.2011.01034.x},
	doi = {10.1111/j.1467-9868.2011.01034.x},
	pages = {55--80},
	keywords = {Complementary pairs stability selection, r-concavity, Subagging, Subsampling, Variable selection},
	year = {2013},
}
@Article{Monti::2003,
	author="Monti, Stefano
	and Tamayo, Pablo
	and Mesirov, Jill
	and Golub, Todd",
	title="Consensus Clustering: A Resampling-Based Method for Class Discovery and Visualization of Gene Expression Microarray Data",
	journal="Machine Learning",
	year="2003",
	month="Jul",
	day="01",
	volume="52",
	number="1",
	pages="91--118",
	issn="1573-0565",
	doi="10.1023/A:1023949509487",
	url="https://doi.org/10.1023/A:1023949509487"
}

@article{GLM::1972,
	ISSN = {00359238},
	URL = {http://www.jstor.org/stable/2344614},
	abstract = {The technique of iterative weighted linear regression can be used to obtain maximum likelihood estimates of the parameters with observations distributed according to some exponential family and systematic effects that can be made linear by a suitable transformation. A generalization of the analysis of variance is given for these models using log-likelihoods. These generalized linear models are illustrated by examples relating to four distributions; the Normal, Binomial (probit analysis, etc.), Poisson (contingency tables) and gamma (variance components). The implications of the approach in designing statistics courses are discussed.},
	author = {J. A. Nelder and R. W. M. Wedderburn},
	journal = {Journal of the Royal Statistical Society. Series A (General)},
	number = {3},
	pages = {370-384},
	publisher = {[Royal Statistical Society, Wiley]},
	title = {Generalized Linear Models},
	volume = {135},
	year = {1972}
}

@article{niu::2012,
	title={A nonparametric bayesian model for multiple clustering with overlapping feature views},
	author={Niu, Donglin and Dy, Jennifer and Ghahramani, Zoubin},
	journal={Artificial Intelligence and Statistics},
	pages={814--822},
	year={2012}
}


@article{GLMlasso::2010,
	author = {Jerome Friedman and Trevor Hastie and Rob Tibshirani},
	title = {Regularization Paths for Generalized Linear Models via Coordinate Descent},
	journal = {Journal of Statistical Software, Articles},
	volume = {33},
	number = {1},
	year = {2010},
	keywords = {},
	abstract = {We develop fast algorithms for estimation of generalized linear models with convex penalties. The models include linear regression, two-class logistic regression, and multi- nomial regression problems while the penalties include ℓ1 (the lasso), ℓ2 (ridge regression) and mixtures of the two (the elastic net). The algorithms use cyclical coordinate descent, computed along a regularization path. The methods can handle large problems and can also deal efficiently with sparse features. In comparative timings we find that the new algorithms are considerably faster than competing methods.},
	issn = {1548-7660},
	pages = {1--22},
	doi = {10.18637/jss.v033.i01},
	url = {https://www.jstatsoft.org/v033/i01}
}
@article{Kirk::2012,
	author = {Kirk, Paul and Griffin, Jim E. and Savage, Richard S. and Ghahramani, Zoubin and Wild, David L.},
	title = {Bayesian correlated clustering to integrate multiple datasets},
	journal = {Bioinformatics},
	volume = {28},
	number = {24},
	pages = {3290-3297},
	year = {2012},
	doi = {10.1093/bioinformatics/bts595},
	URL = { + http://dx.doi.org/10.1093/bioinformatics/bts595},
	eprint = {/oup/backfile/content_public/journal/bioinformatics/28/24/10.1093_bioinformatics_bts595/2/bts595.pdf}
}

@article{Molitor::2010,
	author = {Molitor, John and Papathomas, Michail and Jerrett, Michael and Richardson, Sylvia},
	title = {Bayesian profile regression with an application to the National survey of children's health},
	journal = {Biostatistics},
	volume = {11},
	number = {3},
	pages = {484-498},
	year = {2010},
	doi = {10.1093/biostatistics/kxq013},
	URL = { + http://dx.doi.org/10.1093/biostatistics/kxq013},
	eprint = {/oup/backfile/content_public/journal/biostatistics/11/3/10.1093_biostatistics_kxq013/1/kxq013.pdf}
}

@article{rand::1971,
	title={Objective criteria for the evaluation of clustering methods},
	author={Rand, William M},
	journal={J. Am. Stat. Assoc.},
	volume={66},
	number={336},
	pages={846--850},
	year={1971},
	publisher={Taylor \& Francis Group}
}

@article{fowlkes::1983,
	title={A method for comparing two hierarchical clusterings},
	author={Fowlkes, Edward B and Mallows, Colin L},
	journal={J. Am. Stat. Assoc.},
	volume={78},
	number={383},
	pages={553--569},
	year={1983},
	publisher={Taylor \& Francis Group}
}

@article{ferguson::1974,
	author = "Ferguson, Thomas S.",
	doi = "10.1214/aos/1176342752",
	fjournal = "Ann. Statist.",
	journal = "Ann. Statist.",
	month = "07",
	number = "4",
	pages = "615--629",
	publisher = "The Institute of Mathematical Statistics",
	title = "Prior Distributions on Spaces of Probability Measures",
	url = "http://dx.doi.org/10.1214/aos/1176342752",
	volume = "2",
	year = "1974"
}
@article{lo::1984,
	author = "Lo, Albert Y.",
	doi = "10.1214/aos/1176346412",
	fjournal = "Ann. Statist.",
	journal = "Ann. Statist.",
	month = "03",
	number = "1",
	pages = "351--357",
	publisher = "The Institute of Mathematical Statistics",
	title = {{On a Class of Bayesian Nonparametric Estimates: I. Density Estimates}},
	url = "http://dx.doi.org/10.1214/aos/1176346412",
	volume = "12",
	year = "1984"
}
@article{Hoeting::1999,
	author = "Hoeting, Jennifer A. and Madigan, David and Raftery, Adrian E. and Volinsky, Chris T.",
	doi = "10.1214/ss/1009212519",
	fjournal = "Statistical Science",
	journal = "Statist. Sci.",
	month = "11",
	number = "4",
	pages = "382--417",
	publisher = "The Institute of Mathematical Statistics",
	title = "Bayesian model averaging: a tutorial",
	url = "http://dx.doi.org/10.1214/ss/1009212519",
	volume = "14",
	year = "1999"
}
@article{madigan::1994,
	title={{Model selection and accounting for model uncertainty in graphical models using Occam's window}},
	author={Madigan, David and Raftery, Adrian E},
	journal={J. Am. Stat. Assoc.},
	volume={89},
	number={428},
	pages={1535--1546},
	year={1994},
	publisher={Taylor \& Francis}
}
@article{Raftery::1995,
	ISSN = {00811750, 14679531},
	URL = {http://www.jstor.org/stable/271063},
	abstract = {It is argued that P-values and the tests based upon them give unsatisfactory results, especially in large samples. It is shown that, in regression, when there are many candidate independent variables, standard variable selection procedures can give very misleading results. Also, by selecting a single model, they ignore model uncertainty and so underestimate the uncertainty about quantities of interest. The Bayesian approach to hypothesis testing, model selection, and accounting for model uncertainty is presented. Implementing this is straightforward through the use of the simple and accurate BIC approximation, and it can be done using the output from standard software. Specific results are presented for most of the types of model commonly used in sociology. It is shown that this approach overcomes the difficulties with P-values and standard model selection procedures based on them. It also allows easy comparison of nonnested models, and permits the quantification of the evidence for a null hypothesis of interest, such as a convergence theory or a hypothesis about societal norms.},
	author = {Adrian E. Raftery},
	journal = {Sociological Methodology},
	pages = {111-163},
	publisher = {[American Sociological Association, Wiley, Sage Publications, Inc.]},
	title = {Bayesian Model Selection in Social Research},
	volume = {25},
	year = {1995}
}

@article{Russell::2015,
	title={Bayesian model averaging in model-based clustering and density estimation},
	author={Russell, Niamh and Murphy, Thomas Brendan and Raftery, Adrian E},
	journal={arXiv preprint arXiv:1506.09035},
	year={2015}
}

@article{Stephens::2000,
	title={Dealing with label switching in mixture models},
	author={Stephens, Matthew},
	journal={Journal of the Royal Statistical Society: Series B (Statistical Methodology)},
	volume={62},
	number={4},
	pages={795--809},
	year={2000},
	publisher={Wiley Online Library}
}
@article{Jasra::2005,
	title={Markov chain Monte Carlo methods and the label switching problem in Bayesian mixture modeling},
	author={Jasra, Ajay and Holmes, Chris C and Stephens, David A},
	journal={Statistical Science},
	pages={50--67},
	year={2005},
	publisher={JSTOR}
}
@article{Richardson::1997,
	title={On Bayesian analysis of mixtures with an unknown number of components (with discussion)},
	author={Richardson, Sylvia and Green, Peter J},
	journal={Journal of the Royal Statistical Society: series B (statistical methodology)},
	volume={59},
	number={4},
	pages={731--792},
	year={1997},
	publisher={Wiley Online Library}
}
@article{fop::2017,
	title={Variable Selection Methods for Model-based Clustering},
	author={Fop, Michael and Murphy, Thomas Brendan},
	journal={arXiv preprint arXiv:1707.00306},
	year={2017}
}

@article{Raftery::2006,
	author = {Adrian E Raftery and Nema Dean},
	title = {Variable Selection for Model-Based Clustering},
	journal = {J. Am. Stat. Assoc.},
	volume = {101},
	number = {473},
	pages = {168-178},
	year = {2006},
	doi = {10.1198/016214506000000113},
	
	URL = { 
	http://dx.doi.org/10.1198/016214506000000113
	
	},
	eprint = { 
	http://dx.doi.org/10.1198/016214506000000113
	
	}
	
}

@article{Maugis::2009,
	ISSN = {0006341X, 15410420},
	URL = {http://www.jstor.org/stable/20640567},
	author = {Cathy Maugis and Gilles Celeux and Marie-Laure Martin-Magniette},
	journal = {Biometrics},
	number = {3},
	pages = {701-709},
	publisher = {[Wiley, International Biometric Society]},
	title = {{Variable Selection for Clustering with Gaussian Mixture Models}},
	volume = {65},
	year = {2009}
}

@article{Kim::2006,
	ISSN = {00063444},
	URL = {http://www.jstor.org/stable/20441333},
	abstract = {The increased collection of high-dimensional data in various fields has raised a strong interest in clustering algorithms and variable selection procedures. In this paper, we propose a model-based method that addresses the two problems simultaneously. We introduce a latent binary vector to identify discriminating variables and use Dirichlet process mixture models to define the cluster structure. We update the variable selection index using a Metropolis algorithm and obtain inference on the cluster structure via a split-merge Markov chain Monte Carlo technique. We explore the performance of the methodology on simulated data and illustrate an application with a DNA microarray study.},
	author = {Sinae Kim and Mahlet G. Tadesse and Marina Vannucci},
	journal = {Biometrika},
	number = {4},
	pages = {877-893},
	publisher = {[Oxford University Press, Biometrika Trust]},
	title = {{Variable Selection in Clustering via Dirichlet Process Mixture Models}},
	volume = {93},
	year = {2006}
}


@article{Tadesse::2005,
	author = {Mahlet G Tadesse and Naijun Sha and Marina Vannucci},
	title = {Bayesian Variable Selection in Clustering High-Dimensional Data},
	journal = {J. Am. Stat. Assoc.},
	volume = {100},
	number = {470},
	pages = {602-617},
	year = {2005},
	doi = {10.1198/016214504000001565},
	
	URL = { 
	http://dx.doi.org/10.1198/016214504000001565
	
	},
	eprint = { 
	http://dx.doi.org/10.1198/016214504000001565
	
	}
	
}

@Article{Fraley::2002,
	title = {Model-based Clustering, Discriminant Analysis and Density
	Estimation},
	author = {Chris Fraley and Adrian E. Raftery},
	year = {2002},
	journal = {J. Am. Stat. Assoc.},
	volume = {97},
	pages = {611-631},
}

@article{Scrucca::2014,
	title={{clustvarsel: A package implementing variable selection for model-based clustering in R}},
	author={Scrucca, Luca and Raftery, Adrian E},
	journal={arXiv preprint arXiv:1411.0606},
	year={2014}
}

@article{Nia::2012,
	title={High-dimensional Bayesian clustering with variable selection: The R package bclust},
	author={Nia, Vahid Partovi and Davison, Anthony C and others},
	year = {2012}
}

@article{Marbac::2017,
	title={Variable selection for model-based clustering using the integrated complete-data likelihood},
	author={Marbac, Matthieu and Sedki, Mohammed},
	journal={Stat. Comput.},
	volume={27},
	number={4},
	pages={1049--1063},
	year={2017},
	publisher={Springer}
}

@Article{Hubert::1985,
	author="Hubert, Lawrence
	and Arabie, Phipps",
	title="Comparing partitions",
	journal="Journal of Classification",
	year="1985",
	month="Dec",
	day="01",
	volume="2",
	number="1",
	pages="193--218",
	issn="1432-1343",
	doi="10.1007/BF01908075",
	url="https://doi.org/10.1007/BF01908075"
}

@article{Golub::1999,
	title={Molecular classification of cancer: class discovery and class prediction by gene expression monitoring},
	author={Golub, Todd R and Slonim, Donna K and Tamayo, Pablo and Huard, Christine and Gaasenbeek, Michelle and Mesirov, Jill P and Coller, Hilary and Loh, Mignon L and Downing, James R and Caligiuri, Mark A and others},
	journal={Science},
	volume={286},
	number={5439},
	pages={531--537},
	year={1999},
	publisher={American Association for the Advancement of Science}
}

@article{Dudoit::2002,
	title={Comparison of discrimination methods for the classification of tumors using gene expression data},
	author={Dudoit, Sandrine and Fridlyand, Jane and Speed, Terence P},
	journal={J. Am. Stat. Assoc.},
	volume={97},
	number={457},
	pages={77--87},
	year={2002},
	publisher={Taylor \& Francis}
}

@article{Li::2013,
	title={{TCPA: a resource for cancer functional proteomics data}},
	author={Li, Jun and Lu, Yiling and Akbani, Rehan and Ju, Zhenlin and Roebuck, Paul L and Liu, Wenbin and Yang, Ji-Yeon and Broom, Bradley M and Verhaak, Roeland GW and Kane, David W and others},
	journal={Nature methods},
	volume={10},
	number={11},
	pages={1046--1047},
	year={2013},
	publisher={Nature Research}
}

@article{Akbani::2014,
author = {Akbani, Rehan and Ng, Patrick Kwok Shing and Werner, Henrica M J and Shahmoradgoli, Maria and Zhang, Fan and Ju, Zhenlin and Liu, Wenbin and Yang, Ji-Yeon and Yoshihara, Kosuke and Li, Jun and Ling, Shiyun and Seviour, Elena G and Ram, Prahlad T and Minna, John D and Diao, Lixia and Tong, Pan and Heymach, John V and Hill, Steven M and Dondelinger, Frank and St{\"a}dler, Nicolas and Byers, Lauren A and Meric-Bernstam, Funda and Weinstein, John N and Broom, Bradley M and Verhaak, Roeland G W and Liang, Han and Mukherjee, Sach and Lu, Yiling and Mills, Gordon B},
title = {{A pan-cancer proteomic perspective on The Cancer Genome Atlas.}},
journal = {Nat. Commun.},
year = {2014},
volume = {5},
pages = {3887},
month = may,
affiliation = {1] Department of Bioinformatics and Comput. Biol., 1400 Pressler St., The University of Texas MD Anderson Cancer Center, Houston, Texas 77030, USA [2].},
doi = {10.1038/ncomms4887},
pmid = {24871328},
language = {English},
read = {Yes},
rating = {0},
date-added = {2018-09-17T13:56:15GMT},
date-modified = {2018-09-17T14:23:34GMT},
abstract = {Protein levels and function are poorly predicted by genomic and transcriptomic analysis of patient tumours. Therefore, direct study of the functional proteome has the potential to provide a wealth of information that complements and extends genomic, epigenomic and transcriptomic analysis in The Cancer Genome Atlas (TCGA) projects. Here we use reverse-phase protein arrays to analyse 3,467 patient samples from 11 TCGA 'Pan-Cancer' diseases, using 181 high-quality antibodies that target 128 total proteins and 53 post-translationally modified proteins. The resultant proteomic data are integrated with genomic and transcriptomic analyses of the same samples to identify commonalities, differences, emergent pathways and network biology within and across tumour lineages. In addition, tissue-specific signals are reduced computationally to enhance biomarker and target discovery spanning multiple tumour lineages. This integrative analysis, with an emphasis on pathways and potentially actionable proteins, provides a framework for determining the prognostic, predictive and therapeutic relevance of the functional proteome.}
}
=======
@article{Liverani::2015,
  title={{PReMiuM: An R package for profile regression mixture models using Dirichlet processes}},
  author={Liverani, Silvia and Hastie, David I and Azizi, Lamiae and Papathomas, Michail and Richardson, Sylvia},
  journal={Journal of statistical software},
  volume={64},
  number={7},
  pages={1},
year = {2015},
  publisher={Europe PMC Funders}
}

@article{Stadler::2017,
	author = {St{\"a}dler, Nicolas and Dondelinger, Frank and Hill, Steven M. and Akbani, Rehan and Lu, Yiling and Mills, Gordon B. and Mukherjee, Sach},
	title = {{Molecular heterogeneity at the network level: high-dimensional testing, clustering and a TCGA case study}},
	journal = {Bioinformatics},
	volume = {33},
	number = {18},
	pages = {2890-2896},
	year = {2017},
	doi = {10.1093/bioinformatics/btx322},
	URL = { + http://dx.doi.org/10.1093/bioinformatics/btx322},
	eprint = {/oup/backfile/content_public/journal/bioinformatics/33/18/10.1093_bioinformatics_btx322/1/btx322.pdf}
}

@article{Weinstein::2013,
	title={The cancer genome atlas pan-cancer analysis project},
	author={Weinstein, John N and Collisson, Eric A and Mills, Gordon B and Shaw, Kenna R Mills and Ozenberger, Brad A and Ellrott, Kyle and Shmulevich, Ilya and Sander, Chris and Stuart, Joshua M and {Cancer Genome Atlas Research Network} and others},
	journal={Nat. Genet.},
	volume={45},
	number={10},
	pages={1113--1120},
	year={2013},
	publisher={Nature Research}
}

@article{Uhlen::2017,
	title={A pathology atlas of the human cancer transcriptome},
	author={Uhlen, Mathias and Zhang, Cheng and Lee, Sunjae and Sj{\"o}stedt, Evelina and Fagerberg, Linn and Bidkhori, Gholamreza and Benfeitas, Rui and Arif, Muhammad and Liu, Zhengtao and Edfors, Fredrik and others},
	journal={Science},
	volume={357},
	number={6352},
	pages={eaan2507},
	year={2017},
	publisher={American Association for the Advancement of Science}
}

@article{Csenbabaouglu::2016,
	title={A multi-method approach for proteomic network inference in 11 human cancers},
	author={{\c{S}}enbabao{\u{g}}lu, Yasin and S{\"u}mer, Sel{\c{c}}uk Onur and S{\'a}nchez-Vega, Francisco and Bemis, Debra and Ciriello, Giovanni and Schultz, Nikolaus and Sander, Chris},
	journal={PLOS Comput. Biol.},
	volume={12},
	number={2},
	pages={e1004765},
	year={2016},
	publisher={Public Library of Science}
}

@article{Hoadley::2014,
	title={Multiplatform analysis of 12 cancer types reveals molecular classification within and across tissues of origin},
	author={Hoadley, Katherine A and Yau, Christina and Wolf, Denise M and Cherniack, Andrew D and Tamborero, David and Ng, Sam and Leiserson, Max DM and Niu, Beifang and McLellan, Michael D and Uzunangelov, Vladislav and others},
	journal={Cell},
	volume={158},
	number={4},
	pages={929--944},
	year={2014},
	publisher={Elsevier}
}

@article{Welch::1947,
	author = {Welch, B. L.},
	title = {THE GENERALIZATION OF ‘STUDENT'S’ PROBLEM WHEN SEVERAL DIFFERENT POPULATION VARIANCES ARE INVOLVED},
	journal = {Biometrika},
	volume = {34},
	number = {1-2},
	pages = {28-35},
	year = {1947},
	doi = {10.1093/biomet/34.1-2.28},
	URL = { + http://dx.doi.org/10.1093/biomet/34.1-2.28},
	eprint = {/oup/backfile/content_public/journal/biomet/34/1-2/10.1093/biomet/34.1-2.28/2/34-1-2-28.pdf}
}

@article{Benjamini::1995,
	title={Controlling the false discovery rate: a practical and powerful approach to multiple testing},
	author={Benjamini, Yoav and Hochberg, Yosef},
	journal={J. Roy. Stat. Soc. B Met.},
	pages={289--300},
	year={1995},
	publisher={JSTOR}
}

@article{Paez::2004,
	title={EGFR mutations in lung cancer: correlation with clinical response to gefitinib therapy},
	author={Paez, J Guillermo and J{\"a}nne, Pasi A and Lee, Jeffrey C and Tracy, Sean and Greulich, Heidi and Gabriel, Stacey and Herman, Paula and Kaye, Frederic J and Lindeman, Neal and Boggon, Titus J and others},
	journal={Science},
	volume={304},
	number={5676},
	pages={1497--1500},
	year={2004},
	publisher={American Association for the Advancement of Science}
}

@article{Schwarz::1978,
	title={Estimating the dimension of a model},
	author={Schwarz, Gideon},
	journal={Ann. Statist.},
	volume={6},
	number={2},
	pages={461--464},
	year={1978},
	publisher={Institute of Mathematical Statistics}
}

@inproceedings{Niu::2012,
	title={A nonparametric bayesian model for multiple clustering with overlapping feature views},
	author={Niu, Donglin and Dy, Jennifer and Ghahramani, Zoubin},
	booktitle={Artificial Intelligence and Statistics},
	pages={814--822},
	year={2012}
}

@article{Molitor::2010,
	author = {Molitor, John and Papathomas, Michail and Jerrett, Michael and Richardson, Sylvia},
	title = {Bayesian profile regression with an application to the National survey of children's health},
	journal = {Biostatistics},
	volume = {11},
	number = {3},
	pages = {484-498},
	year = {2010},
	doi = {10.1093/biostatistics/kxq013},
	URL = { + http://dx.doi.org/10.1093/biostatistics/kxq013},
	eprint = {/oup/backfile/content_public/journal/biostatistics/11/3/10.1093_biostatistics_kxq013/1/kxq013.pdf}
}

@article{Cancer::2012,
	title={Comprehensive molecular portraits of human breast tumours},
	author={Cancer Genome Atlas Network},
	journal={Nature},
	volume={490},
	number={7418},
	pages={61--70},
	year={2012},
	publisher={Nature Research}
}

@article{Lock::2013,
	title={Bayesian consensus clustering},
	author={Lock, Eric F and Dunson, David B},
	journal={Bioinformatics},
	volume={29},
	number={20},
	pages={2610--2616},
	year={2013},
	publisher={Oxford University Press}
}

@article{Parker::2009,
	title={Supervised risk predictor of breast cancer based on intrinsic subtypes},
	author={Parker, Joel S and Mullins, Michael and Cheang, Maggie CU and Leung, Samuel and Voduc, David and Vickery, Tammi and Davies, Sherri and Fauron, Christiane and He, Xiaping and Hu, Zhiyuan and others},
	journal={J. Clin. Oncol.},
	volume={27},
	number={8},
	pages={1160--1167},
	year={2009},
	publisher={American Society of Clinical Oncology}
}
