# Supplementary material for: Fast approximate inference for variable selection in Dirichlet process mixtures, with an application to pan-cancer proteomics
Source: Stat Appl Genet Mol Biol. Author manuscript; Available in PMC 2023 Jan 3. (PMC7614016; doi:10.1515/sagmb-2018-0065)
Supplement: Supplementary File [file EMS158447-supplement-Supplementary_File.zip › j_sagmb-2018-0065_suppl/sugs_manuscript_supplement.aux]

\relax 
\providecommand\hyper@newdestlabel[2]{}
\providecommand\HyperFirstAtBeginDocument{\AtBeginDocument}
\HyperFirstAtBeginDocument{\ifx\hyper@anchor\@undefined
\global\let\oldcontentsline\contentsline
\gdef\contentsline#1#2#3#4{\oldcontentsline{#1}{#2}{#3}}
\global\let\oldnewlabel\newlabel
\gdef\newlabel#1#2{\newlabelxx{#1}#2}
\gdef\newlabelxx#1#2#3#4#5#6{\oldnewlabel{#1}{{#2}{#3}}}
\AtEndDocument{\ifx\hyper@anchor\@undefined
\let\contentsline\oldcontentsline
\let\newlabel\oldnewlabel
\fi}
\fi}
\global\let\hyper@last\relax 
\gdef\HyperFirstAtBeginDocument#1{#1}
\providecommand\HyField@AuxAddToFields[1]{}
\providecommand\HyField@AuxAddToCoFields[2]{}
\citation{murphy::2007}
\select@language{USenglish}
\@writefile{toc}{\select@language{USenglish}}
\@writefile{lof}{\select@language{USenglish}}
\@writefile{lot}{\select@language{USenglish}}
\@writefile{toc}{\contentsline {author}{Oliver M. Crook, Laurent Gatto, and Paul D. W. Kirk}{1}{authors.3}}
\@writefile{toc}{\contentsline {chapter}{Supplementary material for:\\Fast approximate inference for Dirichlet process mixtures with variable selection: an application to pan-cancer proteomics}{1}{section*.1}}
\newlabel{equation::prior}{{1}{1}{Supplementary material for:\\Fast approximate inference for Dirichlet process mixtures with variable selection: an application to pan-cancer proteomics}{equation.0.1}{}}
\citation{fritsch::2009}
\citation{fritsch::2009}
\newlabel{equation::marginalLike}{{4}{2}{Supplementary material for:\\Fast approximate inference for Dirichlet process mixtures with variable selection: an application to pan-cancer proteomics}{equation.0.4}{}}
\providecommand*\caption@xref[2]{\@setref\relax\@undefined{#1}}
\newlabel{figure::golubgene1}{{\caption@xref {figure::golubgene1}{ on input line 138}}{4}{Supplementary material for:\\Fast approximate inference for Dirichlet process mixtures with variable selection: an application to pan-cancer proteomics}{figure.caption.2}{}}
\newlabel{figure::golubgene2}{{\caption@xref {figure::golubgene2}{ on input line 142}}{5}{Supplementary material for:\\Fast approximate inference for Dirichlet process mixtures with variable selection: an application to pan-cancer proteomics}{figure.caption.3}{}}
\citation{Akbani::2014}
\newlabel{figure::heatTCPAhclust}{{\caption@xref {figure::heatTCPAhclust}{ on input line 200}}{6}{Supplementary material for:\\Fast approximate inference for Dirichlet process mixtures with variable selection: an application to pan-cancer proteomics}{figure.caption.4}{}}
\@writefile{lof}{\contentsline {figure}{\numberline {Fig. 1}{\ignorespaces A heatmap the TCPA dataset with hierarchical clustering of tumours and variables. The dendrogram for the tumours is omitted for clarity, but the ordering is retained. The colour bar demonstrates the cancer types.\relax }}{6}{figure.caption.4}}
\@cons\caption@pkg@list{{ragged2e}}
\bibstyle{natbib}
\bibdata{sugsReferences}
\bibcite{Akbani::2014}{{1}{2014}{{Akbani {\em  et~al.}}}{{Akbani, Ng, Werner, Shahmoradgoli, Zhang, Ju, Liu, Yang, Yoshihara, Li, Ling, Seviour, Ram, Minna, Diao, Tong, Heymach, Hill, Dondelinger, St{\"a}dler, Byers, Meric-Bernstam, Weinstein, Broom, Verhaak, Liang, Mukherjee, Lu, and Mills}}}
\bibcite{fritsch::2009}{{2}{2009}{{Fritsch and Ickstadt}}{{Fritsch and Ickstadt}}}
\bibcite{murphy::2007}{{3}{2007}{{Murphy}}{{Murphy}}}
\newlabel{LastPage}{{}{7}{}{page.7}{}}
\xdef\lastpage@lastpage{7}
\xdef\lastpage@lastpageHy{7}
