# Supplementary material for: Fast approximate inference for variable selection in Dirichlet process mixtures, with an application to pan-cancer proteomics
Source: Stat Appl Genet Mol Biol. Author manuscript; Available in PMC 2023 Jan 3. (PMC7614016; doi:10.1515/sagmb-2018-0065)
Supplement: Supplementary File [file EMS158447-supplement-Supplementary_File.zip › j_sagmb-2018-0065_suppl/sugs_manuscript_supplement.bbl]

\begin{thebibliography}{}

\bibitem[Akbani {\em et~al.}(2014)Akbani, Ng, Werner, Shahmoradgoli, Zhang, Ju,
  Liu, Yang, Yoshihara, Li, Ling, Seviour, Ram, Minna, Diao, Tong, Heymach,
  Hill, Dondelinger, St{\"a}dler, Byers, Meric-Bernstam, Weinstein, Broom,
  Verhaak, Liang, Mukherjee, Lu, and Mills]{Akbani::2014}
Akbani, R., Ng, P. K.~S., Werner, H. M.~J., Shahmoradgoli, M., Zhang, F., Ju,
  Z., Liu, W., Yang, J.-Y., Yoshihara, K., Li, J., Ling, S., Seviour, E.~G.,
  Ram, P.~T., Minna, J.~D., Diao, L., Tong, P., Heymach, J.~V., Hill, S.~M.,
  Dondelinger, F., St{\"a}dler, N., Byers, L.~A., Meric-Bernstam, F.,
  Weinstein, J.~N., Broom, B.~M., Verhaak, R. G.~W., Liang, H., Mukherjee, S.,
  Lu, Y., and Mills, G.~B. (2014).
\newblock {A pan-cancer proteomic perspective on The Cancer Genome Atlas.}
\newblock {\em Nat. Commun.}, {\bf 5}, 3887.

\bibitem[Fritsch and Ickstadt(2009)Fritsch and Ickstadt]{fritsch::2009}
Fritsch, A. and Ickstadt, K. (2009).
\newblock Improved criteria for clustering based on the posterior similarity
  matrix.
\newblock {\em Bayesian Anal.}, {\bf 4}(2), 367--391.

\bibitem[Murphy(2007)Murphy]{murphy::2007}
Murphy, K.~P. (2007).
\newblock {Conjugate Bayesian analysis of the Gaussian distribution}.
\newblock {\em Technical report\/}.

\end{thebibliography}
