# Supplementary material for: Fast approximate inference for variable selection in Dirichlet process mixtures, with an application to pan-cancer proteomics
Source: Stat Appl Genet Mol Biol. Author manuscript; Available in PMC 2023 Jan 3. (PMC7614016; doi:10.1515/sagmb-2018-0065)
Supplement: Supplementary File [file EMS158447-supplement-Supplementary_File.zip › j_sagmb-2018-0065_suppl/sugs_manuscript_supplement.blg]

This is BibTeX, Version 0.99d (TeX Live 2015)
Capacity: max_strings=35307, hash_size=35307, hash_prime=30011
The top-level auxiliary file: sugs_manuscript_supplement.aux
The style file: natbib.bst
Database file #1: sugsReferences.bib
You've used 3 entries,
            2378 wiz_defined-function locations,
            546 strings with 5020 characters,
and the built_in function-call counts, 1985 in all, are:
= -- 131
> -- 217
< -- 2
+ -- 69
- -- 69
* -- 214
:= -- 390
add.period$ -- 13
call.type$ -- 3
change.case$ -- 19
chr.to.int$ -- 3
cite$ -- 3
duplicate$ -- 55
empty$ -- 87
format.name$ -- 74
if$ -- 360
int.to.chr$ -- 1
int.to.str$ -- 0
missing$ -- 3
newline$ -- 18
num.names$ -- 12
pop$ -- 18
preamble$ -- 1
purify$ -- 19
quote$ -- 0
skip$ -- 39
stack$ -- 0
substring$ -- 77
swap$ -- 9
text.length$ -- 0
text.prefix$ -- 0
top$ -- 0
type$ -- 27
warning$ -- 0
while$ -- 12
width$ -- 0
write$ -- 40
