# Supplementary material for: Fast approximate inference for variable selection in Dirichlet process mixtures, with an application to pan-cancer proteomics
Source: Stat Appl Genet Mol Biol. Author manuscript; Available in PMC 2023 Jan 3. (PMC7614016; doi:10.1515/sagmb-2018-0065)
Supplement: Supplementary File [file EMS158447-supplement-Supplementary_File.zip › j_sagmb-2018-0065_suppl/sugs_manuscript_supplement.log]

This is pdfTeX, Version 3.14159265-2.6-1.40.16 (TeX Live 2015) (preloaded format=pdflatex 2016.1.25)  11 NOV 2019 14:03
entering extended mode
 restricted \write18 enabled.
 file:line:error style messages enabled.
 %&-line parsing enabled.
**sugs_manuscript_supplement.tex
(./sugs_manuscript_supplement.tex
LaTeX2e <2015/01/01>
Babel <3.9l> and hyphenation patterns for 79 languages loaded.
(/usr/local/texlive/2015/texmf-dist/tex/latex/base/article.cls
Document Class: article 2014/09/29 v1.4h Standard LaTeX document class
(/usr/local/texlive/2015/texmf-dist/tex/latex/base/size10.clo
File: size10.clo 2014/09/29 v1.4h Standard LaTeX file (size option)
)
\c@part=\count79
\c@section=\count80
\c@subsection=\count81
\c@subsubsection=\count82
\c@paragraph=\count83
\c@subparagraph=\count84
\c@figure=\count85
\c@table=\count86
\abovecaptionskip=\skip41
\belowcaptionskip=\skip42
\bibindent=\dimen102
)
(/usr/local/texlive/2015/texmf-dist/tex/latex/base/inputenc.sty
Package: inputenc 2015/03/17 v1.2c Input encoding file
\inpenc@prehook=\toks14
\inpenc@posthook=\toks15

(/usr/local/texlive/2015/texmf-dist/tex/latex/base/utf8.def
File: utf8.def 2014/09/29 v1.1m UTF-8 support for inputenc
Now handling font encoding OML ...
... no UTF-8 mapping file for font encoding OML
Now handling font encoding T1 ...
... processing UTF-8 mapping file for font encoding T1

(/usr/local/texlive/2015/texmf-dist/tex/latex/base/t1enc.dfu
File: t1enc.dfu 2014/09/29 v1.1m UTF-8 support for inputenc
   defining Unicode char U+00A1 (decimal 161)
   defining Unicode char U+00A3 (decimal 163)
   defining Unicode char U+00AB (decimal 171)
   defining Unicode char U+00BB (decimal 187)
   defining Unicode char U+00BF (decimal 191)
   defining Unicode char U+00C0 (decimal 192)
   defining Unicode char U+00C1 (decimal 193)
   defining Unicode char U+00C2 (decimal 194)
   defining Unicode char U+00C3 (decimal 195)
   defining Unicode char U+00C4 (decimal 196)
   defining Unicode char U+00C5 (decimal 197)
   defining Unicode char U+00C6 (decimal 198)
   defining Unicode char U+00C7 (decimal 199)
   defining Unicode char U+00C8 (decimal 200)
   defining Unicode char U+00C9 (decimal 201)
   defining Unicode char U+00CA (decimal 202)
   defining Unicode char U+00CB (decimal 203)
   defining Unicode char U+00CC (decimal 204)
   defining Unicode char U+00CD (decimal 205)
   defining Unicode char U+00CE (decimal 206)
   defining Unicode char U+00CF (decimal 207)
   defining Unicode char U+00D0 (decimal 208)
   defining Unicode char U+00D1 (decimal 209)
   defining Unicode char U+00D2 (decimal 210)
   defining Unicode char U+00D3 (decimal 211)
   defining Unicode char U+00D4 (decimal 212)
   defining Unicode char U+00D5 (decimal 213)
   defining Unicode char U+00D6 (decimal 214)
   defining Unicode char U+00D8 (decimal 216)
   defining Unicode char U+00D9 (decimal 217)
   defining Unicode char U+00DA (decimal 218)
   defining Unicode char U+00DB (decimal 219)
   defining Unicode char U+00DC (decimal 220)
   defining Unicode char U+00DD (decimal 221)
   defining Unicode char U+00DE (decimal 222)
   defining Unicode char U+00DF (decimal 223)
   defining Unicode char U+00E0 (decimal 224)
   defining Unicode char U+00E1 (decimal 225)
   defining Unicode char U+00E2 (decimal 226)
   defining Unicode char U+00E3 (decimal 227)
   defining Unicode char U+00E4 (decimal 228)
   defining Unicode char U+00E5 (decimal 229)
   defining Unicode char U+00E6 (decimal 230)
   defining Unicode char U+00E7 (decimal 231)
   defining Unicode char U+00E8 (decimal 232)
   defining Unicode char U+00E9 (decimal 233)
   defining Unicode char U+00EA (decimal 234)
   defining Unicode char U+00EB (decimal 235)
   defining Unicode char U+00EC (decimal 236)
   defining Unicode char U+00ED (decimal 237)
   defining Unicode char U+00EE (decimal 238)
   defining Unicode char U+00EF (decimal 239)
   defining Unicode char U+00F0 (decimal 240)
   defining Unicode char U+00F1 (decimal 241)
   defining Unicode char U+00F2 (decimal 242)
   defining Unicode char U+00F3 (decimal 243)
   defining Unicode char U+00F4 (decimal 244)
   defining Unicode char U+00F5 (decimal 245)
   defining Unicode char U+00F6 (decimal 246)
   defining Unicode char U+00F8 (decimal 248)
   defining Unicode char U+00F9 (decimal 249)
   defining Unicode char U+00FA (decimal 250)
   defining Unicode char U+00FB (decimal 251)
   defining Unicode char U+00FC (decimal 252)
   defining Unicode char U+00FD (decimal 253)
   defining Unicode char U+00FE (decimal 254)
   defining Unicode char U+00FF (decimal 255)
   defining Unicode char U+0102 (decimal 258)
   defining Unicode char U+0103 (decimal 259)
   defining Unicode char U+0104 (decimal 260)
   defining Unicode char U+0105 (decimal 261)
   defining Unicode char U+0106 (decimal 262)
   defining Unicode char U+0107 (decimal 263)
   defining Unicode char U+010C (decimal 268)
   defining Unicode char U+010D (decimal 269)
   defining Unicode char U+010E (decimal 270)
   defining Unicode char U+010F (decimal 271)
   defining Unicode char U+0110 (decimal 272)
   defining Unicode char U+0111 (decimal 273)
   defining Unicode char U+0118 (decimal 280)
   defining Unicode char U+0119 (decimal 281)
   defining Unicode char U+011A (decimal 282)
   defining Unicode char U+011B (decimal 283)
   defining Unicode char U+011E (decimal 286)
   defining Unicode char U+011F (decimal 287)
   defining Unicode char U+0130 (decimal 304)
   defining Unicode char U+0131 (decimal 305)
   defining Unicode char U+0132 (decimal 306)
   defining Unicode char U+0133 (decimal 307)
   defining Unicode char U+0139 (decimal 313)
   defining Unicode char U+013A (decimal 314)
   defining Unicode char U+013D (decimal 317)
   defining Unicode char U+013E (decimal 318)
   defining Unicode char U+0141 (decimal 321)
   defining Unicode char U+0142 (decimal 322)
   defining Unicode char U+0143 (decimal 323)
   defining Unicode char U+0144 (decimal 324)
   defining Unicode char U+0147 (decimal 327)
   defining Unicode char U+0148 (decimal 328)
   defining Unicode char U+014A (decimal 330)
   defining Unicode char U+014B (decimal 331)
   defining Unicode char U+0150 (decimal 336)
   defining Unicode char U+0151 (decimal 337)
   defining Unicode char U+0152 (decimal 338)
   defining Unicode char U+0153 (decimal 339)
   defining Unicode char U+0154 (decimal 340)
   defining Unicode char U+0155 (decimal 341)
   defining Unicode char U+0158 (decimal 344)
   defining Unicode char U+0159 (decimal 345)
   defining Unicode char U+015A (decimal 346)
   defining Unicode char U+015B (decimal 347)
   defining Unicode char U+015E (decimal 350)
   defining Unicode char U+015F (decimal 351)
   defining Unicode char U+0160 (decimal 352)
   defining Unicode char U+0161 (decimal 353)
   defining Unicode char U+0162 (decimal 354)
   defining Unicode char U+0163 (decimal 355)
   defining Unicode char U+0164 (decimal 356)
   defining Unicode char U+0165 (decimal 357)
   defining Unicode char U+016E (decimal 366)
   defining Unicode char U+016F (decimal 367)
   defining Unicode char U+0170 (decimal 368)
   defining Unicode char U+0171 (decimal 369)
   defining Unicode char U+0178 (decimal 376)
   defining Unicode char U+0179 (decimal 377)
   defining Unicode char U+017A (decimal 378)
   defining Unicode char U+017B (decimal 379)
   defining Unicode char U+017C (decimal 380)
   defining Unicode char U+017D (decimal 381)
   defining Unicode char U+017E (decimal 382)
   defining Unicode char U+200C (decimal 8204)
   defining Unicode char U+2013 (decimal 8211)
   defining Unicode char U+2014 (decimal 8212)
   defining Unicode char U+2018 (decimal 8216)
   defining Unicode char U+2019 (decimal 8217)
   defining Unicode char U+201A (decimal 8218)
   defining Unicode char U+201C (decimal 8220)
   defining Unicode char U+201D (decimal 8221)
   defining Unicode char U+201E (decimal 8222)
   defining Unicode char U+2030 (decimal 8240)
   defining Unicode char U+2031 (decimal 8241)
   defining Unicode char U+2039 (decimal 8249)
   defining Unicode char U+203A (decimal 8250)
   defining Unicode char U+2423 (decimal 9251)
)
Now handling font encoding OT1 ...
... processing UTF-8 mapping file for font encoding OT1

(/usr/local/texlive/2015/texmf-dist/tex/latex/base/ot1enc.dfu
File: ot1enc.dfu 2014/09/29 v1.1m UTF-8 support for inputenc
   defining Unicode char U+00A1 (decimal 161)
   defining Unicode char U+00A3 (decimal 163)
   defining Unicode char U+00B8 (decimal 184)
   defining Unicode char U+00BF (decimal 191)
   defining Unicode char U+00C5 (decimal 197)
   defining Unicode char U+00C6 (decimal 198)
   defining Unicode char U+00D8 (decimal 216)
   defining Unicode char U+00DF (decimal 223)
   defining Unicode char U+00E6 (decimal 230)
   defining Unicode char U+00EC (decimal 236)
   defining Unicode char U+00ED (decimal 237)
   defining Unicode char U+00EE (decimal 238)
   defining Unicode char U+00EF (decimal 239)
   defining Unicode char U+00F8 (decimal 248)
   defining Unicode char U+0131 (decimal 305)
   defining Unicode char U+0141 (decimal 321)
   defining Unicode char U+0142 (decimal 322)
   defining Unicode char U+0152 (decimal 338)
   defining Unicode char U+0153 (decimal 339)
   defining Unicode char U+2013 (decimal 8211)
   defining Unicode char U+2014 (decimal 8212)
   defining Unicode char U+2018 (decimal 8216)
   defining Unicode char U+2019 (decimal 8217)
   defining Unicode char U+201C (decimal 8220)
   defining Unicode char U+201D (decimal 8221)
)
Now handling font encoding OMS ...
... processing UTF-8 mapping file for font encoding OMS

(/usr/local/texlive/2015/texmf-dist/tex/latex/base/omsenc.dfu
File: omsenc.dfu 2014/09/29 v1.1m UTF-8 support for inputenc
   defining Unicode char U+00A7 (decimal 167)
   defining Unicode char U+00B6 (decimal 182)
   defining Unicode char U+00B7 (decimal 183)
   defining Unicode char U+2020 (decimal 8224)
   defining Unicode char U+2021 (decimal 8225)
   defining Unicode char U+2022 (decimal 8226)
)
Now handling font encoding OMX ...
... no UTF-8 mapping file for font encoding OMX
Now handling font encoding U ...
... no UTF-8 mapping file for font encoding U
   defining Unicode char U+00A9 (decimal 169)
   defining Unicode char U+00AA (decimal 170)
   defining Unicode char U+00AE (decimal 174)
   defining Unicode char U+00BA (decimal 186)
   defining Unicode char U+02C6 (decimal 710)
   defining Unicode char U+02DC (decimal 732)
   defining Unicode char U+200C (decimal 8204)
   defining Unicode char U+2026 (decimal 8230)
   defining Unicode char U+2122 (decimal 8482)
   defining Unicode char U+2423 (decimal 9251)
))
(./dgruyter.sty
Package: dgruyter 2017/09/19 v2.00 De Gruyter layout
LaTeX Info: Redefining \numberline on input line 148.
Applying: [2015/01/01] Nowadays obsolete fixes on input line 160.
Already applied: [0000/00/00] Nowadays obsolete fixes on input line 163.
\gridwidth=\dimen103
 (/usr/local/texlive/2015/texmf-dist/tex/latex/cmap/cmap.sty
Package: cmap 2008/03/06 v1.0h CMap support: searchable PDF
)
(/usr/local/texlive/2015/texmf-dist/tex/generic/pdftex/glyphtounicode.tex)
(/usr/local/texlive/2015/texmf-dist/tex/latex/tipa/tipa.sty
Package: tipa 2002/08/08 TIPA version 1.1

(/usr/local/texlive/2015/texmf-dist/tex/latex/base/fontenc.sty
Package: fontenc 2005/09/27 v1.99g Standard LaTeX package

(/usr/local/texlive/2015/texmf-dist/tex/latex/tipa/t3enc.def
File: t3enc.def 2001/12/31 T3 encoding
Now handling font encoding T3 ...
... no UTF-8 mapping file for font encoding T3
<<ot1.cmap>>)
(/usr/local/texlive/2015/texmf-dist/tex/latex/base/ot1enc.def
File: ot1enc.def 2005/09/27 v1.99g Standard LaTeX file
LaTeX Font Info:    Redeclaring font encoding OT1 on input line 48.
)))
(/usr/local/texlive/2015/texmf-dist/tex/latex/base/fontenc.sty
Package: fontenc 2005/09/27 v1.99g Standard LaTeX package

(/usr/local/texlive/2015/texmf-dist/tex/latex/base/t1enc.def
File: t1enc.def 2005/09/27 v1.99g Standard LaTeX file
LaTeX Font Info:    Redeclaring font encoding T1 on input line 48.
)<<t1.cmap>>)
(/usr/local/texlive/2015/texmf-dist/tex/latex/base/textcomp.sty
Package: textcomp 2005/09/27 v1.99g Standard LaTeX package
Package textcomp Info: Sub-encoding information:
(textcomp)               5 = only ISO-Adobe without \textcurrency
(textcomp)               4 = 5 + \texteuro
(textcomp)               3 = 4 + \textohm
(textcomp)               2 = 3 + \textestimated + \textcurrency
(textcomp)               1 = TS1 - \textcircled - \t
(textcomp)               0 = TS1 (full)
(textcomp)             Font families with sub-encoding setting implement
(textcomp)             only a restricted character set as indicated.
(textcomp)             Family '?' is the default used for unknown fonts.
(textcomp)             See the documentation for details.
Package textcomp Info: Setting ? sub-encoding to TS1/1 on input line 79.

(/usr/local/texlive/2015/texmf-dist/tex/latex/base/ts1enc.def
File: ts1enc.def 2001/06/05 v3.0e (jk/car/fm) Standard LaTeX file
Now handling font encoding TS1 ...
... processing UTF-8 mapping file for font encoding TS1

(/usr/local/texlive/2015/texmf-dist/tex/latex/base/ts1enc.dfu
File: ts1enc.dfu 2014/09/29 v1.1m UTF-8 support for inputenc
   defining Unicode char U+00A2 (decimal 162)
   defining Unicode char U+00A3 (decimal 163)
   defining Unicode char U+00A4 (decimal 164)
   defining Unicode char U+00A5 (decimal 165)
   defining Unicode char U+00A6 (decimal 166)
   defining Unicode char U+00A7 (decimal 167)
   defining Unicode char U+00A8 (decimal 168)
   defining Unicode char U+00A9 (decimal 169)
   defining Unicode char U+00AA (decimal 170)
   defining Unicode char U+00AC (decimal 172)
   defining Unicode char U+00AE (decimal 174)
   defining Unicode char U+00AF (decimal 175)
   defining Unicode char U+00B0 (decimal 176)
   defining Unicode char U+00B1 (decimal 177)
   defining Unicode char U+00B2 (decimal 178)
   defining Unicode char U+00B3 (decimal 179)
   defining Unicode char U+00B4 (decimal 180)
   defining Unicode char U+00B5 (decimal 181)
   defining Unicode char U+00B6 (decimal 182)
   defining Unicode char U+00B7 (decimal 183)
   defining Unicode char U+00B9 (decimal 185)
   defining Unicode char U+00BA (decimal 186)
   defining Unicode char U+00BC (decimal 188)
   defining Unicode char U+00BD (decimal 189)
   defining Unicode char U+00BE (decimal 190)
   defining Unicode char U+00D7 (decimal 215)
   defining Unicode char U+00F7 (decimal 247)
   defining Unicode char U+0192 (decimal 402)
   defining Unicode char U+02C7 (decimal 711)
   defining Unicode char U+02D8 (decimal 728)
   defining Unicode char U+02DD (decimal 733)
   defining Unicode char U+0E3F (decimal 3647)
   defining Unicode char U+2016 (decimal 8214)
   defining Unicode char U+2020 (decimal 8224)
   defining Unicode char U+2021 (decimal 8225)
   defining Unicode char U+2022 (decimal 8226)
   defining Unicode char U+2030 (decimal 8240)
   defining Unicode char U+2031 (decimal 8241)
   defining Unicode char U+203B (decimal 8251)
   defining Unicode char U+203D (decimal 8253)
   defining Unicode char U+2044 (decimal 8260)
   defining Unicode char U+204E (decimal 8270)
   defining Unicode char U+2052 (decimal 8274)
   defining Unicode char U+20A1 (decimal 8353)
   defining Unicode char U+20A4 (decimal 8356)
   defining Unicode char U+20A6 (decimal 8358)
   defining Unicode char U+20A9 (decimal 8361)
   defining Unicode char U+20AB (decimal 8363)
   defining Unicode char U+20AC (decimal 8364)
   defining Unicode char U+20B1 (decimal 8369)
   defining Unicode char U+2103 (decimal 8451)
   defining Unicode char U+2116 (decimal 8470)
   defining Unicode char U+2117 (decimal 8471)
   defining Unicode char U+211E (decimal 8478)
   defining Unicode char U+2120 (decimal 8480)
   defining Unicode char U+2122 (decimal 8482)
   defining Unicode char U+2126 (decimal 8486)
   defining Unicode char U+2127 (decimal 8487)
   defining Unicode char U+212E (decimal 8494)
   defining Unicode char U+2190 (decimal 8592)
   defining Unicode char U+2191 (decimal 8593)
   defining Unicode char U+2192 (decimal 8594)
   defining Unicode char U+2193 (decimal 8595)
   defining Unicode char U+2329 (decimal 9001)
   defining Unicode char U+232A (decimal 9002)
   defining Unicode char U+2422 (decimal 9250)
   defining Unicode char U+25E6 (decimal 9702)
   defining Unicode char U+25EF (decimal 9711)
   defining Unicode char U+266A (decimal 9834)
))
LaTeX Info: Redefining \oldstylenums on input line 334.
Package textcomp Info: Setting cmr sub-encoding to TS1/0 on input line 349.
Package textcomp Info: Setting cmss sub-encoding to TS1/0 on input line 350.
Package textcomp Info: Setting cmtt sub-encoding to TS1/0 on input line 351.
Package textcomp Info: Setting cmvtt sub-encoding to TS1/0 on input line 352.
Package textcomp Info: Setting cmbr sub-encoding to TS1/0 on input line 353.
Package textcomp Info: Setting cmtl sub-encoding to TS1/0 on input line 354.
Package textcomp Info: Setting ccr sub-encoding to TS1/0 on input line 355.
Package textcomp Info: Setting ptm sub-encoding to TS1/4 on input line 356.
Package textcomp Info: Setting pcr sub-encoding to TS1/4 on input line 357.
Package textcomp Info: Setting phv sub-encoding to TS1/4 on input line 358.
Package textcomp Info: Setting ppl sub-encoding to TS1/3 on input line 359.
Package textcomp Info: Setting pag sub-encoding to TS1/4 on input line 360.
Package textcomp Info: Setting pbk sub-encoding to TS1/4 on input line 361.
Package textcomp Info: Setting pnc sub-encoding to TS1/4 on input line 362.
Package textcomp Info: Setting pzc sub-encoding to TS1/4 on input line 363.
Package textcomp Info: Setting bch sub-encoding to TS1/4 on input line 364.
Package textcomp Info: Setting put sub-encoding to TS1/5 on input line 365.
Package textcomp Info: Setting uag sub-encoding to TS1/5 on input line 366.
Package textcomp Info: Setting ugq sub-encoding to TS1/5 on input line 367.
Package textcomp Info: Setting ul8 sub-encoding to TS1/4 on input line 368.
Package textcomp Info: Setting ul9 sub-encoding to TS1/4 on input line 369.
Package textcomp Info: Setting augie sub-encoding to TS1/5 on input line 370.
Package textcomp Info: Setting dayrom sub-encoding to TS1/3 on input line 371.
Package textcomp Info: Setting dayroms sub-encoding to TS1/3 on input line 372.

Package textcomp Info: Setting pxr sub-encoding to TS1/0 on input line 373.
Package textcomp Info: Setting pxss sub-encoding to TS1/0 on input line 374.
Package textcomp Info: Setting pxtt sub-encoding to TS1/0 on input line 375.
Package textcomp Info: Setting txr sub-encoding to TS1/0 on input line 376.
Package textcomp Info: Setting txss sub-encoding to TS1/0 on input line 377.
Package textcomp Info: Setting txtt sub-encoding to TS1/0 on input line 378.
Package textcomp Info: Setting lmr sub-encoding to TS1/0 on input line 379.
Package textcomp Info: Setting lmdh sub-encoding to TS1/0 on input line 380.
Package textcomp Info: Setting lmss sub-encoding to TS1/0 on input line 381.
Package textcomp Info: Setting lmssq sub-encoding to TS1/0 on input line 382.
Package textcomp Info: Setting lmvtt sub-encoding to TS1/0 on input line 383.
Package textcomp Info: Setting lmtt sub-encoding to TS1/0 on input line 384.
Package textcomp Info: Setting qhv sub-encoding to TS1/0 on input line 385.
Package textcomp Info: Setting qag sub-encoding to TS1/0 on input line 386.
Package textcomp Info: Setting qbk sub-encoding to TS1/0 on input line 387.
Package textcomp Info: Setting qcr sub-encoding to TS1/0 on input line 388.
Package textcomp Info: Setting qcs sub-encoding to TS1/0 on input line 389.
Package textcomp Info: Setting qpl sub-encoding to TS1/0 on input line 390.
Package textcomp Info: Setting qtm sub-encoding to TS1/0 on input line 391.
Package textcomp Info: Setting qzc sub-encoding to TS1/0 on input line 392.
Package textcomp Info: Setting qhvc sub-encoding to TS1/0 on input line 393.
Package textcomp Info: Setting futs sub-encoding to TS1/4 on input line 394.
Package textcomp Info: Setting futx sub-encoding to TS1/4 on input line 395.
Package textcomp Info: Setting futj sub-encoding to TS1/4 on input line 396.
Package textcomp Info: Setting hlh sub-encoding to TS1/3 on input line 397.
Package textcomp Info: Setting hls sub-encoding to TS1/3 on input line 398.
Package textcomp Info: Setting hlst sub-encoding to TS1/3 on input line 399.
Package textcomp Info: Setting hlct sub-encoding to TS1/5 on input line 400.
Package textcomp Info: Setting hlx sub-encoding to TS1/5 on input line 401.
Package textcomp Info: Setting hlce sub-encoding to TS1/5 on input line 402.
Package textcomp Info: Setting hlcn sub-encoding to TS1/5 on input line 403.
Package textcomp Info: Setting hlcw sub-encoding to TS1/5 on input line 404.
Package textcomp Info: Setting hlcf sub-encoding to TS1/5 on input line 405.
Package textcomp Info: Setting pplx sub-encoding to TS1/3 on input line 406.
Package textcomp Info: Setting pplj sub-encoding to TS1/3 on input line 407.
Package textcomp Info: Setting ptmx sub-encoding to TS1/4 on input line 408.
Package textcomp Info: Setting ptmj sub-encoding to TS1/4 on input line 409.
)
\c@mv@ss=\count87
\c@mv@ssbold=\count88

(/usr/local/texlive/2015/texmf-dist/tex/latex/inconsolata/zi4.sty
Package: zi4 2014/06/22 v1.05

`inconsolata-zi4' v1.05, 2014/06/22 Text macros for Inconsolata (msharpe)
(/usr/local/texlive/2015/texmf-dist/tex/latex/graphics/keyval.sty
Package: keyval 2014/10/28 v1.15 key=value parser (DPC)
\KV@toks@=\toks16
)
\zifour@ocount=\count89
)
(/usr/local/texlive/2015/texmf-dist/tex/latex/amsfonts/amssymb.sty
Package: amssymb 2013/01/14 v3.01 AMS font symbols

(/usr/local/texlive/2015/texmf-dist/tex/latex/amsfonts/amsfonts.sty
Package: amsfonts 2013/01/14 v3.01 Basic AMSFonts support
\@emptytoks=\toks17
\symAMSa=\mathgroup4
\symAMSb=\mathgroup5
LaTeX Font Info:    Overwriting math alphabet `\mathfrak' in version `bold'
(Font)                  U/euf/m/n --> U/euf/b/n on input line 106.
))
\dg@wordmark=\box26
   defining Unicode char U+2007 (decimal 8199)

(/usr/local/texlive/2015/texmf-dist/tex/generic/babel/babel.sty
Package: babel 2014/09/25 3.9l The Babel package

(/usr/local/texlive/2015/texmf-dist/tex/generic/babel-english/english.ldf
Language: english 2012/08/20 v3.3p English support from the babel system

(/usr/local/texlive/2015/texmf-dist/tex/generic/babel/babel.def
File: babel.def 2014/09/25 3.9l Babel common definitions
\babel@savecnt=\count90
\U@D=\dimen104
)
\l@canadian = a dialect from \language\l@american 
\l@australian = a dialect from \language\l@british 
\l@newzealand = a dialect from \language\l@british 
)
(/usr/local/texlive/2015/texmf-dist/tex/generic/babel-english/english.ldf
Language: english 2012/08/20 v3.3p English support from the babel system
))

Package Babel Warning: The package option `english' should not be used
(Babel)                with a more specific one (like `USenglish') on input lin
e 1709.

(/usr/local/texlive/2015/texmf-dist/tex/latex/ms/ragged2e.sty
Package: ragged2e 2009/05/21 v2.1 ragged2e Package (MS)

(/usr/local/texlive/2015/texmf-dist/tex/latex/ms/everysel.sty
Package: everysel 2011/10/28 v1.2 EverySelectfont Package (MS)
)
\CenteringLeftskip=\skip43
\RaggedLeftLeftskip=\skip44
\RaggedRightLeftskip=\skip45
\CenteringRightskip=\skip46
\RaggedLeftRightskip=\skip47
\RaggedRightRightskip=\skip48
\CenteringParfillskip=\skip49
\RaggedLeftParfillskip=\skip50
\RaggedRightParfillskip=\skip51
\JustifyingParfillskip=\skip52
\CenteringParindent=\skip53
\RaggedLeftParindent=\skip54
\RaggedRightParindent=\skip55
\JustifyingParindent=\skip56
)
(/usr/local/texlive/2015/texmf-dist/tex/latex/footmisc/footmisc.sty
Package: footmisc 2011/06/06 v5.5b a miscellany of footnote facilities
\FN@temptoken=\toks18
\footnotemargin=\dimen105
\c@pp@next@reset=\count91
Package footmisc Info: Declaring symbol style bringhurst on input line 855.
Package footmisc Info: Declaring symbol style chicago on input line 863.
Package footmisc Info: Declaring symbol style wiley on input line 872.
Package footmisc Info: Declaring symbol style lamport-robust on input line 883.

Package footmisc Info: Declaring symbol style lamport* on input line 903.
Package footmisc Info: Declaring symbol style lamport*-robust on input line 924
.
)
(/usr/local/texlive/2015/texmf-dist/tex/latex/amsmath/amsmath.sty
Package: amsmath 2013/01/14 v2.14 AMS math features
\@mathmargin=\skip57

For additional information on amsmath, use the `?' option.
(/usr/local/texlive/2015/texmf-dist/tex/latex/amsmath/amstext.sty
Package: amstext 2000/06/29 v2.01

(/usr/local/texlive/2015/texmf-dist/tex/latex/amsmath/amsgen.sty
File: amsgen.sty 1999/11/30 v2.0
\@emptytoks=\toks19
\ex@=\dimen106
))
(/usr/local/texlive/2015/texmf-dist/tex/latex/amsmath/amsbsy.sty
Package: amsbsy 1999/11/29 v1.2d
\pmbraise@=\dimen107
)
(/usr/local/texlive/2015/texmf-dist/tex/latex/amsmath/amsopn.sty
Package: amsopn 1999/12/14 v2.01 operator names
)
\inf@bad=\count92
LaTeX Info: Redefining \frac on input line 210.
\uproot@=\count93
\leftroot@=\count94
LaTeX Info: Redefining \overline on input line 306.
\classnum@=\count95
\DOTSCASE@=\count96
LaTeX Info: Redefining \ldots on input line 378.
LaTeX Info: Redefining \dots on input line 381.
LaTeX Info: Redefining \cdots on input line 466.
\Mathstrutbox@=\box27
\strutbox@=\box28
\big@size=\dimen108
LaTeX Font Info:    Redeclaring font encoding OML on input line 566.
LaTeX Font Info:    Redeclaring font encoding OMS on input line 567.
\macc@depth=\count97
\c@MaxMatrixCols=\count98
\dotsspace@=\muskip10
\c@parentequation=\count99
\dspbrk@lvl=\count100
\tag@help=\toks20
\row@=\count101
\column@=\count102
\maxfields@=\count103
\andhelp@=\toks21
\eqnshift@=\dimen109
\alignsep@=\dimen110
\tagshift@=\dimen111
\tagwidth@=\dimen112
\totwidth@=\dimen113
\lineht@=\dimen114
\@envbody=\toks22
\multlinegap=\skip58
\multlinetaggap=\skip59
\mathdisplay@stack=\toks23
LaTeX Info: Redefining \[ on input line 2665.
LaTeX Info: Redefining \] on input line 2666.
)
(/usr/local/texlive/2015/texmf-dist/tex/latex/amscls/amsthm.sty
Package: amsthm 2015/03/04 v2.20.2
\thm@style=\toks24
\thm@bodyfont=\toks25
\thm@headfont=\toks26
\thm@notefont=\toks27
\thm@headpunct=\toks28
\thm@preskip=\skip60
\thm@postskip=\skip61
\thm@headsep=\skip62
\dth@everypar=\toks29
)
(/usr/local/texlive/2015/texmf-dist/tex/latex/graphics/graphicx.sty
Package: graphicx 2014/10/28 v1.0g Enhanced LaTeX Graphics (DPC,SPQR)

(/usr/local/texlive/2015/texmf-dist/tex/latex/graphics/graphics.sty
Package: graphics 2014/10/28 v1.0p Standard LaTeX Graphics (DPC,SPQR)

(/usr/local/texlive/2015/texmf-dist/tex/latex/graphics/trig.sty
Package: trig 1999/03/16 v1.09 sin cos tan (DPC)
)
(/usr/local/texlive/2015/texmf-dist/tex/latex/latexconfig/graphics.cfg
File: graphics.cfg 2010/04/23 v1.9 graphics configuration of TeX Live
)
Package graphics Info: Driver file: pdftex.def on input line 94.

(/usr/local/texlive/2015/texmf-dist/tex/latex/pdftex-def/pdftex.def
File: pdftex.def 2011/05/27 v0.06d Graphics/color for pdfTeX

(/usr/local/texlive/2015/texmf-dist/tex/generic/oberdiek/infwarerr.sty
Package: infwarerr 2010/04/08 v1.3 Providing info/warning/error messages (HO)
)
(/usr/local/texlive/2015/texmf-dist/tex/generic/oberdiek/ltxcmds.sty
Package: ltxcmds 2011/11/09 v1.22 LaTeX kernel commands for general use (HO)
)
\Gread@gobject=\count104
))
\Gin@req@height=\dimen115
\Gin@req@width=\dimen116
)
(/usr/local/texlive/2015/texmf-dist/tex/latex/tools/array.sty
Package: array 2014/10/28 v2.4c Tabular extension package (FMi)
\col@sep=\dimen117
\extrarowheight=\dimen118
\NC@list=\toks30
\extratabsurround=\skip63
\backup@length=\skip64
)
(/usr/local/texlive/2015/texmf-dist/tex/latex/multirow/multirow.sty
\bigstrutjot=\dimen119
)
(/usr/local/texlive/2015/texmf-dist/tex/latex/tools/tabularx.sty
Package: tabularx 2014/10/28 v2.10 `tabularx' package (DPC)
\TX@col@width=\dimen120
\TX@old@table=\dimen121
\TX@old@col=\dimen122
\TX@target=\dimen123
\TX@delta=\dimen124
\TX@cols=\count105
\TX@ftn=\toks31
)
(/usr/local/texlive/2015/texmf-dist/tex/latex/multirow/bigstrut.sty)
(/usr/local/texlive/2015/texmf-dist/tex/latex/supertabular/supertabular.sty
Package: supertabular 2004/02/20 v4.1e the supertabular environment
\c@tracingst=\count106
\ST@wd=\dimen125
\ST@rightskip=\skip65
\ST@leftskip=\skip66
\ST@parfillskip=\skip67
\ST@pageleft=\dimen126
\ST@headht=\dimen127
\ST@tailht=\dimen128
\ST@pagesofar=\dimen129
\ST@pboxht=\dimen130
\ST@lineht=\dimen131
\ST@stretchht=\dimen132
\ST@prevht=\dimen133
\ST@toadd=\dimen134
\ST@dimen=\dimen135
\ST@pbox=\box29
)
(/usr/local/texlive/2015/texmf-dist/tex/latex/booktabs/booktabs.sty
Package: booktabs 2005/04/14 v1.61803 publication quality tables
\heavyrulewidth=\dimen136
\lightrulewidth=\dimen137
\cmidrulewidth=\dimen138
\belowrulesep=\dimen139
\belowbottomsep=\dimen140
\aboverulesep=\dimen141
\abovetopsep=\dimen142
\cmidrulesep=\dimen143
\cmidrulekern=\dimen144
\defaultaddspace=\dimen145
\@cmidla=\count107
\@cmidlb=\count108
\@aboverulesep=\dimen146
\@belowrulesep=\dimen147
\@thisruleclass=\count109
\@lastruleclass=\count110
\@thisrulewidth=\dimen148
)
(/usr/local/texlive/2015/texmf-dist/tex/latex/tools/multicol.sty
Package: multicol 2015/03/31 v1.8m multicolumn formatting (FMi)
\c@tracingmulticols=\count111
\mult@box=\box30
\multicol@leftmargin=\dimen149
\c@unbalance=\count112
\c@collectmore=\count113
\doublecol@number=\count114
\multicoltolerance=\count115
\multicolpretolerance=\count116
\full@width=\dimen150
\page@free=\dimen151
\premulticols=\dimen152
\postmulticols=\dimen153
\multicolsep=\skip68
\multicolbaselineskip=\skip69
\partial@page=\box31
\last@line=\box32
\maxbalancingoverflow=\dimen154
\mult@rightbox=\box33
\mult@grightbox=\box34
\mult@gfirstbox=\box35
\mult@firstbox=\box36
\@tempa=\box37
\@tempa=\box38
\@tempa=\box39
\@tempa=\box40
\@tempa=\box41
\@tempa=\box42
\@tempa=\box43
\@tempa=\box44
\@tempa=\box45
\@tempa=\box46
\@tempa=\box47
\@tempa=\box48
\@tempa=\box49
\@tempa=\box50
\@tempa=\box51
\@tempa=\box52
\@tempa=\box53
\c@columnbadness=\count117
\c@finalcolumnbadness=\count118
\last@try=\dimen155
\multicolovershoot=\dimen156
\multicolundershoot=\dimen157
\mult@nat@firstbox=\box54
\colbreak@box=\box55
\mc@col@check@num=\count119
)
(/usr/local/texlive/2015/texmf-dist/tex/latex/caption/caption.sty
Package: caption 2013/05/02 v3.3-89 Customizing captions (AR)

(/usr/local/texlive/2015/texmf-dist/tex/latex/caption/caption3.sty
Package: caption3 2013/05/02 v1.6-88 caption3 kernel (AR)
Package caption3 Info: TeX engine: e-TeX on input line 57.
\captionmargin=\dimen158
\captionmargin@=\dimen159
\captionwidth=\dimen160
\caption@tempdima=\dimen161
\caption@indent=\dimen162
\caption@parindent=\dimen163
\caption@hangindent=\dimen164
)
\c@ContinuedFloat=\count120
Package caption Info: supertabular package is loaded.
)
(/usr/local/texlive/2015/texmf-dist/tex/latex/sidecap/sidecap.sty
Package: sidecap 2003/06/06 v1.6f SideCap Package (RN/HjG)

(/usr/local/texlive/2015/texmf-dist/tex/latex/base/ifthen.sty
Package: ifthen 2014/09/29 v1.1c Standard LaTeX ifthen package (DPC)
)
\SC@BOXWD=\dimen165
\SC@CAPWD=\dimen166
\SC@tempdima=\dimen167
\SC@tempdimb=\dimen168
\c@SC@C=\count121
\SC@BOX=\box56
)
(/usr/local/texlive/2015/texmf-dist/tex/latex/rotating/rotating.sty
Package: rotating 2009/03/28 v2.16a rotated objects in LaTeX
\c@r@tfl@t=\count122
\rotFPtop=\skip70
\rotFPbot=\skip71
\rot@float@box=\box57
\rot@mess@toks=\toks32
)
(/usr/local/texlive/2015/texmf-dist/tex/latex/base/makeidx.sty
Package: makeidx 2014/09/29 v1.0m Standard LaTeX package
)
\@indexfile=\write3
\openout3 = `sugs_manuscript_supplement.idx'.


Writing index file sugs_manuscript_supplement.idx
(/usr/local/texlive/2015/texmf-dist/tex/latex/url/url.sty
\Urlmuskip=\muskip11
Package: url 2013/09/16  ver 3.4  Verb mode for urls, etc.
)
(/usr/local/texlive/2015/texmf-dist/tex/latex/hyperref/hyperref.sty
Package: hyperref 2012/11/06 v6.83m Hypertext links for LaTeX

(/usr/local/texlive/2015/texmf-dist/tex/generic/oberdiek/hobsub-hyperref.sty
Package: hobsub-hyperref 2012/05/28 v1.13 Bundle oberdiek, subset hyperref (HO)


(/usr/local/texlive/2015/texmf-dist/tex/generic/oberdiek/hobsub-generic.sty
Package: hobsub-generic 2012/05/28 v1.13 Bundle oberdiek, subset generic (HO)
Package: hobsub 2012/05/28 v1.13 Construct package bundles (HO)
Package hobsub Info: Skipping package `infwarerr' (already loaded).
Package hobsub Info: Skipping package `ltxcmds' (already loaded).
Package: ifluatex 2010/03/01 v1.3 Provides the ifluatex switch (HO)
Package ifluatex Info: LuaTeX not detected.
Package: ifvtex 2010/03/01 v1.5 Detect VTeX and its facilities (HO)
Package ifvtex Info: VTeX not detected.
Package: intcalc 2007/09/27 v1.1 Expandable calculations with integers (HO)
Package: ifpdf 2011/01/30 v2.3 Provides the ifpdf switch (HO)
Package ifpdf Info: pdfTeX in PDF mode is detected.
Package: etexcmds 2011/02/16 v1.5 Avoid name clashes with e-TeX commands (HO)
Package etexcmds Info: Could not find \expanded.
(etexcmds)             That can mean that you are not using pdfTeX 1.50 or
(etexcmds)             that some package has redefined \expanded.
(etexcmds)             In the latter case, load this package earlier.
Package: kvsetkeys 2012/04/25 v1.16 Key value parser (HO)
Package: kvdefinekeys 2011/04/07 v1.3 Define keys (HO)
Package: pdftexcmds 2011/11/29 v0.20 Utility functions of pdfTeX for LuaTeX (HO
)
Package pdftexcmds Info: LuaTeX not detected.
Package pdftexcmds Info: \pdf@primitive is available.
Package pdftexcmds Info: \pdf@ifprimitive is available.
Package pdftexcmds Info: \pdfdraftmode found.
Package: pdfescape 2011/11/25 v1.13 Implements pdfTeX's escape features (HO)
Package: bigintcalc 2012/04/08 v1.3 Expandable calculations on big integers (HO
)
Package: bitset 2011/01/30 v1.1 Handle bit-vector datatype (HO)
Package: uniquecounter 2011/01/30 v1.2 Provide unlimited unique counter (HO)
)
Package hobsub Info: Skipping package `hobsub' (already loaded).
Package: letltxmacro 2010/09/02 v1.4 Let assignment for LaTeX macros (HO)
Package: hopatch 2012/05/28 v1.2 Wrapper for package hooks (HO)
Package: xcolor-patch 2011/01/30 xcolor patch
Package: atveryend 2011/06/30 v1.8 Hooks at the very end of document (HO)
Package atveryend Info: \enddocument detected (standard20110627).
Package: atbegshi 2011/10/05 v1.16 At begin shipout hook (HO)
Package: refcount 2011/10/16 v3.4 Data extraction from label references (HO)
Package: hycolor 2011/01/30 v1.7 Color options for hyperref/bookmark (HO)
)
(/usr/local/texlive/2015/texmf-dist/tex/generic/ifxetex/ifxetex.sty
Package: ifxetex 2010/09/12 v0.6 Provides ifxetex conditional
)
(/usr/local/texlive/2015/texmf-dist/tex/latex/oberdiek/auxhook.sty
Package: auxhook 2011/03/04 v1.3 Hooks for auxiliary files (HO)
)
(/usr/local/texlive/2015/texmf-dist/tex/latex/oberdiek/kvoptions.sty
Package: kvoptions 2011/06/30 v3.11 Key value format for package options (HO)
)
\@linkdim=\dimen169
\Hy@linkcounter=\count123
\Hy@pagecounter=\count124

(/usr/local/texlive/2015/texmf-dist/tex/latex/hyperref/pd1enc.def
File: pd1enc.def 2012/11/06 v6.83m Hyperref: PDFDocEncoding definition (HO)
Now handling font encoding PD1 ...
... no UTF-8 mapping file for font encoding PD1
)
\Hy@SavedSpaceFactor=\count125

(/usr/local/texlive/2015/texmf-dist/tex/latex/latexconfig/hyperref.cfg
File: hyperref.cfg 2002/06/06 v1.2 hyperref configuration of TeXLive
)
Package hyperref Info: Option `breaklinks' set `true' on input line 4319.
Package hyperref Info: Option `linktocpage' set `true' on input line 4319.
Package hyperref Info: Option `bookmarksnumbered' set `true' on input line 4319
.
Package hyperref Info: Hyper figures OFF on input line 4443.
Package hyperref Info: Link nesting OFF on input line 4448.
Package hyperref Info: Hyper index ON on input line 4451.
Package hyperref Info: Plain pages OFF on input line 4458.
Package hyperref Info: Backreferencing OFF on input line 4463.
Package hyperref Info: Implicit mode ON; LaTeX internals redefined.
Package hyperref Info: Bookmarks ON on input line 4688.
\c@Hy@tempcnt=\count126
LaTeX Info: Redefining \url on input line 5041.
\XeTeXLinkMargin=\dimen170
\Fld@menulength=\count127
\Field@Width=\dimen171
\Fld@charsize=\dimen172
Package hyperref Info: Hyper figures OFF on input line 6295.
Package hyperref Info: Link nesting OFF on input line 6300.
Package hyperref Info: Hyper index ON on input line 6303.
Package hyperref Info: backreferencing OFF on input line 6310.
Package hyperref Info: Link coloring OFF on input line 6315.
Package hyperref Info: Link coloring with OCG OFF on input line 6320.
Package hyperref Info: PDF/A mode OFF on input line 6325.
LaTeX Info: Redefining \ref on input line 6365.
LaTeX Info: Redefining \pageref on input line 6369.
\Hy@abspage=\count128
\c@Item=\count129
\c@Hfootnote=\count130
)

Package hyperref Message: Driver (autodetected): hpdftex.

(/usr/local/texlive/2015/texmf-dist/tex/latex/hyperref/hpdftex.def
File: hpdftex.def 2012/11/06 v6.83m Hyperref driver for pdfTeX
\Fld@listcount=\count131
\c@bookmark@seq@number=\count132

(/usr/local/texlive/2015/texmf-dist/tex/latex/oberdiek/rerunfilecheck.sty
Package: rerunfilecheck 2011/04/15 v1.7 Rerun checks for auxiliary files (HO)
Package uniquecounter Info: New unique counter `rerunfilecheck' on input line 2
82.
)
\Hy@SectionHShift=\skip72
)
(/usr/local/texlive/2015/texmf-dist/tex/latex/doi/doi.sty
Package: doi 2007/07/24 handle doi numbers
)
(/usr/local/texlive/2015/texmf-dist/tex/latex/ncctools/manyfoot.sty
Package: manyfoot 2005/09/11 v1.10 Many Footnote Levels Package (NCC)

(/usr/local/texlive/2015/texmf-dist/tex/latex/ncctools/nccfoots.sty
Package: nccfoots 2005/02/03 v1.2 NCC Footnotes Package (NCC)
)
\MFL@columnwidth=\dimen173
\footglue=\skip73
)
(/usr/local/texlive/2015/texmf-dist/tex/latex/preprint/authblk.sty
Package: authblk 2001/02/27 1.3 (PWD)
\affilsep=\skip74
\@affilsep=\skip75
\c@Maxaffil=\count133
\c@authors=\count134
\c@affil=\count135
)
\footinsnote=\insert233
\footinsauthor=\insert232

(/usr/local/texlive/2015/texmf-dist/tex/latex/lastpage/lastpage.sty
Package: lastpage 2015/03/29 v1.2m Refers to last page's name (HMM; JPG)
)
(/usr/local/texlive/2015/texmf-dist/tex/latex/environ/environ.sty
Package: environ 2014/05/04 v0.3 A new way to define environments

(/usr/local/texlive/2015/texmf-dist/tex/latex/trimspaces/trimspaces.sty
Package: trimspaces 2009/09/17 v1.1 Trim spaces around a token list
)))
(/usr/local/texlive/2015/texmf-dist/tex/latex/lineno/lineno.sty
Package: lineno 2005/11/02 line numbers on paragraphs v4.41
\linenopenalty=\count136
\output=\toks33
\linenoprevgraf=\count137
\linenumbersep=\dimen174
\linenumberwidth=\dimen175
\c@linenumber=\count138
\c@pagewiselinenumber=\count139
\c@LN@truepage=\count140
\c@internallinenumber=\count141
\c@internallinenumbers=\count142
\quotelinenumbersep=\dimen176
\bframerule=\dimen177
\bframesep=\dimen178
\bframebox=\box58
LaTeX Info: Redefining \\ on input line 3056.
)
(/usr/local/texlive/2015/texmf-dist/tex/latex/microtype/microtype.sty
Package: microtype 2013/05/23 v2.5a Micro-typographical refinements (RS)
\MT@toks=\toks34
\MT@count=\count143
LaTeX Info: Redefining \textls on input line 766.
\MT@outer@kern=\dimen179
LaTeX Info: Redefining \textmicrotypecontext on input line 1285.
\MT@listname@count=\count144

(/usr/local/texlive/2015/texmf-dist/tex/latex/microtype/microtype-pdftex.def
File: microtype-pdftex.def 2013/05/23 v2.5a Definitions specific to pdftex (RS)

LaTeX Info: Redefining \lsstyle on input line 915.
LaTeX Info: Redefining \lslig on input line 915.
\MT@outer@space=\skip76
)
Package microtype Info: Loading configuration file microtype.cfg.

(/usr/local/texlive/2015/texmf-dist/tex/latex/microtype/microtype.cfg
File: microtype.cfg 2013/05/23 v2.5a microtype main configuration file (RS)
))
(/usr/local/texlive/2015/texmf-dist/tex/latex/doublestroke/dsfont.sty
Package: dsfont 1995/08/01 v0.1 Double stroke roman fonts
)
(/usr/local/texlive/2015/texmf-dist/tex/latex/psfrag/psfrag.sty
Package: psfrag 1998/04/11 v3.04 PSfrag (MCG)
\pfg@pcount=\count145
\pfg@scount=\count146
\pfg@temp=\write4
)
(/usr/local/texlive/2015/texmf-dist/tex/generic/epsf/epsf.sty
This is `epsf.tex' v2.7.4 <14 February 2011>
\epsffilein=\read1
\epsfframemargin=\dimen180
\epsfframethickness=\dimen181
\epsfrsize=\dimen182
\epsftmp=\dimen183
\epsftsize=\dimen184
\epsfxsize=\dimen185
\epsfysize=\dimen186
\pspoints=\dimen187
) (/usr/local/texlive/2015/texmf-dist/tex/latex/tools/enumerate.sty
Package: enumerate 2014/10/28 v3.00 enumerate extensions (DPC)
\@enLab=\toks35
)
(/usr/local/texlive/2015/texmf-dist/tex/latex/natbib/natbib.sty
Package: natbib 2010/09/13 8.31b (PWD, AO)
\bibhang=\skip77
\bibsep=\skip78
LaTeX Info: Redefining \cite on input line 694.
\c@NAT@ctr=\count147
)
(/usr/local/texlive/2015/texmf-dist/tex/latex/float/float.sty
Package: float 2001/11/08 v1.3d Float enhancements (AL)
\c@float@type=\count148
\float@exts=\toks36
\float@box=\box59
\@float@everytoks=\toks37
\@floatcapt=\box60
)
(/usr/local/texlive/2015/texmf-dist/tex/latex/caption/subcaption.sty
Package: subcaption 2013/02/03 v1.1-62 Sub-captions (AR)
\c@subfigure=\count149
\c@subtable=\count150
)
(/usr/local/texlive/2015/texmf-dist/tex/latex/chngcntr/chngcntr.sty
Package: chngcntr 2009/09/02 v1.0a change counter resetting
)
(/usr/local/texlive/2015/texmf-dist/tex/latex/algorithm2e/algorithm2e.sty
Package: algorithm2e 2013/01/06 v5.00 algorithms environments
\c@AlgoLine=\count151

(/usr/local/texlive/2015/texmf-dist/tex/latex/tools/xspace.sty
Package: xspace 2014/10/28 v1.13 Space after command names (DPC,MH)
)
(/usr/local/texlive/2015/texmf-dist/tex/latex/relsize/relsize.sty
Package: relsize 2013/03/29 ver 4.1
)
********************************************************
Package `algorithm2e' Release 5.0 -- january 06 2013 --
- algorithm2e-announce@lirmm.fr mailing list for announcement about releases
- algorithm2e-discussion@lirmm.fr mailing list for discussion about package
subscribe by emailing sympa@lirmm.fr with 'subscribe <list> <firstname name>'
- Author: Christophe Fiorio (cfiorio@um2.fr)
********************************************************
\skiptotal=\skip79
\skiplinenumber=\skip80
\skiprule=\skip81
\skiphlne=\skip82
\skiptext=\skip83
\skiplength=\skip84
\algomargin=\skip85
\skipalgocfslide=\skip86
\algowidth=\dimen188
\inoutsize=\dimen189
\inoutindent=\dimen190
\interspacetitleruled=\dimen191
\interspacealgoruled=\dimen192
\interspacetitleboxruled=\dimen193
\algocf@inoutbox=\box61
\algocf@inputbox=\box62
\AlCapSkip=\skip87
\AlCapHSkip=\skip88
\algoskipindent=\skip89
\algocf@nlbox=\box63
\algocf@hangingbox=\box64
\algocf@untilbox=\box65
\algocf@skipuntil=\skip90
\algocf@capbox=\box66
\algoheightruledefault=\skip91
\algoheightrule=\skip92
\algotitleheightruledefault=\skip93
\algotitleheightrule=\skip94
\c@algocfline=\count152
\c@algocfproc=\count153
\c@algocf=\count154
\algocf@algoframe=\box67
\algocf@algobox=\box68
) (/usr/local/texlive/2015/texmf-dist/tex/latex/base/fontenc.sty
Package: fontenc 2005/09/27 v1.99g Standard LaTeX package

(/usr/local/texlive/2015/texmf-dist/tex/latex/base/t1enc.def
File: t1enc.def 2005/09/27 v1.99g Standard LaTeX file
LaTeX Font Info:    Redeclaring font encoding T1 on input line 48.
))
(/usr/local/texlive/2015/texmf-dist/tex/latex/lm/lmodern.sty
Package: lmodern 2009/10/30 v1.6 Latin Modern Fonts
LaTeX Font Info:    Overwriting symbol font `operators' in version `normal'
(Font)                  OT1/cmr/m/n --> OT1/lmr/m/n on input line 22.
LaTeX Font Info:    Overwriting symbol font `letters' in version `normal'
(Font)                  OML/cmm/m/it --> OML/lmm/m/it on input line 23.
LaTeX Font Info:    Overwriting symbol font `symbols' in version `normal'
(Font)                  OMS/cmsy/m/n --> OMS/lmsy/m/n on input line 24.
LaTeX Font Info:    Overwriting symbol font `largesymbols' in version `normal'
(Font)                  OMX/cmex/m/n --> OMX/lmex/m/n on input line 25.
LaTeX Font Info:    Overwriting symbol font `operators' in version `bold'
(Font)                  OT1/cmr/bx/n --> OT1/lmr/bx/n on input line 26.
LaTeX Font Info:    Overwriting symbol font `letters' in version `bold'
(Font)                  OML/cmm/b/it --> OML/lmm/b/it on input line 27.
LaTeX Font Info:    Overwriting symbol font `symbols' in version `bold'
(Font)                  OMS/cmsy/b/n --> OMS/lmsy/b/n on input line 28.
LaTeX Font Info:    Overwriting symbol font `largesymbols' in version `bold'
(Font)                  OMX/cmex/m/n --> OMX/lmex/m/n on input line 29.
LaTeX Font Info:    Overwriting math alphabet `\mathbf' in version `normal'
(Font)                  OT1/cmr/bx/n --> OT1/lmr/bx/n on input line 31.
LaTeX Font Info:    Overwriting math alphabet `\mathsf' in version `normal'
(Font)                  OT1/cmss/m/n --> OT1/lmss/m/n on input line 32.
LaTeX Font Info:    Overwriting math alphabet `\mathit' in version `normal'
(Font)                  OT1/cmr/m/it --> OT1/lmr/m/it on input line 33.
LaTeX Font Info:    Overwriting math alphabet `\mathtt' in version `normal'
(Font)                  OT1/cmtt/m/n --> OT1/lmtt/m/n on input line 34.
LaTeX Font Info:    Overwriting math alphabet `\mathbf' in version `bold'
(Font)                  OT1/cmr/bx/n --> OT1/lmr/bx/n on input line 35.
LaTeX Font Info:    Overwriting math alphabet `\mathsf' in version `bold'
(Font)                  OT1/cmss/bx/n --> OT1/lmss/bx/n on input line 36.
LaTeX Font Info:    Overwriting math alphabet `\mathit' in version `bold'
(Font)                  OT1/cmr/bx/it --> OT1/lmr/bx/it on input line 37.
LaTeX Font Info:    Overwriting math alphabet `\mathtt' in version `bold'
(Font)                  OT1/cmtt/m/n --> OT1/lmtt/m/n on input line 38.
)
(/usr/local/texlive/2015/texmf-dist/tex/latex/xcolor/xcolor.sty
Package: xcolor 2007/01/21 v2.11 LaTeX color extensions (UK)

(/usr/local/texlive/2015/texmf-dist/tex/latex/latexconfig/color.cfg
File: color.cfg 2007/01/18 v1.5 color configuration of teTeX/TeXLive
)
Package xcolor Info: Driver file: pdftex.def on input line 225.
Package xcolor Info: Model `cmy' substituted by `cmy0' on input line 1337.
Package xcolor Info: Model `hsb' substituted by `rgb' on input line 1341.
Package xcolor Info: Model `RGB' extended on input line 1353.
Package xcolor Info: Model `HTML' substituted by `rgb' on input line 1355.
Package xcolor Info: Model `Hsb' substituted by `hsb' on input line 1356.
Package xcolor Info: Model `tHsb' substituted by `hsb' on input line 1357.
Package xcolor Info: Model `HSB' substituted by `hsb' on input line 1358.
Package xcolor Info: Model `Gray' substituted by `gray' on input line 1359.
Package xcolor Info: Model `wave' substituted by `hsb' on input line 1360.
)
(./sugs_manuscript_supplement.aux)
\openout1 = `sugs_manuscript_supplement.aux'.

LaTeX Font Info:    Checking defaults for OML/cmm/m/it on input line 22.
LaTeX Font Info:    ... okay on input line 22.
LaTeX Font Info:    Checking defaults for T1/cmr/m/n on input line 22.
LaTeX Font Info:    ... okay on input line 22.
LaTeX Font Info:    Checking defaults for OT1/cmr/m/n on input line 22.
LaTeX Font Info:    ... okay on input line 22.
LaTeX Font Info:    Checking defaults for OMS/cmsy/m/n on input line 22.
LaTeX Font Info:    ... okay on input line 22.
LaTeX Font Info:    Checking defaults for OMX/cmex/m/n on input line 22.
LaTeX Font Info:    ... okay on input line 22.
LaTeX Font Info:    Checking defaults for U/cmr/m/n on input line 22.
LaTeX Font Info:    ... okay on input line 22.
LaTeX Font Info:    Checking defaults for T3/cmr/m/n on input line 22.
LaTeX Font Info:    Try loading font information for T3+cmr on input line 22.

(/usr/local/texlive/2015/texmf-dist/tex/latex/tipa/t3cmr.fd
File: t3cmr.fd 2001/12/31 TIPA font definitions
)
LaTeX Font Info:    ... okay on input line 22.
LaTeX Font Info:    Checking defaults for TS1/cmr/m/n on input line 22.
LaTeX Font Info:    Try loading font information for TS1+cmr on input line 22.

(/usr/local/texlive/2015/texmf-dist/tex/latex/base/ts1cmr.fd
File: ts1cmr.fd 2014/09/29 v2.5h Standard LaTeX font definitions
)
LaTeX Font Info:    ... okay on input line 22.
LaTeX Font Info:    Checking defaults for PD1/pdf/m/n on input line 22.
LaTeX Font Info:    ... okay on input line 22.
LaTeX Font Info:    Try loading font information for T1+lmr on input line 22.

(/usr/local/texlive/2015/texmf-dist/tex/latex/lm/t1lmr.fd
File: t1lmr.fd 2009/10/30 v1.6 Font defs for Latin Modern
)
(/usr/local/texlive/2015/texmf-dist/tex/latex/upquote/upquote.sty
Package: upquote 2012/04/19 v1.3 upright-quote and grave-accent glyphs in verba
tim
)
<warn.png, id=3, 29.81137pt x 29.81137pt>
File: warn.png Graphic file (type png)
 <use warn.png>
Package pdftex.def Info: warn.png used on input line 22.
(pdftex.def)             Requested size: 5.9749pt x 5.97508pt.

ABD: EverySelectfont initializing macros
LaTeX Info: Redefining \selectfont on input line 22.

(/usr/local/texlive/2015/texmf-dist/tex/context/base/supp-pdf.mkii
[Loading MPS to PDF converter (version 2006.09.02).]
\scratchcounter=\count155
\scratchdimen=\dimen194
\scratchbox=\box69
\nofMPsegments=\count156
\nofMParguments=\count157
\everyMPshowfont=\toks38
\MPscratchCnt=\count158
\MPscratchDim=\dimen195
\MPnumerator=\count159
\makeMPintoPDFobject=\count160
\everyMPtoPDFconversion=\toks39
) (/usr/local/texlive/2015/texmf-dist/tex/latex/oberdiek/epstopdf-base.sty
Package: epstopdf-base 2010/02/09 v2.5 Base part for package epstopdf

(/usr/local/texlive/2015/texmf-dist/tex/latex/oberdiek/grfext.sty
Package: grfext 2010/08/19 v1.1 Manage graphics extensions (HO)
)
Package grfext Info: Graphics extension search list:
(grfext)             [.png,.pdf,.jpg,.mps,.jpeg,.jbig2,.jb2,.PNG,.PDF,.JPG,.JPE
G,.JBIG2,.JB2,.eps]
(grfext)             \AppendGraphicsExtensions on input line 452.

(/usr/local/texlive/2015/texmf-dist/tex/latex/latexconfig/epstopdf-sys.cfg
File: epstopdf-sys.cfg 2010/07/13 v1.3 Configuration of (r)epstopdf for TeX Liv
e
))
Package caption Info: Begin \AtBeginDocument code.
Package caption Info: float package is loaded.
Package caption Info: hyperref package is loaded.
Package caption Info: rotating package is loaded.
Package caption Info: sidecap package is loaded.
Package caption Info: End \AtBeginDocument code.
Package caption Info: We need package `ragged2e' on input line 22.
\AtBeginShipoutBox=\box70
Package hyperref Info: Link coloring OFF on input line 22.

(/usr/local/texlive/2015/texmf-dist/tex/latex/hyperref/nameref.sty
Package: nameref 2012/10/27 v2.43 Cross-referencing by name of section

(/usr/local/texlive/2015/texmf-dist/tex/generic/oberdiek/gettitlestring.sty
Package: gettitlestring 2010/12/03 v1.4 Cleanup title references (HO)
)
\c@section@level=\count161
)
LaTeX Info: Redefining \ref on input line 22.
LaTeX Info: Redefining \pageref on input line 22.
LaTeX Info: Redefining \nameref on input line 22.

(./sugs_manuscript_supplement.out) (./sugs_manuscript_supplement.out)
\@outlinefile=\write5
\openout5 = `sugs_manuscript_supplement.out'.

\footinsA=\insert231
\c@footnoteA=\count162
Package lastpage Info: Please have a look at the pageslts package at
(lastpage)             https://www.ctan.org/pkg/pageslts
(lastpage)             ! on input line 22.
LaTeX Info: Redefining \microtypecontext on input line 22.
Package microtype Info: Generating PDF output.
Package microtype Info: Character protrusion enabled (level 2).
Package microtype Info: Using default protrusion set `alltext'.
Package microtype Info: Automatic font expansion enabled (level 2),
(microtype)             stretch: 20, shrink: 20, step: 1, non-selected.
Package microtype Info: Using default expansion set `basictext'.
Package microtype Info: No adjustment of tracking.
Package microtype Info: No adjustment of interword spacing.
Package microtype Info: No adjustment of character kerning.

(/usr/local/texlive/2015/texmf-dist/tex/latex/microtype/mt-cmr.cfg
File: mt-cmr.cfg 2013/05/19 v2.2 microtype config. file: Computer Modern Roman 
(RS)
)

Package hyperref Warning: Token not allowed in a PDF string (PDFDocEncoding):
(hyperref)                removing `\\' on input line 51.

LaTeX Font Info:    Try loading font information for T1+lmss on input line 51.
(/usr/local/texlive/2015/texmf-dist/tex/latex/lm/t1lmss.fd
File: t1lmss.fd 2009/10/30 v1.6 Font defs for Latin Modern
)
Package microtype Info: Loading generic settings for font family
(microtype)             `lmss' (encoding: T1).
(microtype)             For optimal results, create family-specific settings.
(microtype)             See the microtype manual for details.
LaTeX Font Info:    Calculating math sizes for size <12.0> on input line 51.
LaTeX Font Info:    Try loading font information for OT1+lmr on input line 51.

(/usr/local/texlive/2015/texmf-dist/tex/latex/lm/ot1lmr.fd
File: ot1lmr.fd 2009/10/30 v1.6 Font defs for Latin Modern
)
LaTeX Font Info:    Try loading font information for OML+lmm on input line 51.

(/usr/local/texlive/2015/texmf-dist/tex/latex/lm/omllmm.fd
File: omllmm.fd 2009/10/30 v1.6 Font defs for Latin Modern
)<<oml.cmap>>
LaTeX Font Info:    Try loading font information for OMS+lmsy on input line 51.


(/usr/local/texlive/2015/texmf-dist/tex/latex/lm/omslmsy.fd
File: omslmsy.fd 2009/10/30 v1.6 Font defs for Latin Modern
)<<oms.cmap>>
LaTeX Font Info:    Try loading font information for OMX+lmex on input line 51.


(/usr/local/texlive/2015/texmf-dist/tex/latex/lm/omxlmex.fd
File: omxlmex.fd 2009/10/30 v1.6 Font defs for Latin Modern
)
LaTeX Font Info:    External font `lmex10' loaded for size
(Font)              <12.0> on input line 51.
<<omx.cmap>>
LaTeX Font Info:    External font `lmex10' loaded for size
(Font)              <8.43135> on input line 51.
LaTeX Font Info:    External font `lmex10' loaded for size
(Font)              <6.02243> on input line 51.
LaTeX Font Info:    Try loading font information for U+msa on input line 51.

(/usr/local/texlive/2015/texmf-dist/tex/latex/amsfonts/umsa.fd
File: umsa.fd 2013/01/14 v3.01 AMS symbols A
)
(/usr/local/texlive/2015/texmf-dist/tex/latex/microtype/mt-msa.cfg
File: mt-msa.cfg 2006/02/04 v1.1 microtype config. file: AMS symbols (a) (RS)
)
LaTeX Font Info:    Try loading font information for U+msb on input line 51.

(/usr/local/texlive/2015/texmf-dist/tex/latex/amsfonts/umsb.fd
File: umsb.fd 2013/01/14 v3.01 AMS symbols B
)
(/usr/local/texlive/2015/texmf-dist/tex/latex/microtype/mt-msb.cfg
File: mt-msb.cfg 2005/06/01 v1.0 microtype config. file: AMS symbols (b) (RS)
)
Underfull \hbox (badness 10000) in paragraph at lines 51--51
[]\T1/lmss/bx/n/8.0 *Corresponding au-thor: Paul D. W. Kirk, \T1/lmss/m/n/8.0 (
+20) MRC Bio-statis-tics Unit, School of Clin-i-cal
 []

LaTeX Font Info:    External font `lmex10' loaded for size
(Font)              <9.5> on input line 97.
LaTeX Font Info:    External font `lmex10' loaded for size
(Font)              <7.0> on input line 97.
LaTeX Font Info:    External font `lmex10' loaded for size
(Font)              <5.0> on input line 97.
[1
Non-PDF special ignored!

{/usr/local/texlive/2015/texmf-var/fonts/map/pdftex/updmap/pdftex.map} </usr/lo
cal/texlive/2015/texmf-dist/tex/latex/notes/warn.png (PNG copy)>]
Underfull \hbox (badness 10000) in paragraph at lines 120--123

 []


Overfull \hbox (28.1483pt too wide) in paragraph at lines 125--125
[]
 []


Underfull \hbox (badness 10000) in paragraph at lines 125--125

 []


Underfull \hbox (badness 10000) in paragraph at lines 126--129

 []


Underfull \hbox (badness 10000) in paragraph at lines 126--129

 []

[2] [3]

pdfTeX warning: /Library/TeX/texbin/pdflatex (file ./golubgene.pdf): PDF inclus
ion: found PDF version <1.7>, but at most version <1.5> allowed
<golubgene.pdf, id=59, page=1, 597.55246pt x 845.07718pt>
File: golubgene.pdf Graphic file (type pdf)

<use golubgene.pdf, page 1>
Package pdftex.def Info: golubgene.pdf, page1 used on input line 139.
(pdftex.def)             Requested size: 312.9803pt x 442.64058pt.


pdfTeX warning: /Library/TeX/texbin/pdflatex (file ./golubgene.pdf): PDF inclus
ion: found PDF version <1.7>, but at most version <1.5> allowed
<golubgene.pdf, id=60, page=2, 597.55246pt x 845.07718pt>
File: golubgene.pdf Graphic file (type pdf)

<use golubgene.pdf, page 2>
Package pdftex.def Info: golubgene.pdf, page2 used on input line 143.
(pdftex.def)             Requested size: 312.9803pt x 442.64058pt.
 [4 <./golubgene.pdf>] [5 <./golubgene.pdf>]
Underfull \hbox (badness 10000) in paragraph at lines 193--195

 []

<TCPAheathclust.pdf, id=82, 844.15375pt x 597.23125pt>
File: TCPAheathclust.pdf Graphic file (type pdf)

<use TCPAheathclust.pdf>
Package pdftex.def Info: TCPAheathclust.pdf used on input line 201.
(pdftex.def)             Requested size: 284.52756pt x 201.30623pt.
LaTeX Font Info:    Calculating math sizes for size <8.0> on input line 203.
LaTeX Font Info:    External font `lmex10' loaded for size
(Font)              <8.0> on input line 203.
LaTeX Font Info:    External font `lmex10' loaded for size
(Font)              <5.6209> on input line 203.
LaTeX Font Info:    External font `lmex10' loaded for size
(Font)              <4.01495> on input line 203.


LaTeX Font Warning: Font shape `OT1/cmr/m/n' in size <4.01495> not available
(Font)              size <5> substituted on input line 238.


LaTeX Font Warning: Font shape `OML/cmm/m/it' in size <4.01495> not available
(Font)              size <5> substituted on input line 238.


LaTeX Font Warning: Font shape `OMS/cmsy/m/n' in size <4.01495> not available
(Font)              size <5> substituted on input line 238.

[6 <./TCPAheathclust.pdf>] (./sugs_manuscript_supplement.bbl
LaTeX Font Info:    Font shape `T1/lmss/m/it' in size <8.0> not available
(Font)              Font shape `T1/lmss/m/sl' tried instead on input line 14.
)

AED: lastpage setting LastPage
[7]
Package atveryend Info: Empty hook `BeforeClearDocument' on input line 246.
Package atveryend Info: Empty hook `AfterLastShipout' on input line 246.
 (./sugs_manuscript_supplement.aux)
Package atveryend Info: Executing hook `AtVeryEndDocument' on input line 246.
Package atveryend Info: Executing hook `AtEndAfterFileList' on input line 246.
Package rerunfilecheck Info: File `sugs_manuscript_supplement.out' has not chan
ged.
(rerunfilecheck)             Checksum: 61141952845B7ACE7F6A6FBCD7167D72;185.


LaTeX Font Warning: Size substitutions with differences
(Font)              up to 0.98874pt have occurred.

Package atveryend Info: Empty hook `AtVeryVeryEnd' on input line 246.
 ) 
Here is how much of TeX's memory you used:
 14961 strings out of 493089
 222991 string characters out of 6134842
 396180 words of memory out of 5000000
 17906 multiletter control sequences out of 15000+600000
 100102 words of font info for 135 fonts, out of 8000000 for 9000
 1141 hyphenation exceptions out of 8191
 43i,16n,41p,1595b,428s stack positions out of 5000i,500n,10000p,200000b,80000s
{/usr/local/texlive/2015/texmf-dist/fonts/enc/dvips/lm/lm-ec.enc}{/usr/local/
texlive/2015/texmf-dist/fonts/enc/dvips/lm/lm-rm.enc}{/usr/local/texlive/2015/t
exmf-dist/fonts/enc/dvips/lm/lm-mathit.enc}{/usr/local/texlive/2015/texmf-dist/
fonts/enc/dvips/lm/lm-mathsy.enc}{/usr/local/texlive/2015/texmf-dist/fonts/enc/
dvips/lm/lm-mathex.enc}</usr/local/texlive/2015/texmf-dist/fonts/type1/public/l
m/lmbx10.pfb></usr/local/texlive/2015/texmf-dist/fonts/type1/public/lm/lmbx12.p
fb></usr/local/texlive/2015/texmf-dist/fonts/type1/public/lm/lmbx8.pfb></usr/lo
cal/texlive/2015/texmf-dist/fonts/type1/public/lm/lmex10.pfb></usr/local/texliv
e/2015/texmf-dist/fonts/type1/public/lm/lmmi10.pfb></usr/local/texlive/2015/tex
mf-dist/fonts/type1/public/lm/lmmi5.pfb></usr/local/texlive/2015/texmf-dist/fon
ts/type1/public/lm/lmmi7.pfb></usr/local/texlive/2015/texmf-dist/fonts/type1/pu
blic/lm/lmr10.pfb></usr/local/texlive/2015/texmf-dist/fonts/type1/public/lm/lmr
5.pfb></usr/local/texlive/2015/texmf-dist/fonts/type1/public/lm/lmr7.pfb></usr/
local/texlive/2015/texmf-dist/fonts/type1/public/lm/lmri10.pfb></usr/local/texl
ive/2015/texmf-dist/fonts/type1/public/lm/lmss12.pfb></usr/local/texlive/2015/t
exmf-dist/fonts/type1/public/lm/lmss8.pfb></usr/local/texlive/2015/texmf-dist/f
onts/type1/public/lm/lmssbx10.pfb></usr/local/texlive/2015/texmf-dist/fonts/typ
e1/public/lm/lmsso8.pfb></usr/local/texlive/2015/texmf-dist/fonts/type1/public/
lm/lmsy10.pfb></usr/local/texlive/2015/texmf-dist/fonts/type1/public/lm/lmsy7.p
fb>
Output written on sugs_manuscript_supplement.pdf (7 pages, 7721146 bytes).
PDF statistics:
 190 PDF objects out of 1000 (max. 8388607)
 133 compressed objects within 2 object streams
 24 named destinations out of 1000 (max. 500000)
 31793 words of extra memory for PDF output out of 35830 (max. 10000000)
