# Supplementary material for: Fast approximate inference for variable selection in Dirichlet process mixtures, with an application to pan-cancer proteomics
Source: Stat Appl Genet Mol Biol. Author manuscript; Available in PMC 2023 Jan 3. (PMC7614016; doi:10.1515/sagmb-2018-0065)
Supplement: Supplementary File [file EMS158447-supplement-Supplementary_File.zip › j_sagmb-2018-0065_suppl/sugs_manuscript_supplement.tex]

\documentclass[USenglish]{article}

\usepackage[utf8]{inputenc}%(only for the pdftex engine)
%\RequirePackage[no-math]{fontspec}[2017/03/31]%(only for the luatex or the xetex engine)
\usepackage[small]{dgruyter}
\usepackage{microtype}
\usepackage{amsmath,dsfont}
\usepackage{graphicx,psfrag,epsf}
\usepackage{enumerate}
\usepackage{natbib}
\usepackage{graphicx}
\usepackage{graphics}
\usepackage{float}
\usepackage{subcaption}
\usepackage{array}
\usepackage{chngcntr}
\usepackage[ruled,linesnumbered]{algorithm2e}
\usepackage[T1]{fontenc}
\usepackage{lmodern}
\usepackage{xcolor}

\begin{document}

  \articletype{Original Research Article}

  \author*[1]{Oliver M. Crook}
  \author[2]{Laurent Gatto}
  \author*[3]{Paul D. W. Kirk}
 % \runningauthor{...}
  \affil[1]{Department of Applied Mathematics and Theoretical Physics, University of Cambridge; Cambridge Centre for Proteomics, Department of Biochemistry, University of Cambridge; MRC Biostatistics Unit, School of Clinical Medicine, University of Cambridge E-mail: omc25@cam.ac.uk}
  \affil[2]{de Duve Institute, UCLouvain, Belgium}
  \affil[3]{MRC Biostatistics Unit, School of Clinical Medicine, University of Cambridge, E-mail: paul.kirk@mrc-bsu.cam.ac.uk}
  \title{Supplementary material for:\\Fast approximate inference for Dirichlet process mixtures with variable selection: an application to pan-cancer proteomics}
  \runningtitle{Fast Bayesian clustering with variable selection}
  %\subtitle{...}
  %\abstract{}
  %\keywords{Bayesian clustering, variable selection, cancer subtyping}
%  \classification[PACS]{...}
%  \communicated{...}
%  \dedication{...}
%\received{...}
%\accepted{...}
%  \journalname{...}
%  \journalyear{...}
%  \journalvolume{..}
%  \journalissue{..}
  \startpage{1}
  \aop
 % \DOI{...}

\maketitle


%\section{Applications to cancer subtyping}
%\subsection{Application to Leukaemia Dataset}
%In this section, we apply SUGS VarSel to real biological datasets. The first is a traditional genomic clustering problem: the separation of acute myeloid leukaemia (AML) and acute lymphoblastic leukemia (ALL) containing a total of 38 samples, with 27 ALL and 11 AML cases \citep{Golub::1999}. The preprocessing is performed as in \cite{Dudoit::2002} reducing an initial set of RNA prepared from bone marrow mononuclear cells with 6817 human genes to 3051 human genes. We then select the 200 most variable genes and normalise, so the expression values for each gene are mean-centred at 0 with variance 1. The goal is to recover the (AML) and (ALL) patients purely using the gene expression data and show that we can recover the true patients labels. It is of further interest to select which genes are driving the clustering structure. In the original analysis a set of genes were selected based on their correlation to class distinction of AML-ALL patients. We take a more unsupervised approach: simultaneously clustering patients and selecting genes that are relevant. To begin, we sub-sample $10\%$ of the variables $20$ times to produce an initial variable selection set, running the algorithm $100$ random orderings. We proceed to apply the SUGS VarSel algorithm with standard priors and finish by performing BMA.  We then summarise the BMA clustering produced by maximising the posterior expected adjusted Rand index \citep{fritsch::2009}. We use the ARI to compare our results to the truth and repeat the process 10 times and report the average results.  
%\\
%\\
%We obtain an ARI of $0.831$ where we cluster two patients amongst other groups (see figure \ref{figure::corplotGolub}). This is in line with previous analysis preformed on this dataset \citep{Golub::1999, Dudoit::2002}. The algorithm selects a total of 92 genes, for which we plot the correlation matrix between patients showing that we achieve a clear separation between the AML-ALL patients, and additionally the B-cell and T-cell subgroups of ALL. The advantage of our analysis over other methods is that we did not need to specify the number clusters - the algorithm automatically inferred 3 clusters in the data, which correspond well to the known classes of AML and ALL, as well as the 2 ALL subgroups.
%\begin{figure}[H]
%	\centering
%	\begin{subfigure}[t]{0.5\textwidth}
%		\centering
%		\includegraphics[width=6.5cm]{corplotGolub.pdf}
%		\caption{}
%		\label{figure::corplotGolub}
%	\end{subfigure}%
%	\begin{subfigure}[t]{0.5\textwidth}
%		\centering
%		\includegraphics[width=6.5cm]{allcorGolub.pdf}
%		\caption{}
%		\label{figure::allcorGolub}
%	\end{subfigure}
%	\vspace{1cm}
%	\begin{subfigure}[t]{0.5\textwidth}
%		\centering
%		\includegraphics[width=8cm]{pcaGolub}
%		\caption{}
%		\label{figure::pcaGolub} 
%	\end{subfigure}
%	\caption{(a) A correlation plot of the AML-ALL patients using the 92 genes selected by the SUGS VarSel algorithm, with white indicating positive correlation and blue negative correlation. The left bar indicates the true classes with ALL B-cell subgroup in in black and ALL T-cell subgroup in red and AML patients in Green. The dendrogram of hierarchical clustering show that the ALL B-cell and T-cell groups are more closely correlated to each other than the AML patients. (b) A correlation plot of the AML-ALL patients using the 200 most variable genes, with white indicating positive correlation and blue negative correlation. The left bar indicates the true classes with ALL B-cell subgroup in in black and ALL T-cell subgroup in red and AML patients in Green. (c) A PCA plot of the expression data from the 38 patients, using the 200 most variable genes. The different symbols indicate the clustering produced by the SUGS VarSel algorithm after BMA and summarising using maxPEAR.}
%	\label{fig:GOLUB}
%\end{figure}
%\newpage
%
%The algorithm selected 92 genes as relevant to distinguish between the clusters. Amongst these are TCL1, TCRB, IL8, EPB72, IL7R, TCRG, NFIL6, which are all known leukaemia associated genes \citep{Pekarsky::2001, Van::2004,Kuett::2015,Chen::2010, Shochat::2011, Natsuka::1992}. In addition there are a large number of MHC associated genes and CD2, CD22, CD72 the first of which is a T-cell antigen and the other two B-cell antigens. As well as lysozyme a known associate of leukaemia, and oncogenes GRO2 and C-myb. This demonstrates our analysis can produce biologically relevant results and a full list of the genes selected with descriptions can be found in the supplement.
%\\
%\\
%Figure \ref{figure::allcorGolub} shows that using the 200 most variable genes without selection leads to degradation in the quality of the correlation plot. To test to see whether lack of variable selection would lead to degredation of clustering quality we apply Mclust to the same data. We run the algorithm performing a systematic search to select the number of clusters, up to a maximum of 9, and select the number of cluster which maximises the BIC. This criterion selects 3 clusters and clustering produced gives an adjusted Rand index of $0.627$ - the inclusion of irrelevant variables has led to reduced cluster quality. This is visualised in supplementary figure \ref{figure::pcaGolubmclust}.

\begin{center}
{\large\bf SUPPLEMENTAL MATERIALS}
\end{center}
\begin{description}
\item[DP Gaussian mixture with variable selection]
\end{description}
In this supplement, we give specific details for our algorithm in the case of Gaussian mixtures. We note that whenever conjugate priors are chosen all the formulas presented here are available analytically. We specify the mean and covariance matrix associated cluster $k$ by $\theta_{k} = (m_k,\Sigma_k)$,  where $m_k = (m_{k,1},...,m_{k,d})$ and $\Sigma_k$ is diagonal under our independence assumption. The prior on the parameters $p_0(\theta_{k,d})$ is chosen as conjugate normal inverse-chi-squared ($NI\chi^2$) prior, which is a simple reparameterisation of the  normal inverse-gamma prior and is the special case of normal inverse-Wishart prior in one dimension. The specification is as follows:
\begin{equation} \label{equation::prior}
p_0(\theta_{k,d})\sim N\left(m_{k,d}|\mu_0, \frac{\Sigma_{k,d}}{\lambda_0}\right)I\chi^2\left(\Sigma_{k,d}|\nu_0, S_0\right),
\end{equation}
with known hyperparameters $\mu_0,\lambda_0, \nu_0, S_0$.  Updating the prior (\ref{equation::prior}) with the data from observations $1,...,(i-1)$ results in 
\begin{equation}
p(\theta_{k,d}|x_{-i},z_{-i})\sim N\left(m_{k,d}|m^{(i-1)}, \frac{\Sigma_{k,d}}{\lambda^{(i-1)}}\right)I\chi^2\left(\Sigma_{k,d}|\nu^{(i-1)}, S^{(i-1)}\right),
\end{equation}
where the parameter updates are obtained sequentially, through the following equations (dropping the subscript $d$ for clarity) \citep{murphy::2007}:
\begin{equation}
\begin{split}
m^{(i)}_k & = \frac{\lambda_k^{(i-1)}m_k^{(i-1)}+x_i}{\lambda^{(i)}} \\
\lambda^{(i)}_k & = \lambda_k^{(i-1)}+1 \\
\nu_k^{(i)} & =\nu_k^{(i-1)}+1 \\
T_k^{(i)} & = T_k^{(i-1)} +x_i^{2} \\
\nu_k^{(i)}S_k^{(i)} & = T_k^{(i)} - \lambda_k^{(i)}\left(m_{k}^{(i)}\right)^2, 
\end{split}
\end{equation}
where in the case $i=0$ the parameters are given by their specified prior values, except we set $T_k^{(0)} = \nu_0S_0 +\lambda_0\mu_0^2$. The required conditional likelihood is given by a non-central $\mathcal{T}$-distribution. Remembering at the $i^{th}$ iteration we compute with the updated parameters from the previous iteration; that is, at the $(i-1)^{th}$ iteration, the required distribution is 
\[\mathcal{T}\left(\cdot|m^{(i-1)}_k, \nu_k^{(i-1)}, \frac{(1+\lambda_k^{(i-1)})S_k^{(i-1)}}{\lambda_k^{(i-1)}}\right).\]
For a  $NI\chi^2$ prior the marginal likelihood is given by the following equation, (dropping the subscript $d$ for clarity)
\begin{equation}\label{equation::marginalLike}
\int_{\theta_{k}}f(X_{k}|\theta_{k})p_0(\theta_{k})d\theta_{k} = \frac{1}{\pi^{n_k/2}}\frac{\Gamma(\nu_k/2)}{\Gamma(\nu_0/2)}\left(\frac{\lambda_0(\nu_0 S_{0})^{\nu_0}}{\lambda_k(\nu_kS_k)^{\nu_k}}\right)^{1/2}.
\end{equation}
The other required equations have already been given and require simple substitutions.
\\
\begin{description}
\item[Prior Settings for the SUGS and SUGS VarSel high-dimensional example]
\end{description}
Here we state the prior specification for the SUGS and SUGS VarSel algorithms. We let $\mu_0$ be the mean of the observations' data for each variable, $\lambda_0 = 0.01$, $\nu_0$ be the number of variables, $S_0 = 0.2$ for all variables. We let $\hat{\beta} = (0.01, 0.1, 1, 5, 10, 15, 30, 50, 100)^T$ and set the prior to be $\cal{G}$$(1,1)$. In addition, for SUGS VarSel we suppose that \textit{a priori} variables are equally likely to be relevant or irrelevant.
\\
\\
\begin{description}
	\item[Summarising the Bayesian model averaged co-clustering matricies]
\end{description}
\cite{fritsch::2009} propose a method to summarise the posterior similarity matrix of a Bayesian clustering method. We apply their methodology to summarise our Bayesian model averaged co-clustering matrix. They present several method to obtain a clustering by maximising the posterior expected adjusted Rand index. We use the proposed method which obtains clusterings from applying hierarchical clustering with average linkage. An optimal clustering is then obtain by cutting the dendrogram at $0.5$ \citep{fritsch::2009}.
\newpage
\begin{description}
	\item[Gene selection table] Genes selected in the SUGSVarSel algorithm applied to the Golub dataset
\end{description}

\begin{figure}[H]\label{figure::golubgene1}
	\includegraphics[width=11cm, page=1]{golubgene.pdf}
	\centering
\end{figure}
\begin{figure}[H]\label{figure::golubgene2}
	\includegraphics[width=11cm, page=2]{golubgene.pdf}
	\centering
\end{figure}
\newpage
%\begin{description}
%	\item[Supplementary Figure: Mclust applied to Golub et al. data]
%\end{description}
%
%\begin{figure}[H]
%	\includegraphics[width=10cm]{pcagolubmclust.pdf}
%	\centering
%	\caption{A PCA plot of the expression data from the 38 patients, using the 200 most variable genes. The different symbols indicate the clustering produced by Mclust.}
%	\label{figure::pcaGolubmclust}
%\end{figure}
%\begin{description}
%	\item[Application to TCGA breast cancer dataset]
%\end{description}
%We demonstrate SUGS VarSel on a further further genomics dataset. We analyse an expression dataset for breast cancer tumour data from The Cancer Genome Atlas (TCGA)\citep{Cancer::2012}, which we pre-process in the same way as \cite{Lock::2013}. This processed expression dataset has $348$ tumours with $645$ genes, of which $14$ belong to the PAM50 (Predicition Analysis of Microarray) group of genes \citep{Parker::2009}. The PAM50 group of genes are relevant because they form part of a standard tumour profiling test, which can inform whether chemotherapy or hormonal therapy might be beneficial for the patient.
%\\
%\\
%Analysis was performed in the following way. We first standardise our data so that each column is mean-centred with variance 1. We then subsample $10\%$ of the variables $64$ times to produce an initial variable set. We then apply the SUGS VarSel with previously used priors. We summarise our output by performing BMA and maxPEAR.
%\\
%\\
%SUGS VarSel reveals two clusters in the dataset, the second of which is significantly associated with Basal-like tumours (Fisher test, $p < 0.0001$). The algorithm selects $245$ variables to discriminate between the groups. We perform PCA before and after variable selection to demonstrate that the reduced variable set produces more separable and therefore more interpretable clusters.
%\begin{figure}[H]
%	\includegraphics[width=15cm]{pcabreastcancer}
%	\centering
%	\caption{Principal component analysis on datasets with and without variable selection.}
%	\label{figure::pcabreastcancer}
%\end{figure}
%Furthermore, the algorithm selected $13$ out of a total of $14$ of the PAM50 genes, which is significantly better than random (Fisher Test, $p < 0.0001$). 
%\\
%\\
%There is perhaps concern that variable selection could remove relevant genes for clustering, in the situation where we have a highly informative set of variables.
%We consider the following task to cluster the breast cancer genes using the PAM50 genes from the total unprocessed dataset (that is without the filtering of \cite{Lock::2013}), of which there are $48$. We apply the SUGS VarSel in identical fashion to before, sub-sampling $10\%$ of the variables $4$ time to produce an initial variable set. We obtain $5$ clusters which correspond well to the different breast cancer subgroups.
%\begin{figure}[H]
%	\includegraphics[width=15cm]{pcaPam50}
%	\centering
%	\caption{Visualisation of the clusters and subtypes on the PAM50 genes}
%	\label{figure::pcapam50}
%\end{figure}
%Cluster A is associated with Luminal A cancers, cluster B is associated with Luminal cancers, cluster C with basal-like tumours, cluster D contains mostly HER2 type breast cancers (chi-squared $p<0.0001$). Thus, hardly surprisingly, the cluster produce on the PAM50 data coincide well with the PAM50 subgroups. Furthermore, $87.5\%$ of the genes were selected which is more than we expect given our prior, telling us this was a highly informative set of genes.
%\\
%\\
%The clusterings shown in figures \ref{figure::pcabreastcancer} and \ref{figure::pcapam50} demonstrate that the variables we use for clustering are critically important. The two different pre-filtering choices led to results of varying quality and biological meaning. This is strong evidence in support of model-based variable selection rather than ad-hoc preprocessing.	

\begin{description}
\item[Pan-cancer proteomics cancer types]
\end{description}

The cancers used in the pan-cancer proteomic analysis are Uterine Corpus Endometrial Carcinoma (UCEC), Ovarian (OV), Kidney Renal Clear Cell Carcinoma (KIRC), Colon Adenocarcinoma (COAD), glioblastoma multiforme (GBM), Rectum adenocarcinoma (READ), Thyroid carcinoma (THCA), Kidney renal papillary cell carcinoma (KIRP), Pancreas adenocarcinoma (PAAD), Adenoid cystic carcinoma (ACC), Urothelial Bladder Carcinoma (BLCA), breast cancer (BRCA), Head and neck squamous cell carcinoma (HNSC), Lower grade glioma (LGG), Lung adenocarcinoma (LUAD), Lung Squamous Cell Carcinoma (LUSC), Prostate Adenocarcinoma (PRAD), skin cutaneous melanoma (metastatic and primary) (SKCM) and Stomach Adenocarcinoma (STAD).
\\

\begin{description}
	\item[Pan-cancer proteomics hierachical clustering]
\end{description}
  We visualise the data in a heatmap and perform hierarchical clustering on the tumour sample and variables using Euclidean distance, which is usually how such data is analysed \citep{Akbani::2014}.
\begin{figure}[H]\label{figure::heatTCPAhclust}
	\includegraphics[width=10cm]{TCPAheathclust.pdf}
	\centering
	\caption{A heatmap the TCPA dataset with hierarchical clustering of tumours and variables. The dendrogram for the tumours is omitted for clarity, but the ordering is retained. The colour bar demonstrates the cancer types.}
\end{figure}


\begin{description}
\item[Cancer clustering table] A table of the 18 clusters with more than 20 tumours, produce by the SUGS VarSel algorithm. 

\begin{table}[H]
	\centering
	\resizebox{\columnwidth}{!}{%
	\begin{tabular}{rrrrrrrrrrrrrrrrrrr}
		\hline
		& A & B & C & D & E & F & G & H & I & J & K & L & M & N & O & P & Q & R \\ 
		\hline
		UCEC & 325 & 43 & 1 & 1 & 11 & 2 & 0 & 0 & 0 & 0 & 0 & 0 & 0 & 0 & 0 & 0 & 0 & 0 \\ 
		OV & 363 & 42 & 0 & 0 & 0 & 2 & 0 & 0 & 0 & 0 & 0 & 0 & 0 & 0 & 0 & 0 & 0 & 0 \\ 
		KIRC & 3 & 25 & 0 & 2 & 0 & 0 & 405 & 0 & 0 & 0 & 0 & 0 & 0 & 0 & 0 & 0 & 0 & 0 \\ 
		COAD & 18 & 33 & 229 & 0 & 28 & 17 & 0 & 0 & 0 & 1 & 0 & 0 & 0 & 0 & 0 & 0 & 0 & 0 \\ 
		READ & 8 & 13 & 92 & 1 & 10 & 4 & 0 & 0 & 0 & 0 & 0 & 0 & 0 & 0 & 0 & 0 & 0 & 0 \\ 
		GBM & 5 & 6 & 0 & 4 & 0 & 0 & 0 & 170 & 2 & 0 & 0 & 0 & 0 & 0 & 0 & 0 & 0 & 0 \\ 
		THCA & 0 & 177 & 0 & 3 & 0 & 0 & 0 & 0 & 0 & 0 & 64 & 128 & 0 & 0 & 0 & 0 & 0 & 0 \\ 
		KIRP & 7 & 40 & 0 & 2 & 0 & 0 & 0 & 0 & 0 & 0 & 0 & 0 & 158 & 0 & 0 & 0 & 0 & 0 \\ 
		PAAD & 5 & 72 & 0 & 2 & 3 & 0 & 0 & 0 & 0 & 0 & 0 & 0 & 0 & 23 & 0 & 0 & 0 & 0 \\ 
		ACC & 6 & 6 & 0 & 0 & 1 & 0 & 0 & 0 & 0 & 0 & 0 & 0 & 33 & 0 & 0 & 0 & 0 & 0 \\ 
		BLCA & 66 & 46 & 1 & 0 & 3 & 0 & 0 & 0 & 0 & 6 & 0 & 0 & 0 & 0 & 0 & 0 & 0 & 0 \\ 
		BRCA & 151 & 192 & 0 & 34 & 0 & 0 & 0 & 0 & 0 & 1 & 0 & 0 & 0 & 0 & 415 & 0 & 0 & 0 \\ 
		HNSC & 24 & 49 & 0 & 1 & 16 & 3 & 0 & 0 & 0 & 104 & 0 & 0 & 0 & 0 & 0 & 1 & 0 & 0 \\ 
		LGG & 0 & 1 & 0 & 0 & 0 & 0 & 0 & 128 & 124 & 0 & 0 & 0 & 0 & 0 & 0 & 0 & 0 & 0 \\ 
		LUAD & 12 & 19 & 0 & 0 & 1 & 11 & 0 & 0 & 0 & 164 & 0 & 0 & 0 & 0 & 0 & 16 & 0 & 0 \\ 
		LUSC & 20 & 5 & 0 & 0 & 10 & 3 & 0 & 0 & 0 & 146 & 0 & 0 & 0 & 0 & 0 & 5 & 0 & 0 \\ 
		PRAD & 3 & 5 & 0 & 1 & 0 & 0 & 0 & 0 & 0 & 0 & 0 & 0 & 0 & 0 & 0 & 0 & 155 & 0 \\ 
		SKCM & 149 & 46 & 0 & 4 & 6 & 0 & 0 & 0 & 0 & 0 & 0 & 0 & 0 & 0 & 0 & 0 & 0 & 0 \\ 
		STAD & 8 & 66 & 99 & 2 & 25 & 45 & 0 & 0 & 0 & 0 & 0 & 0 & 0 & 0 & 0 & 0 & 0 & 38 \\ 
		\hline
	\end{tabular}%
}
\end{table}

\end{description}

\bibliographystyle{natbib}

\bibliography{sugsReferences}
\end{document}
